# Supplementary material for: Metabarcoding and Metabolomics Reveal the Effect of the Invasive Alien Tree Miconia calvescens DC. on Soil Diversity on the Tropical Island of Mo’orea (French Polynesia)
Source: Microorganisms. 2023 Mar 24;11(4):832. doi: 10.3390/microorganisms11040832 (PMC10144827; doi:10.3390/microorganisms11040832)
Supplement: Supplementary file 1 [file microorganisms-11-00832-s001.zip]

Archive with 15 entries (15 files):
- .DS_Store
- Figure S1.tiff
- Figure S2.tiff
- Figure S3.tiff
- Figure S4.tiff
- Table S1_v1.xlsx
- Table S2_v2.xlsx
- Table S3_v2.xlsx
- Table S4_v2.xlsx
- Table S5_v2.xlsx
- Table S6_v2.xlsx
- Table S7_v2.xlsx
- Table S8_v2.xlsx
- Table S9_v1.xlsx
- Titles_of_supplementary_files_v2_marked.pdf
