# Supplementary material for: Metabarcoding and Metabolomics Reveal the Effect of the Invasive Alien Tree Miconia calvescens DC. on Soil Diversity on the Tropical Island of Mo’orea (French Polynesia)
Source: Microorganisms. 2023 Mar 24;11(4):832. doi: 10.3390/microorganisms11040832 (PMC10144827; doi:10.3390/microorganisms11040832)
Supplement: Supplementary file 1 [file microorganisms-11-00832-s001.zip › Table S1_v1.xlsx]

## Sheet: TableS1
Table S1. Metadata and metabarcoding denoising.
			16S rDNA						18S rDNA
Sample	Plant	Stage	Input	Filtered	Denoised forward	Denoised reverse	Merged	Non chimera	Input	Filtered	Denoised forward	Denoised reverse	Merged	Non chimera
CYC_S1	Cyclophyllum barbatum	Seedling	58879	44735	33177	32035	18003	9305	97001	66776	65617	65967	61051	48173
CYC_S2	Cyclophyllum barbatum	Seedling	91999	69908	50495	50723	20397	9448	79033	56044	55108	55184	51546	38967
CYC_S3	Cyclophyllum barbatum	Seedling	67509	48664	34721	35274	14104	6663	92682	57777	56690	56636	52608	41968
CYC_S4	Cyclophyllum barbatum	Seedling	84553	63336	45617	46065	18158	8535	91023	54718	53910	53938	50568	41355
CYC_T1	Cyclophyllum barbatum	Tree	86650	63764	47419	46626	22963	10569	81884	62635	61461	61599	58179	44373
CYC_T2	Cyclophyllum barbatum	Tree	50618	38057	28321	27208	15260	7672	93235	57635	56446	56499	51955	41567
CYC_T3	Cyclophyllum barbatum	Tree	60248	44529	33520	31637	18572	9129	78494	52997	51715	51967	48356	39993
INO_S1	Inocarpus fagifer	Seedling	83985	58896	43946	42881	18925	7913	73882	55929	54841	54969	51665	41378
INO_S2	Inocarpus fagifer	Seedling	54417	38912	28956	27927	14197	7178	75975	48416	47371	47541	43366	33271
INO_S3	Inocarpus fagifer	Seedling	77934	55671	40536	40628	16406	7141	75912	56216	55395	55542	52462	42693
INO_S4	Inocarpus fagifer	Seedling	77620	55761	40748	40479	17067	8162	89087	53645	52651	52706	48746	39140
INO_T1	Inocarpus fagifer	Tree	64178	46398	35680	34068	19669	9352	25925	19901	19824	19751	18761	12543
INO_T2	Inocarpus fagifer	Tree	92896	66164	52425	50056	28535	10387	44836	32213	32172	32152	31472	19352
INO_T3	Inocarpus fagifer	Tree	78700	56438	43780	42383	23631	9705	26221	19532	19423	19466	19047	12144
IXO_S1	Ixora mooreensis	Seedling	90657	66984	49413	48894	21201	8997	77387	54452	53599	53586	50277	38112
IXO_S2	Ixora mooreensis	Seedling	71863	51784	37241	38305	14206	6302	96181	66416	65781	65563	61694	43914
IXO_S3	Ixora mooreensis	Seedling	81411	59675	43836	43544	19254	8856	71252	52221	51011	51099	47373	36634
IXO_S4	Ixora mooreensis	Seedling	81752	59370	44545	44075	19361	8125	98804	73593	72315	72534	68115	52921
IXO_T1	Ixora mooreensis	Tree	60413	45270	32996	32562	15626	7780	61947	50393	49331	49388	45484	35488
IXO_T2	Ixora mooreensis	Tree	63401	47577	32556	33635	11529	5924	72745	56851	55605	55621	50841	40220
IXO_T3	Ixora mooreensis	Tree	68956	51652	37192	37501	15815	7951	76835	43882	43194	43458	42125	36086
MIC_S1	Miconia calvescens	Seedling	64242	46691	35231	33538	19867	9940	83451	45653	44308	44762	40637	30342
MIC_S2	Miconia calvescens	Seedling	83690	60177	43867	43833	18188	8260	75344	51073	49720	50028	45149	35259
MIC_S3	Miconia calvescens	Seedling	71723	51840	37098	37337	17486	9585	100504	79901	78354	78645	72818	55078
MIC_S4	Miconia calvescens	Seedling	78666	58546	42636	42115	18920	9286	88093	47521	46595	46743	42779	34129
MIC_T1	Miconia calvescens	Tree	89853	67336	48521	49192	19782	9297	83323	56203	54883	55141	50289	40894
MIC_T2	Miconia calvescens	Tree	75995	55717	42228	40253	23791	10654	98455	70780	69835	69844	65386	50860
MIC_T3	Miconia calvescens	Tree	75318	56719	41773	41121	18363	8141	87125	68975	68290	68343	65183	41025
SPA_S1	Spathodea campanulata	Seedling	77238	55819	41516	41235	17120	7666	95949	52979	52244	52247	48815	41954
SPA_S2	Spathodea campanulata	Seedling	63989	46360	33307	33249	14853	7424	77599	59500	58329	58437	53924	41123
SPA_S3	Spathodea campanulata	Seedling	48166	34835	25847	24875	14028	6851	75166	57302	56426	56558	53308	40585
SPA_S4	Spathodea campanulata	Seedling	77454	57428	40610	41541	16285	8235	88376	50656	49324	49578	44801	36063
SPA_T1	Spathodea campanulata	Tree	87826	65556	48750	48359	22133	10562	72118	43985	42864	43142	39320	32422
SPA_T2	Spathodea campanulata	Tree	66205	48412	35769	35023	17358	8765	54429	38986	38168	38190	34663	28506
SPA_T3	Spathodea campanulata	Tree	63783	47113	34913	34338	17120	8332	95175	48051	46825	46943	41592	33278
SYZ_S1	Syzygium malaccense	Seedling	77495	58273	43154	41611	24001	12086	89067	65719	64635	64737	60416	47303
SYZ_S2	Syzygium malaccense	Seedling	61894	46120	33933	32989	16609	8249	76573	59976	58996	58942	55517	46271
SYZ_S3	Syzygium malaccense	Seedling	79884	58354	43459	42351	21511	10638	92386	68127	67380	67392	64105	53593
SYZ_S4	Syzygium malaccense	Seedling	85014	62918	46223	46015	20529	9372	79807	65434	64907	64972	63340	49623
SYZ_T1	Syzygium malaccense	Tree	86934	63437	47616	46248	21503	9945	93080	67066	66036	66306	63210	52244
SYZ_T2	Syzygium malaccense	Tree	66491	49660	35292	35638	13908	6673	95426	68840	67397	67651	62944	53151
SYZ_T3	Syzygium malaccense	Tree	84278	62704	46019	45707	20742	10177	84580	63120	61590	61776	56264	44369
