# Supplementary material for: Metabarcoding and Metabolomics Reveal the Effect of the Invasive Alien Tree Miconia calvescens DC. on Soil Diversity on the Tropical Island of Mo’orea (French Polynesia)
Source: Microorganisms. 2023 Mar 24;11(4):832. doi: 10.3390/microorganisms11040832 (PMC10144827; doi:10.3390/microorganisms11040832)
Supplement: Supplementary file 1 [file microorganisms-11-00832-s001.zip › Table S3_v2.xlsx]

## Sheet: TableS3
Table S3. Microeukaryotes abundances and annotations. CYC: Cyclophyllum barbatum, INO: Inocarpus fagifer, IXO: Ixora mooreensis, MIC: Miconia calvescens, SPA: Spathodea campanulata, SYZ: Syzygium malaccense. S: seedling. T: tree. ASV: amplicon sequence variant.																																											Annotation
ASV	CYC_T1	CYC_T2	CYC_T3	CYC_S1	CYC_S2	CYC_S3	CYC_S4	INO_T1	INO_T2	INO_T3	INO_S1	INO_S2	INO_S3	INO_S4	IXO_T1	IXO_T2	IXO_T3	IXO_S1	IXO_S2	IXO_S3	IXO_S4	MIC_T1	MIC_T2	MIC_T3	MIC_S1	MIC_S2	MIC_S3	MIC_S4	SPA_T1	SPA_T2	SPA_T3	SPA_S1	SPA_S2	SPA_S3	SPA_S4	SYZ_T1	SYZ_T2	SYZ_T3	SYZ_S1	SYZ_S2	SYZ_S3	SYZ_S4	kingdom	phylum	class	order	family	genus
ASV_1	83	83	159	186	181	240	162	0	0	0	53	160	231	190	205	139	276	185	147	142	352	110	65	55	65	141	118	90	187	198	93	209	179	128	101	175	246	200	160	218	134	260	Eukaryota	Opisthokonta	Nucletmycea	Fungi	Cryptomycota	LKM11
ASV_2	82	54	119	213	188	257	143	0	0	0	64	117	211	153	195	105	222	179	141	150	318	86	57	47	55	139	116	81	162	210	76	166	178	126	95	157	220	203	151	197	130	222	Eukaryota	Opisthokonta	Nucletmycea	Fungi	Cryptomycota	LKM11
ASV_4	91	47	96	149	135	211	127	0	0	0	50	139	173	150	142	93	205	151	119	127	244	92	47	48	39	116	83	55	164	156	64	146	125	115	58	172	183	186	126	157	109	174	Eukaryota	Opisthokonta	Nucletmycea	Fungi	Cryptomycota	LKM11
ASV_6	59	64	135	140	141	191	130	0	0	0	41	119	184	147	140	100	173	150	101	112	236	72	39	37	53	95	81	75	170	152	52	132	136	101	64	133	165	154	119	148	103	190	Eukaryota	Opisthokonta	Nucletmycea	Fungi	Cryptomycota	LKM11
ASV_8	79	38	97	105	108	183	91	0	0	0	61	99	132	128	127	84	147	123	88	84	180	50	32	41	47	79	75	61	123	167	45	110	98	80	58	136	153	125	99	109	83	135	Eukaryota	Opisthokonta	Nucletmycea	Fungi	Cryptomycota	LKM11
ASV_10	58	34	96	118	100	135	74	0	0	0	31	106	137	118	135	82	160	110	91	77	159	45	36	23	55	76	79	50	121	100	45	91	101	100	61	123	156	126	82	126	91	116	Eukaryota	Opisthokonta	Nucletmycea	Fungi	Cryptomycota	LKM11
ASV_12	45	44	95	99	88	113	84	0	0	0	31	99	114	94	127	43	127	96	87	67	188	56	38	22	50	84	64	57	99	132	54	111	107	76	64	102	108	121	95	115	73	118	Eukaryota	Opisthokonta	Nucletmycea	Fungi	Cryptomycota	LKM11
ASV_13	52	36	74	114	104	149	68	0	0	0	24	85	130	106	126	67	113	135	80	75	167	38	42	21	49	77	45	69	124	116	59	101	100	84	63	88	133	97	96	121	75	138	Eukaryota	Opisthokonta	Nucletmycea	Fungi	Cryptomycota	LKM11
ASV_16	45	37	72	97	79	118	51	0	0	0	18	84	98	96	97	58	97	89	67	82	159	36	25	14	30	84	56	57	127	101	35	76	85	68	38	82	103	131	65	64	71	107	Eukaryota	Opisthokonta	Nucletmycea	Fungi	Cryptomycota	LKM11
ASV_17	35	33	64	84	69	102	68	0	0	0	26	92	111	93	88	67	82	86	68	66	142	33	23	33	27	76	62	43	96	104	47	70	72	60	52	113	94	104	62	101	73	107	Eukaryota	Opisthokonta	Nucletmycea	Fungi	Cryptomycota	LKM11
ASV_21	36	38	70	90	88	98	68	0	0	0	32	54	118	93	118	52	96	114	49	72	135	27	25	24	37	88	59	31	75	113	32	104	76	78	40	101	108	67	62	92	57	89	Eukaryota	Opisthokonta	Nucletmycea	Fungi	Cryptomycota	LKM11
ASV_24	31	29	56	82	94	101	66	0	0	0	28	74	111	72	90	55	110	77	65	65	141	36	27	38	28	70	50	45	80	93	18	86	89	75	52	74	110	91	59	73	76	89	Eukaryota	Opisthokonta	Nucletmycea	Fungi	Cryptomycota	LKM11
ASV_30	37	70	36	54	31	6	17	0	0	0	44	39	52	51	15	10	0	42	30	14	76	88	204	275	23	29	9	22	63	42	63	102	28	57	9	43	26	26	31	49	91	121	Eukaryota	Opisthokonta	Nucletmycea	Fungi	NA	NA
ASV_34	24	79	41	47	36	9	18	0	0	0	45	38	45	34	22	3	56	36	37	17	58	85	207	258	27	17	5	26	38	33	51	89	29	61	10	36	28	20	38	58	91	155	Eukaryota	Opisthokonta	Nucletmycea	Fungi	NA	NA
ASV_42	20	54	30	39	24	6	16	0	0	0	33	25	33	46	11	9	0	32	25	10	44	69	141	204	14	15	7	36	48	31	57	75	16	45	8	26	31	18	28	31	96	109	Eukaryota	Opisthokonta	Nucletmycea	Fungi	NA	NA
ASV_44	24	66	27	37	23	9	9	0	0	0	33	41	46	25	7	5	0	40	31	17	47	64	125	175	18	24	12	17	32	24	46	56	12	48	3	29	18	25	25	44	74	74	Eukaryota	Opisthokonta	Nucletmycea	Fungi	NA	NA
ASV_55	11	44	32	25	17	4	14	0	0	0	35	26	37	31	0	5	0	24	27	17	40	65	105	156	22	11	3	20	38	16	37	51	15	39	4	22	14	13	24	34	56	70	Eukaryota	Opisthokonta	Nucletmycea	Fungi	NA	NA
ASV_57	26	49	24	24	16	2	9	0	0	0	24	19	22	28	0	6	0	26	25	16	27	57	103	150	12	25	0	16	27	27	26	38	13	42	9	9	18	13	22	32	62	94	Eukaryota	Opisthokonta	Nucletmycea	Fungi	NA	NA
ASV_59	24	50	23	29	22	3	9	0	0	0	31	19	41	17	0	2	0	15	21	5	41	54	126	140	26	12	2	20	37	26	37	53	15	31	4	10	6	5	18	38	63	56	Eukaryota	Opisthokonta	Nucletmycea	Fungi	NA	NA
ASV_70	14	28	26	25	17	0	16	0	0	0	8	20	23	22	0	4	0	12	9	7	29	46	85	108	9	19	0	12	29	16	30	51	5	30	7	18	9	11	21	24	57	64	Eukaryota	Opisthokonta	Nucletmycea	Fungi	NA	NA
ASV_71	31	22	34	14	29	28	23	0	0	0	32	36	20	40	32	28	33	28	8	25	6	32	23	26	46	30	7	76	20	5	3	10	20	48	22	20	17	15	19	15	29	21	Eukaryota	Amoebozoa	Tubulinea	Arcellinida	Echinamoebida	Vermamoeba
ASV_72	9	24	26	18	14	4	11	0	0	0	16	14	21	16	0	3	0	31	17	8	38	43	92	129	13	5	3	15	20	21	27	36	14	29	6	17	8	8	20	35	30	60	Eukaryota	Opisthokonta	Nucletmycea	Fungi	NA	NA
ASV_74	29	15	19	6	30	25	13	0	0	0	40	22	14	46	27	36	21	9	9	39	3	19	24	29	49	29	4	42	20	11	2	17	25	36	38	16	12	13	12	26	35	17	Eukaryota	Amoebozoa	Tubulinea	Arcellinida	Echinamoebida	Vermamoeba
ASV_88	21	28	19	5	19	17	9	0	0	0	43	8	16	29	17	25	36	23	11	26	7	27	25	30	37	25	9	37	10	4	3	17	8	38	21	6	12	14	19	20	11	10	Eukaryota	Amoebozoa	Tubulinea	Arcellinida	Echinamoebida	Vermamoeba
ASV_89	30	11	28	5	25	15	16	0	0	0	34	17	15	38	28	20	14	20	7	16	7	26	19	23	35	33	11	38	14	6	1	9	30	42	11	16	9	13	24	17	25	22	Eukaryota	Amoebozoa	Tubulinea	Arcellinida	Echinamoebida	Vermamoeba
ASV_107	22	14	15	5	19	13	7	0	0	0	29	19	5	26	18	21	13	13	7	19	1	20	17	19	26	20	3	23	10	9	9	8	17	24	14	12	7	13	15	15	12	7	Eukaryota	Amoebozoa	Tubulinea	Arcellinida	Echinamoebida	Vermamoeba
ASV_110	37	11	18	4	21	13	16	0	0	0	20	21	10	37	13	25	0	18	6	14	3	15	22	16	21	17	7	19	5	5	3	24	16	35	15	8	7	14	7	10	15	9	Eukaryota	Amoebozoa	Tubulinea	Arcellinida	Echinamoebida	Vermamoeba
ASV_113	21	12	22	12	9	10	4	0	0	0	23	13	11	36	13	16	19	11	10	24	7	25	22	13	26	14	4	19	7	5	7	3	11	24	16	9	12	7	11	17	21	18	Eukaryota	Amoebozoa	Tubulinea	Arcellinida	Echinamoebida	Vermamoeba
ASV_119	8	16	7	17	4	12	10	33	0	143	13	10	26	18	17	14	71	26	24	8	7	0	14	0	10	25	9	20	1	15	15	7	21	4	0	11	8	5	13	14	3	0	Eukaryota	Opisthokonta	Nucletmycea	Fungi	Mortierellaceae	Mortierella
ASV_123	52	22	18	0	23	7	27	196	0	0	23	67	0	28	12	0	0	0	14	53	0	0	0	0	21	12	0	9	6	0	0	15	12	82	0	12	26	15	5	0	0	0	Eukaryota	Opisthokonta	Nucletmycea	Fungi	NA	NA
ASV_128	9	12	18	8	2	11	16	51	0	149	16	7	21	5	17	18	69	24	14	5	5	0	3	0	7	11	10	19	5	12	2	8	14	8	0	31	9	16	15	13	7	0	Eukaryota	Opisthokonta	Nucletmycea	Fungi	Mortierellaceae	Mortierella
ASV_129	12	11	17	4	14	10	9	0	0	0	18	20	12	20	15	13	0	9	3	18	4	17	11	12	14	18	4	18	4	2	1	4	12	10	21	7	9	13	10	14	10	6	Eukaryota	Amoebozoa	Tubulinea	Arcellinida	Echinamoebida	Vermamoeba
ASV_130	19	11	19	7	12	19	3	0	0	0	18	16	6	21	9	14	8	9	11	29	4	9	20	14	23	19	6	23	9	7	2	3	8	25	11	0	4	13	5	9	8	0	Eukaryota	Amoebozoa	Tubulinea	Arcellinida	Echinamoebida	Vermamoeba
ASV_131	0	16	0	0	0	0	16	0	0	0	5	48	4	13	0	0	0	11	0	0	2	24	4	38	15	0	0	0	7	4	0	0	0	0	0	114	46	26	0	0	35	0	Eukaryota	Opisthokonta	Nucletmycea	Fungi	Clathraceae	Pseudocolus
ASV_134	16	7	15	91	11	13	40	0	0	0	12	7	8	8	13	9	0	0	21	5	3	0	5	0	0	16	0	5	13	15	24	13	8	26	9	10	7	6	11	16	22	40	Eukaryota	Opisthokonta	Nucletmycea	Fungi	NA	NA
ASV_139	11	10	20	9	15	0	32	0	0	0	5	0	0	0	18	7	102	21	16	37	10	10	19	0	7	1	3	44	7	12	13	37	12	18	20	0	9	0	13	10	13	36	Eukaryota	SAR	Alveolata	Apicomplexa	Eugregarinorida	Paraschneideria
ASV_143	0	10	0	0	11	4	11	0	0	0	6	49	7	0	0	3	0	12	0	0	0	0	4	0	0	12	0	0	12	4	0	0	0	0	0	106	47	25	18	0	19	0	Eukaryota	Opisthokonta	Nucletmycea	Fungi	Clathraceae	Pseudocolus
ASV_145	6	21	13	9	10	4	0	0	0	0	0	0	16	25	24	3	86	9	10	23	6	22	13	0	4	0	20	0	0	12	10	18	6	22	15	0	22	24	26	17	16	38	Eukaryota	Amoebozoa	Schizoplasmodiida	Ceratiomyxella	Ceratiomyxella_tahitiensis	Ceratiomyxella_tahitiensis
ASV_153	11	18	6	12	2	9	13	33	0	92	8	9	10	8	15	8	0	15	22	2	5	0	8	0	9	12	4	28	4	13	8	11	6	6	0	0	9	4	13	8	9	14	Eukaryota	Opisthokonta	Nucletmycea	Fungi	NA	NA
ASV_154	6	12	15	8	9	14	9	0	0	0	2	21	10	7	10	3	38	2	34	8	3	21	2	0	16	3	8	30	15	17	27	16	7	0	27	23	6	8	6	24	10	27	Eukaryota	Opisthokonta	Nucletmycea	Fungi	NA	NA
ASV_164	10	12	16	7	3	9	14	46	0	95	3	13	18	9	15	6	0	13	26	8	4	0	7	0	15	6	19	23	7	15	11	11	5	3	0	0	3	4	19	5	9	0	Eukaryota	Opisthokonta	Nucletmycea	Fungi	Mortierellaceae	Mortierella
ASV_167	6	14	12	12	22	5	22	0	0	0	5	33	0	24	24	9	49	14	20	12	3	10	2	0	11	10	5	0	0	12	16	0	4	0	19	8	11	15	13	20	23	0	Eukaryota	Opisthokonta	Nucletmycea	Fungi	NA	NA
ASV_169	4	9	9	73	5	4	0	0	0	0	2	5	7	3	17	8	50	0	6	5	3	4	3	0	0	9	0	0	7	9	15	7	8	0	8	4	11	10	20	4	11	0	Eukaryota	Opisthokonta	Nucletmycea	Fungi	NA	NA
ASV_172	23	5	14	10	0	7	0	0	0	0	22	0	0	0	40	11	0	0	10	32	6	21	33	58	4	7	2	0	6	9	7	0	4	0	11	29	12	15	7	0	14	0	Eukaryota	SAR	Alveolata	Apicomplexa	Eugregarinorida	Paraschneideria
ASV_178	5	6	12	5	15	18	11	0	0	0	22	6	9	16	5	17	0	3	9	8	3	13	14	13	20	8	4	13	2	2	1	3	14	13	7	8	4	5	8	10	9	11	Eukaryota	Amoebozoa	Tubulinea	Arcellinida	Echinamoebida	Vermamoeba
ASV_183	11	14	13	6	10	12	5	0	0	0	11	5	4	7	11	14	1	1	2	12	2	12	9	4	15	16	6	8	16	3	2	4	8	10	7	0	4	5	9	10	6	0	Eukaryota	Amoebozoa	Tubulinea	Arcellinida	Echinamoebida	Vermamoeba
ASV_185	43	14	11	0	12	5	0	127	0	0	18	42	0	20	3	0	0	0	7	28	2	0	0	0	18	5	0	6	0	0	0	14	0	73	0	2	23	12	0	0	0	0	Eukaryota	Opisthokonta	Nucletmycea	Fungi	NA	NA
ASV_190	0	0	0	5	0	0	11	0	0	0	2	37	4	0	0	0	0	5	9	9	1	0	6	0	0	0	0	0	0	10	10	0	0	0	0	102	26	17	0	0	19	0	Eukaryota	Opisthokonta	Nucletmycea	Fungi	Clathraceae	Pseudocolus
ASV_192	33	13	10	0	14	8	0	115	0	0	15	36	0	18	12	0	0	0	9	42	3	0	0	0	18	9	0	15	0	0	0	9	0	76	0	4	14	8	0	0	0	0	Eukaryota	Opisthokonta	Nucletmycea	Fungi	NA	NA
ASV_194	51	14	10	0	14	4	0	141	0	0	18	47	0	21	4	2	0	0	4	37	0	0	0	0	13	2	0	13	0	0	0	10	0	81	0	12	18	7	0	0	0	0	Eukaryota	Opisthokonta	Nucletmycea	Fungi	NA	NA
ASV_202	8	14	13	5	0	0	17	0	0	0	7	0	5	9	0	5	51	16	9	9	2	8	21	51	31	8	0	0	2	12	0	2	3	0	0	0	7	0	12	3	33	0	Eukaryota	Opisthokonta	Nucletmycea	Fungi	NA	NA
ASV_204	8	11	6	67	4	5	0	0	0	0	4	2	7	7	6	8	0	0	16	3	2	0	5	0	0	6	0	0	7	10	11	7	5	0	6	8	5	12	9	8	15	0	Eukaryota	Opisthokonta	Nucletmycea	Fungi	NA	NA
ASV_209	5	7	5	7	3	11	11	17	0	86	7	5	13	6	9	11	0	14	11	9	4	0	1	59	12	7	5	12	11	3	2	7	5	3	0	0	3	4	12	5	5	0	Eukaryota	Opisthokonta	Nucletmycea	Fungi	Mortierellaceae	Mortierella
ASV_211	13	7	13	5	6	11	12	23	0	78	4	9	15	8	11	12	0	17	18	13	1	4	2	0	10	9	9	9	4	9	9	11	12	4	0	0	5	6	6	4	9	0	Eukaryota	Opisthokonta	Nucletmycea	Fungi	NA	NA
ASV_213	0	0	0	0	0	0	8	0	0	0	4	24	5	0	0	0	0	6	0	0	0	0	3	0	0	0	0	0	0	5	0	14	0	0	0	75	30	28	0	0	16	0	Eukaryota	Opisthokonta	Nucletmycea	Fungi	Clathraceae	Pseudocolus
ASV_216	5	9	10	8	5	10	16	0	0	0	8	0	28	17	10	10	0	5	22	5	5	9	2	0	4	9	5	0	0	9	11	0	4	0	15	15	6	13	11	12	0	0	Eukaryota	Opisthokonta	Nucletmycea	Fungi	NA	NA
ASV_219	7	6	0	0	4	7	57	40	0	0	13	7	11	8	22	11	0	12	8	8	6	10	0	14	33	0	14	34	10	17	8	0	9	0	6	0	2	10	5	8	11	27	Eukaryota	SAR	Alveolata	Apicomplexa	Eugregarinorida	Stenophora
ASV_220	9	9	8	3	0	7	9	24	0	67	7	2	10	9	7	7	0	12	29	2	3	0	14	0	0	11	8	16	0	8	5	0	9	10	0	0	8	8	16	10	3	0	Eukaryota	Opisthokonta	Nucletmycea	Fungi	Mortierellaceae	Mortierella
ASV_224	7	8	5	5	1	4	4	31	0	63	5	11	12	4	7	9	0	13	22	10	5	0	3	0	8	9	6	16	4	7	16	1	8	4	0	13	3	4	16	5	8	0	Eukaryota	Opisthokonta	Nucletmycea	Fungi	Mortierellaceae	Mortierella
ASV_225	7	7	0	0	0	10	26	0	0	0	0	6	0	14	12	10	47	9	16	8	0	17	9	0	0	32	8	0	13	0	9	0	14	0	15	0	2	13	13	9	4	0	Eukaryota	SAR	Alveolata	Apicomplexa	Eugregarinorida	Stenophora
ASV_230	11	8	15	3	0	0	20	0	0	0	7	0	6	0	0	9	0	13	10	8	2	0	21	0	0	7	0	0	5	11	17	12	5	0	28	0	4	18	5	5	0	34	Eukaryota	Opisthokonta	Nucletmycea	Fungi	NA	NA
ASV_236	1	11	7	5	0	0	6	0	0	0	26	5	15	0	22	25	21	5	14	19	5	15	0	16	0	11	3	8	0	11	3	9	3	17	0	0	0	0	0	6	0	0	Eukaryota	Opisthokonta	Nucletmycea	Fungi	Cryptomycota	LKM11
ASV_241	6	4	10	61	3	3	0	0	0	0	5	2	2	6	6	3	32	0	11	2	1	0	0	0	0	4	0	0	5	7	8	4	5	0	7	11	8	9	11	8	11	12	Eukaryota	Opisthokonta	Nucletmycea	Fungi	NA	NA
ASV_242	8	9	11	9	0	0	0	0	0	0	9	6	0	7	38	9	0	0	12	32	4	25	33	0	6	3	2	0	6	0	4	0	7	0	11	0	12	0	2	0	15	0	Eukaryota	SAR	Alveolata	Apicomplexa	Eugregarinorida	Paraschneideria
ASV_247	14	15	6	3	2	15	1	0	0	0	3	0	5	4	0	6	0	6	24	5	6	0	2	0	0	10	4	0	9	10	11	20	4	12	16	0	4	5	6	14	7	23	Eukaryota	Opisthokonta	Nucletmycea	Fungi	NA	NA
ASV_250	2	15	7	12	0	0	11	0	0	0	28	5	12	0	22	26	34	2	13	15	2	14	0	18	0	6	4	4	0	6	1	5	4	13	0	0	0	0	0	6	0	0	Eukaryota	Opisthokonta	Nucletmycea	Fungi	Cryptomycota	LKM11
ASV_251	6	9	7	56	2	1	0	0	0	0	5	2	0	0	9	0	0	0	10	5	0	0	3	0	0	5	0	42	7	7	8	5	2	8	9	11	6	3	6	14	15	0	Eukaryota	Opisthokonta	Nucletmycea	Fungi	Mortierellaceae	Mortierella
ASV_254	12	6	9	8	0	0	0	0	0	0	8	0	0	7	18	5	0	0	14	26	4	13	22	0	7	4	5	0	5	0	6	0	5	0	12	0	15	0	6	0	8	0	Eukaryota	SAR	Alveolata	Apicomplexa	Eugregarinorida	Paraschneideria
ASV_256	0	0	0	0	0	0	12	0	0	0	5	25	4	0	0	0	0	3	0	0	0	0	4	0	0	0	0	0	9	3	0	9	0	14	0	75	32	17	0	0	17	0	Eukaryota	Opisthokonta	Nucletmycea	Fungi	Clathraceae	Pseudocolus
ASV_257	8	9	6	53	5	2	0	0	0	0	5	8	3	5	4	1	0	0	8	3	1	0	5	0	0	6	0	0	3	7	12	3	6	0	3	9	3	2	1	6	6	9	Eukaryota	Opisthokonta	Nucletmycea	Fungi	NA	NA
ASV_262	10	10	10	1	5	6	7	0	0	0	3	0	11	6	0	4	0	9	10	4	0	0	2	0	0	6	8	0	9	10	18	13	7	0	15	0	5	6	6	11	9	16	Eukaryota	Opisthokonta	Nucletmycea	Fungi	NA	NA
ASV_263	7	7	0	5	6	0	0	0	0	0	9	0	4	0	46	23	67	3	5	20	0	0	4	101	4	2	0	22	0	6	0	0	0	8	0	0	12	0	0	6	22	0	Eukaryota	SAR	Alveolata	Apicomplexa	Eugregarinorida	Paraschneideria
ASV_270	20	19	0	0	25	7	4	0	0	0	0	5	1	17	0	0	0	0	0	4	0	0	0	0	0	19	0	0	0	0	24	0	9	0	5	0	0	0	9	30	7	18	Eukaryota	Opisthokonta	Nucletmycea	Fungi	Trichosporonaceae	Apiotrichum
ASV_272	9	11	9	43	0	0	0	0	0	0	5	0	4	2	6	2	0	0	12	4	0	0	5	0	0	3	0	0	12	7	15	3	5	0	0	3	6	4	2	4	19	0	Eukaryota	Opisthokonta	Nucletmycea	Fungi	Mortierellaceae	Mortierella
ASV_274	8	16	3	6	0	1	11	16	0	48	10	1	12	2	10	6	0	7	19	3	3	0	5	0	3	11	3	11	1	0	10	2	6	3	0	0	3	5	8	9	5	0	Eukaryota	Opisthokonta	Nucletmycea	Fungi	Mortierellaceae	Mortierella
ASV_279	3	0	4	4	4	6	0	0	0	0	0	0	22	0	16	10	0	5	11	15	10	15	13	0	6	0	0	0	1	16	14	19	15	21	9	9	12	12	0	0	27	0	Eukaryota	Amoebozoa	Schizoplasmodiida	Ceratiomyxella	Ceratiomyxella_tahitiensis	Ceratiomyxella_tahitiensis
ASV_281	11	5	6	6	0	7	2	15	0	62	6	2	13	5	1	8	0	9	15	6	2	0	3	0	0	8	2	10	1	5	6	0	5	1	0	0	4	4	6	6	4	0	Eukaryota	Opisthokonta	Nucletmycea	Fungi	Mortierellaceae	Mortierella
ASV_282	0	0	0	0	0	0	6	0	0	0	9	36	1	0	0	0	0	6	0	5	0	0	3	0	0	0	0	0	1	7	0	0	0	0	0	73	19	21	0	0	10	0	Eukaryota	Opisthokonta	Nucletmycea	Fungi	Clathraceae	Pseudocolus
ASV_283	11	11	17	4	0	0	20	0	0	0	5	0	0	7	8	3	0	0	14	32	3	12	23	0	5	6	1	0	2	5	5	0	5	0	9	0	10	0	14	6	8	0	Eukaryota	SAR	Alveolata	Apicomplexa	Eugregarinorida	Paraschneideria
ASV_298	0	0	4	8	0	0	0	0	0	0	4	0	0	11	6	4	0	0	0	9	0	0	16	0	20	6	0	0	6	0	0	0	5	8	9	0	0	14	0	11	0	0	Eukaryota	SAR	Stramenopiles	Labyrinthulomycetes	Sorodiplophrys	Sorodiplophrys_stercorea
ASV_301	12	6	7	11	0	0	0	0	0	0	3	6	0	7	19	10	0	0	11	24	3	22	15	0	3	3	0	0	3	6	3	0	5	0	12	0	11	15	6	0	21	0	Eukaryota	SAR	Alveolata	Apicomplexa	Eugregarinorida	Paraschneideria
ASV_307	6	13	6	35	0	0	0	0	0	0	0	0	1	1	5	3	0	0	11	1	0	0	4	0	0	4	7	0	10	9	8	4	8	0	0	6	6	1	4	9	16	0	Eukaryota	Opisthokonta	Nucletmycea	Fungi	NA	NA
ASV_312	0	4	3	16	0	0	0	0	0	0	26	4	14	4	24	24	20	1	7	13	0	9	0	0	0	0	5	8	0	0	0	0	0	7	0	0	0	0	0	0	0	0	Eukaryota	Opisthokonta	Nucletmycea	Fungi	Cryptomycota	LKM11
ASV_318	0	0	0	4	0	4	0	0	0	0	0	0	9	16	31	18	0	0	11	25	2	0	0	0	0	0	0	0	12	15	4	0	31	0	10	0	5	12	0	22	0	0	Eukaryota	SAR	Alveolata	Apicomplexa	Eimeriorina	NA
ASV_319	4	8	6	47	1	2	0	0	0	0	3	0	0	0	4	0	0	0	12	4	0	0	1	0	0	4	0	0	7	6	11	3	14	0	3	5	4	3	2	1	6	0	Eukaryota	Opisthokonta	Nucletmycea	Fungi	Mortierellaceae	Mortierella
ASV_325	0	3	4	8	0	0	0	0	0	0	18	6	9	9	16	23	24	9	7	20	0	14	0	0	0	0	3	4	0	0	0	0	0	10	0	0	0	0	0	0	0	0	Eukaryota	Opisthokonta	Nucletmycea	Fungi	Cryptomycota	LKM11
ASV_326	1	6	17	2	9	6	0	0	0	0	0	0	7	7	0	7	0	9	13	1	3	0	2	0	0	3	5	0	5	11	8	12	8	0	22	0	2	9	9	6	10	38	Eukaryota	Opisthokonta	Nucletmycea	Fungi	NA	NA
ASV_328	4	6	9	0	1	7	0	18	0	23	8	2	5	8	7	5	0	4	13	7	2	8	2	0	0	13	4	6	7	4	5	0	7	8	0	0	8	1	9	0	6	0	Eukaryota	Opisthokonta	Nucletmycea	Fungi	Mortierellaceae	Mortierella
ASV_329	10	7	10	7	0	11	17	0	0	0	4	0	4	3	0	3	0	5	8	7	4	0	21	0	0	3	0	17	0	15	0	7	6	0	0	0	1	0	0	5	0	0	Eukaryota	Opisthokonta	Nucletmycea	Fungi	NA	NA
ASV_335	8	8	4	10	0	0	11	0	0	0	20	2	5	0	9	14	13	3	11	9	2	11	0	13	0	5	1	2	0	4	1	10	3	17	0	0	0	0	0	3	0	0	Eukaryota	Opisthokonta	Nucletmycea	Fungi	Cryptomycota	LKM11
ASV_337	0	12	0	0	0	0	0	20	0	49	23	0	0	0	0	0	0	0	0	0	15	0	0	0	26	0	0	0	0	0	0	0	0	0	0	0	12	18	0	0	0	0	Eukaryota	Opisthokonta	Nucletmycea	Fungi	Hygrophoraceae	Cuphophyllus
ASV_340	4	4	3	5	2	11	6	14	0	39	3	3	5	6	7	6	0	6	10	6	3	0	2	0	2	8	4	8	1	1	6	5	4	6	0	0	4	7	11	5	11	0	Eukaryota	Opisthokonta	Nucletmycea	Fungi	Mortierellaceae	Mortierella
ASV_341	6	6	7	3	6	10	4	0	0	0	5	0	4	4	0	6	0	3	9	0	0	0	3	0	9	2	0	0	18	10	15	6	5	0	8	0	6	0	2	13	4	0	Eukaryota	Opisthokonta	Nucletmycea	Fungi	NA	NA
ASV_350	26	0	0	0	4	0	17	0	0	0	0	0	8	0	0	1	0	20	0	0	2	0	0	0	0	18	0	35	0	17	0	0	0	0	0	0	0	0	0	0	0	9	Eukaryota	Opisthokonta	Nucletmycea	Fungi	Cryptomycota	LKM11
ASV_354	0	4	4	5	0	4	18	0	0	0	0	0	0	0	47	0	0	0	0	8	0	12	1	0	11	0	4	23	0	0	0	0	8	0	0	0	0	0	0	12	0	0	Eukaryota	Opisthokonta	Nucletmycea	Fungi	Cryptomycota	LKM11
ASV_358	0	0	0	0	0	0	0	0	0	0	3	20	0	0	0	0	0	5	0	0	0	0	1	0	0	0	0	0	0	0	0	0	0	0	0	57	16	15	0	0	11	0	Eukaryota	Opisthokonta	Nucletmycea	Fungi	Clathraceae	Pseudocolus
ASV_359	11	7	8	4	0	0	0	0	0	0	4	0	0	0	15	8	0	0	10	23	2	14	16	20	7	4	0	0	3	0	6	0	0	0	16	0	10	0	0	0	8	0	Eukaryota	SAR	Alveolata	Apicomplexa	Eugregarinorida	Paraschneideria
ASV_361	5	6	10	0	0	0	9	0	0	0	7	18	1	5	0	5	0	20	5	4	4	0	11	0	0	4	0	0	0	7	0	17	7	0	0	7	7	0	0	8	0	45	Eukaryota	Opisthokonta	Nucletmycea	Fungi	NA	NA
ASV_363	5	4	8	7	0	0	5	0	0	0	18	2	5	0	8	20	12	2	6	5	1	8	0	12	0	5	1	1	0	3	2	6	3	5	0	0	0	0	0	3	0	0	Eukaryota	Opisthokonta	Nucletmycea	Fungi	Cryptomycota	LKM11
ASV_365	0	0	0	0	0	0	9	0	0	0	4	14	0	0	0	0	0	0	0	0	1	0	2	0	0	0	0	0	0	0	0	0	0	0	0	50	20	12	0	0	13	0	Eukaryota	Opisthokonta	Nucletmycea	Fungi	Clathraceae	Pseudocolus
ASV_367	0	0	0	0	0	0	33	0	0	0	10	0	0	0	0	5	0	0	0	3	0	0	0	0	0	3	0	0	10	0	0	0	3	16	0	0	8	0	0	0	0	0	Eukaryota	SAR	Stramenopiles	Labyrinthulomycetes	Sorodiplophrys	Sorodiplophrys_stercorea
ASV_371	17	2	0	14	0	0	0	0	0	0	0	0	14	14	22	0	0	1	4	0	4	0	0	0	11	0	0	0	0	0	0	0	0	0	0	0	4	0	6	7	10	0	Eukaryota	Amoebozoa	Tubulinea	Arcellinida	Echinamoebida	Echinamoeba
ASV_374	0	3	0	0	0	0	0	0	0	0	2	4	2	0	11	0	0	5	0	0	0	0	0	0	0	0	0	0	0	3	0	0	0	0	0	60	20	6	0	0	9	0	Eukaryota	Opisthokonta	Nucletmycea	Fungi	Clathraceae	Pseudocolus
ASV_380	4	0	4	2	6	7	10	0	0	0	5	0	0	15	0	6	13	6	14	7	1	4	0	0	3	3	0	0	0	7	9	0	4	0	2	0	3	6	0	14	0	0	Eukaryota	Opisthokonta	Nucletmycea	Fungi	NA	NA
ASV_381	4	5	4	1	0	4	3	0	0	0	3	0	6	2	0	3	0	0	4	1	0	0	1	38	3	3	2	0	8	10	11	9	0	0	9	8	2	0	5	5	5	0	Eukaryota	Opisthokonta	Nucletmycea	Fungi	NA	NA
ASV_386	0	13	12	2	10	6	0	0	0	0	9	0	0	7	0	0	0	3	14	0	0	25	0	0	0	8	0	0	7	4	9	5	0	0	11	0	6	13	0	2	0	0	Eukaryota	Opisthokonta	Nucletmycea	Fungi	Glomeromycetes	uncultured
ASV_387	0	0	0	0	0	10	0	0	0	0	13	25	30	13	0	0	0	0	0	0	0	0	1	0	3	2	0	0	0	0	0	0	0	0	0	9	0	0	8	0	0	0	Eukaryota	Opisthokonta	Nucletmycea	Fungi	Cryptomycota	LKM11
ASV_388	0	0	3	12	11	6	0	0	0	0	0	0	15	0	0	0	0	8	3	0	10	0	0	0	0	9	0	0	5	0	0	0	8	4	0	0	8	12	5	0	0	0	Eukaryota	Opisthokonta	Nucletmycea	Fungi	Cryptomycota	LKM11
ASV_389	3	4	1	24	0	0	0	0	0	0	3	0	6	3	6	2	0	0	9	2	0	0	3	0	0	3	0	0	2	4	8	5	1	0	0	0	3	7	5	1	9	0	Eukaryota	Opisthokonta	Nucletmycea	Fungi	NA	NA
ASV_390	3	12	10	11	0	0	0	0	0	0	16	3	11	0	9	15	0	0	3	16	0	9	0	0	0	0	0	4	0	0	0	0	0	8	0	0	0	0	0	0	0	0	Eukaryota	Opisthokonta	Nucletmycea	Fungi	Cryptomycota	LKM11
ASV_391	6	0	5	2	0	3	0	0	0	0	0	16	0	8	0	11	0	11	0	7	0	8	0	0	0	0	5	0	9	0	0	0	0	0	11	29	9	13	5	5	6	0	Eukaryota	SAR	Alveolata	Apicomplexa	Eugregarinorida	Stenophora
ASV_393	12	7	7	2	7	1	0	0	0	0	5	0	0	12	0	7	0	5	6	0	6	0	6	0	0	3	0	21	3	9	0	6	2	0	0	0	2	0	0	2	0	0	Eukaryota	Opisthokonta	Nucletmycea	Fungi	NA	NA
ASV_395	0	5	9	7	0	2	6	0	0	0	23	0	0	6	0	0	0	0	0	14	0	8	2	0	16	14	1	0	0	0	0	0	14	0	23	0	0	0	0	0	0	0	Eukaryota	Opisthokonta	Nucletmycea	Fungi	Cryptomycota	LKM11
ASV_397	7	0	9	0	0	4	0	0	0	0	0	12	0	6	6	8	0	8	0	2	0	7	0	0	0	0	5	0	2	9	0	0	3	0	11	0	6	5	10	5	6	0	Eukaryota	SAR	Alveolata	Apicomplexa	Eugregarinorida	Stenophora
ASV_398	10	8	19	0	0	0	0	0	0	0	0	0	12	0	0	0	0	1	5	0	6	0	7	0	0	0	0	0	0	0	0	0	0	23	23	0	5	11	0	0	0	0	Eukaryota	Amoebozoa	Tubulinea	Arcellinida	Echinamoebida	Echinamoeba
ASV_401	0	0	0	0	0	0	0	0	0	0	0	0	0	0	22	2	0	0	0	0	8	13	0	0	7	9	8	15	0	28	4	0	0	0	0	0	0	0	0	0	0	0	Eukaryota	Archaeplastida	Chloroplastida	Chlorophyta	Chlorophyceae	Incertae_Sedis
ASV_402	6	5	6	10	0	0	0	0	0	0	3	0	0	0	12	2	0	0	4	11	1	12	13	0	12	3	0	0	6	0	4	0	0	0	11	0	4	0	0	0	8	0	Eukaryota	SAR	Alveolata	Apicomplexa	Eugregarinorida	Paraschneideria
ASV_403	4	0	0	6	3	0	27	0	0	0	0	0	0	0	0	9	0	4	11	0	5	0	12	0	0	0	0	0	3	5	7	16	8	0	4	0	0	0	0	0	0	0	Eukaryota	Amoebozoa	Schizoplasmodiida	Ceratiomyxella	Ceratiomyxella_tahitiensis	Ceratiomyxella_tahitiensis
ASV_406	8	4	4	5	0	0	0	0	0	0	0	10	0	0	11	4	0	0	13	14	1	11	14	0	6	3	3	0	0	0	2	0	4	0	5	0	8	0	2	0	0	0	Eukaryota	SAR	Alveolata	Apicomplexa	Eugregarinorida	Paraschneideria
ASV_407	2	13	8	2	3	6	4	0	0	0	5	0	5	0	0	5	0	6	10	0	0	0	1	0	0	4	0	0	7	11	14	7	8	0	12	0	7	0	6	7	7	0	Eukaryota	Opisthokonta	Nucletmycea	Fungi	NA	NA
ASV_409	11	0	6	3	0	3	0	0	0	0	0	4	0	4	0	9	0	8	0	8	0	12	0	0	0	0	4	0	7	13	0	0	0	0	11	0	7	9	10	2	0	0	Eukaryota	SAR	Alveolata	Apicomplexa	Eugregarinorida	Stenophora
ASV_412	16	0	0	4	14	7	0	0	0	0	0	0	0	19	0	0	0	9	0	0	0	0	0	0	18	12	0	0	0	28	0	0	0	0	8	0	5	0	0	0	0	0	Eukaryota	Opisthokonta	Holozoa	Ichthyosporea	NA	NA
ASV_419	0	0	0	0	0	0	0	0	0	0	16	15	0	0	0	2	0	0	0	8	0	0	0	0	0	0	0	0	2	0	9	0	2	9	0	0	0	0	0	0	11	0	Eukaryota	SAR	Stramenopiles	Labyrinthulomycetes	Sorodiplophrys	Sorodiplophrys_stercorea
ASV_422	2	5	5	7	0	0	0	0	0	0	12	3	3	0	24	13	0	0	7	11	0	18	0	0	0	0	3	5	0	0	0	0	0	6	0	0	0	0	0	0	0	0	Eukaryota	Opisthokonta	Nucletmycea	Fungi	Cryptomycota	LKM11
ASV_423	8	0	0	2	4	0	9	0	0	0	0	0	0	0	0	5	0	8	5	0	3	0	6	0	0	0	0	0	6	7	7	16	6	0	4	0	0	0	0	0	0	0	Eukaryota	Amoebozoa	Schizoplasmodiida	Ceratiomyxella	Ceratiomyxella_tahitiensis	Ceratiomyxella_tahitiensis
ASV_425	0	16	0	3	0	0	0	32	112	56	7	0	7	0	0	0	0	0	0	14	0	0	0	0	0	0	0	0	4	0	0	0	0	0	0	0	0	0	0	0	0	0	Eukaryota	SAR	Alveolata	Ciliophora	Platyophryida	Platyophrya
ASV_427	0	0	0	0	0	0	0	0	0	0	9	0	0	0	0	5	0	0	0	3	0	0	0	6	0	3	0	0	2	0	12	0	2	10	0	0	0	0	0	0	0	8	Eukaryota	SAR	Stramenopiles	Labyrinthulomycetes	Sorodiplophrys	Sorodiplophrys_stercorea
ASV_428	14	3	7	3	0	0	0	0	0	0	4	0	0	6	0	10	0	15	6	0	1	0	7	0	0	9	0	0	1	6	0	14	6	0	0	7	7	0	0	5	0	31	Eukaryota	Opisthokonta	Nucletmycea	Fungi	NA	NA
ASV_432	1	0	0	0	2	3	15	0	0	0	0	0	0	10	7	4	0	6	0	2	0	5	0	0	9	0	1	0	10	2	4	0	4	0	6	0	4	5	6	5	3	0	Eukaryota	SAR	Alveolata	Apicomplexa	Eugregarinorida	Stenophora
ASV_435	0	4	20	0	0	0	0	0	0	0	12	0	3	0	0	10	0	0	3	16	0	0	0	0	0	0	0	0	0	0	0	0	5	0	0	0	0	0	0	25	0	0	Eukaryota	Opisthokonta	Nucletmycea	Fungi	Incertae_Sedis	Paramicrosporidium
ASV_437	0	0	9	11	12	7	0	0	0	0	0	0	12	6	0	0	0	0	3	0	8	0	0	0	0	0	0	0	0	0	0	0	5	8	0	9	7	6	0	0	0	0	Eukaryota	Opisthokonta	Nucletmycea	Fungi	Cryptomycota	LKM11
ASV_438	0	0	4	2	12	10	17	0	0	0	8	0	0	3	0	0	0	8	16	0	0	0	0	0	17	1	0	0	6	0	13	3	0	0	4	0	5	6	0	5	0	0	Eukaryota	Opisthokonta	Nucletmycea	Fungi	Glomeromycetes	uncultured
ASV_442	0	17	4	0	0	0	0	0	0	120	0	0	0	0	0	0	0	0	5	0	0	0	11	41	0	0	0	0	0	0	0	0	0	0	0	0	0	0	0	0	0	0	Eukaryota	Opisthokonta	Nucletmycea	Fungi	NA	NA
ASV_443	5	0	12	5	0	0	0	0	0	0	5	0	0	5	0	0	0	0	0	0	12	5	8	0	0	6	2	3	0	0	0	0	0	26	0	0	0	0	0	0	0	0	Eukaryota	Opisthokonta	Nucletmycea	Fungi	Cryptomycota	LKM11
ASV_444	5	0	4	8	2	5	9	0	0	0	4	0	5	7	0	5	0	4	11	3	5	1	0	0	5	6	0	0	0	3	4	0	5	0	7	0	4	4	0	9	0	0	Eukaryota	Opisthokonta	Nucletmycea	Fungi	NA	NA
ASV_446	6	4	0	3	0	0	0	30	72	54	8	0	8	6	0	0	0	0	0	0	0	0	0	0	0	6	0	0	4	21	0	0	0	0	0	0	0	0	0	0	0	0	Eukaryota	SAR	Alveolata	Ciliophora	Platyophryida	Platyophrya
ASV_449	0	0	0	0	10	7	0	42	0	0	12	0	0	0	0	0	0	0	0	0	0	20	0	0	0	0	0	22	0	0	0	0	9	0	0	29	14	0	0	0	0	0	Eukaryota	Opisthokonta	Nucletmycea	Fungi	Kickxellaceae	Ramicandelaber
ASV_452	0	10	0	5	0	0	0	27	111	61	4	0	10	0	0	0	0	0	0	6	0	0	0	0	0	3	0	0	6	0	0	0	0	0	0	0	0	0	0	0	0	0	Eukaryota	SAR	Alveolata	Ciliophora	Platyophryida	Platyophrya
ASV_454	0	0	4	0	4	9	0	0	0	0	0	0	0	0	0	0	0	0	0	0	0	0	0	0	0	0	0	46	9	0	10	0	0	0	11	0	8	0	5	3	0	0	Eukaryota	SAR	Stramenopiles	Peronosporomycetes	Pythium	Pythium_glomeratum
ASV_459	3	0	3	1	0	0	0	0	0	0	8	2	0	3	0	0	0	0	0	0	9	6	13	0	0	7	2	0	0	0	0	0	0	28	0	0	0	0	0	0	0	0	Eukaryota	Opisthokonta	Nucletmycea	Fungi	Cryptomycota	LKM11
ASV_461	5	3	0	1	0	0	16	0	0	0	6	0	2	0	0	25	0	10	10	0	1	0	9	0	0	2	0	0	0	0	0	0	0	0	0	0	7	0	0	10	0	0	Eukaryota	SAR	Alveolata	Apicomplexa	Eugregarinorida	Paraschneideria
ASV_463	0	10	14	0	0	0	0	0	0	0	0	0	20	0	0	0	0	9	0	0	0	0	0	0	5	7	0	0	0	0	0	17	0	0	0	0	0	0	0	0	0	0	Eukaryota	Opisthokonta	Nucletmycea	Fungi	Rhizophydiales	uncultured
ASV_467	4	3	10	1	0	0	0	0	0	0	3	26	8	0	0	12	0	10	3	0	0	0	4	0	0	8	5	0	0	0	0	0	0	0	0	0	0	0	0	0	0	0	Eukaryota	SAR	Alveolata	Apicomplexa	Eugregarinorida	Paraschneideria
ASV_468	0	12	0	0	0	0	0	0	0	0	0	0	7	0	0	25	0	0	0	5	0	6	4	0	21	8	0	0	4	0	0	0	7	0	0	0	0	22	0	0	0	0	Eukaryota	SAR	Alveolata	Apicomplexa	Eugregarinorida	Stenophora
ASV_472	0	0	3	3	6	8	0	0	0	0	0	0	12	0	0	0	0	5	6	0	5	0	0	0	0	9	0	0	5	0	0	0	10	6	0	0	9	7	5	0	0	0	Eukaryota	Opisthokonta	Nucletmycea	Fungi	Cryptomycota	LKM11
ASV_475	0	0	24	0	13	0	4	0	0	0	0	0	9	0	0	0	0	0	0	0	0	0	0	0	0	0	2	0	6	12	0	21	9	0	29	0	0	0	9	0	0	0	Eukaryota	SAR	Alveolata	Apicomplexa	Eugregarinorida	NA
ASV_476	0	7	4	4	0	0	0	0	0	0	16	7	6	1	5	8	9	1	1	11	0	4	0	0	0	0	2	3	0	0	0	0	0	7	0	0	0	0	0	0	0	0	Eukaryota	Opisthokonta	Nucletmycea	Fungi	Cryptomycota	LKM11
ASV_480	0	0	0	0	5	4	0	0	0	0	0	0	0	0	0	0	0	0	0	0	0	0	0	0	0	0	0	0	12	33	12	0	0	0	5	0	8	11	8	4	0	0	Eukaryota	SAR	Stramenopiles	Peronosporomycetes	Pythium	Pythium_glomeratum
ASV_484	4	0	4	0	0	7	0	0	0	0	0	8	0	5	5	7	24	4	0	4	0	6	0	0	0	0	4	0	2	0	0	0	5	0	15	0	4	5	5	4	8	0	Eukaryota	SAR	Alveolata	Apicomplexa	Eugregarinorida	Stenophora
ASV_485	7	1	7	2	0	0	5	0	0	0	0	5	0	0	12	4	0	0	1	8	2	6	7	0	4	3	3	0	0	11	4	0	4	0	5	0	6	0	1	0	0	0	Eukaryota	SAR	Alveolata	Apicomplexa	Eugregarinorida	Paraschneideria
ASV_487	5	2	0	2	0	0	0	0	0	0	2	0	2	7	0	20	0	4	7	0	0	5	1	0	0	4	0	0	0	0	14	0	0	0	0	0	0	0	0	0	0	0	Eukaryota	SAR	Alveolata	Apicomplexa	Eugregarinorida	Paraschneideria
ASV_488	6	11	4	5	0	0	0	0	0	0	0	0	0	0	0	9	0	0	13	14	4	15	9	0	0	0	0	0	0	0	0	0	0	0	0	0	0	0	0	0	0	0	Eukaryota	Amoebozoa	Cavosteliida	Gephyramoeba_sp._ATCC50654	Gephyramoeba_sp._ATCC50654	Gephyramoeba_sp._ATCC50654
ASV_491	21	0	5	2	0	4	0	0	0	0	0	0	0	0	0	0	0	0	0	33	0	0	6	0	0	0	0	0	0	11	4	0	17	0	0	0	1	0	0	0	32	0	Eukaryota	Amoebozoa	Discosea	Flabellinia	Dactylopodida	Tubulinea_group_04_sp._CAL7
ASV_492	0	0	0	0	0	0	0	0	0	0	0	18	9	0	0	0	0	0	0	5	0	0	0	0	0	0	0	0	15	0	0	0	10	0	14	0	0	0	0	0	18	0	Eukaryota	Opisthokonta	Nucletmycea	Fungi	Trichosporonaceae	Apiotrichum
ASV_493	17	4	10	4	0	0	0	0	0	0	3	0	6	0	0	4	0	8	10	0	0	0	11	0	0	5	18	0	0	8	0	6	0	0	0	0	3	6	0	5	0	0	Eukaryota	Opisthokonta	Nucletmycea	Fungi	NA	NA
ASV_495	2	0	4	0	0	4	0	0	0	0	0	0	0	0	0	0	0	13	4	0	0	0	9	0	18	0	0	0	0	0	8	0	0	0	15	0	9	0	0	0	0	0	Eukaryota	Opisthokonta	Nucletmycea	Fungi	Rhizophydiaceae	Rhizophydium
ASV_496	0	14	0	0	0	0	0	0	0	0	16	0	0	0	0	0	0	0	2	0	24	0	0	0	10	0	0	47	0	0	0	0	0	0	0	0	8	29	0	0	0	0	Eukaryota	Opisthokonta	Nucletmycea	Fungi	Hygrophoraceae	Cuphophyllus
ASV_501	0	0	0	0	0	0	23	0	0	0	0	8	0	24	0	0	0	7	0	0	0	0	0	0	10	6	3	0	0	0	0	0	0	0	0	0	0	11	0	0	10	0	Eukaryota	Opisthokonta	Nucletmycea	Fungi	Glomeromycetes	uncultured
ASV_503	0	0	8	5	0	0	0	0	0	0	0	0	0	0	0	10	0	0	0	16	0	0	0	0	27	0	0	0	0	0	17	0	8	0	0	0	0	26	0	0	0	0	Eukaryota	SAR	Alveolata	Dinoflagellata	Gymnodinium_clade	NA
ASV_504	0	0	0	0	0	3	0	63	0	11	0	0	0	0	0	0	0	14	0	0	0	0	0	0	0	0	0	0	0	0	7	0	0	11	5	0	0	0	0	0	15	48	Eukaryota	Opisthokonta	Nucletmycea	Fungi	Glomerales	uncultured
ASV_512	0	4	0	5	0	7	5	0	0	0	0	0	0	2	0	0	0	0	0	6	2	11	2	0	9	0	6	0	0	0	0	0	8	0	0	0	0	50	6	0	0	0	Eukaryota	Opisthokonta	Nucletmycea	Fungi	Cryptomycota	LKM11
ASV_516	0	8	0	17	0	0	0	0	0	0	0	0	0	0	0	0	0	0	0	9	6	0	0	50	18	8	5	0	0	0	0	0	0	0	0	0	0	0	0	0	0	0	Eukaryota	Amoebozoa	Gracilipodida	Filamoeba	Filamoeba_sp._I4_5E	Filamoeba_sp._I4_5E
ASV_518	0	11	11	0	0	8	0	46	0	0	3	0	5	0	0	0	0	0	16	0	1	0	0	0	0	0	0	0	0	0	11	0	0	8	7	0	0	0	0	0	0	0	Eukaryota	Opisthokonta	Nucletmycea	Fungi	Glomerales	uncultured
ASV_521	0	0	0	0	0	0	0	0	0	0	0	0	0	0	0	10	0	0	0	0	8	0	0	0	0	0	0	0	10	0	0	15	0	0	0	18	7	0	0	0	0	0	Eukaryota	Opisthokonta	Nucletmycea	Fungi	NA	NA
ASV_524	0	0	0	0	6	9	0	0	0	0	0	0	12	0	0	3	0	0	0	0	3	0	0	0	0	8	0	0	7	0	0	0	0	23	7	0	1	0	0	0	0	0	Eukaryota	Opisthokonta	Nucletmycea	Fungi	Cryptomycota	LKM11
ASV_526	0	3	11	3	0	0	0	0	0	0	9	1	2	0	8	10	7	1	3	7	0	11	0	0	0	0	2	7	0	0	0	0	0	4	0	0	0	0	0	0	0	0	Eukaryota	Opisthokonta	Nucletmycea	Fungi	Cryptomycota	LKM11
ASV_527	0	0	0	0	0	0	0	0	243	0	0	0	0	0	0	0	0	0	0	0	0	0	0	0	0	0	0	0	0	0	0	0	0	0	0	0	0	0	0	0	0	0	Eukaryota	Opisthokonta	Nucletmycea	Fungi	Glomeraceae	uncultured
ASV_529	0	0	1	6	8	0	0	0	0	0	0	0	0	0	0	0	0	0	2	0	5	10	0	0	0	0	0	0	0	0	4	0	0	0	0	25	1	27	5	4	0	0	Eukaryota	Amoebozoa	Discosea	Flabellinia	Dactylopodida	Tubulinea_group_04_sp._CAL7
ASV_530	0	0	14	0	27	0	0	0	0	0	0	0	0	0	0	0	0	0	0	0	0	0	0	0	0	0	0	0	7	0	0	0	0	0	0	0	4	0	0	0	0	22	Eukaryota	Amoebozoa	Tubulinea	Euamoebida	BOLA868	uncultured_eukaryote
ASV_531	0	10	0	0	0	0	0	0	0	0	0	0	0	0	0	0	0	1	20	4	0	0	13	0	0	11	0	0	15	0	0	6	0	0	0	0	0	0	0	0	0	0	Eukaryota	Opisthokonta	Nucletmycea	Fungi	Cryptomycota	LKM11
ASV_532	0	0	0	0	0	0	0	0	0	0	2	8	3	0	0	0	0	2	0	0	0	0	0	0	0	0	6	0	0	0	0	0	0	0	0	28	10	5	0	0	8	0	Eukaryota	Opisthokonta	Nucletmycea	Fungi	Clathraceae	Pseudocolus
ASV_534	22	0	0	0	0	7	0	0	0	0	0	0	20	0	21	16	0	0	0	8	0	0	0	0	0	0	0	0	0	0	0	0	0	0	0	0	0	0	13	8	0	0	Eukaryota	Opisthokonta	Nucletmycea	Fungi	NA	NA
ASV_536	0	3	0	0	0	0	0	29	0	0	0	19	0	14	0	0	0	0	0	0	0	0	0	0	0	0	0	0	0	0	17	29	0	16	0	0	0	0	0	0	0	0	Eukaryota	SAR	Alveolata	Apicomplexa	Gregarinasina	Eugregarinorida
ASV_539	0	14	0	3	0	0	0	21	84	37	3	0	8	0	0	0	0	0	0	0	0	0	0	0	0	3	0	0	2	18	0	0	0	0	0	0	0	0	0	0	0	0	Eukaryota	SAR	Alveolata	Ciliophora	Platyophryida	Platyophrya
ASV_541	0	0	0	0	0	0	0	0	0	0	0	12	0	0	0	0	0	8	0	0	0	0	0	0	22	4	0	14	0	0	0	0	0	0	0	0	0	0	0	0	0	0	Eukaryota	Opisthokonta	Nucletmycea	Fungi	Glomeromycetes	uncultured
ASV_544	0	0	4	5	3	7	0	0	0	0	0	0	8	10	0	0	0	0	4	0	0	0	0	0	0	0	0	0	0	0	0	0	8	3	0	9	8	6	0	0	0	0	Eukaryota	Opisthokonta	Nucletmycea	Fungi	Cryptomycota	LKM11
ASV_545	0	0	19	0	0	0	0	0	0	0	0	0	0	0	0	0	0	0	0	0	0	0	3	0	0	0	10	0	4	0	15	0	6	0	0	0	9	0	12	0	12	0	Eukaryota	Opisthokonta	Holozoa	Ichthyosporea	Pseudoperkinsidae	Anurofeca
ASV_551	0	0	0	0	0	0	0	0	235	0	0	0	0	0	0	0	0	0	0	0	0	0	0	0	0	0	0	0	0	0	0	0	0	0	0	0	0	0	0	0	0	0	Eukaryota	Opisthokonta	Nucletmycea	Fungi	Glomeraceae	uncultured
ASV_552	6	2	2	7	0	0	0	0	0	0	17	7	3	0	11	5	0	0	2	8	0	7	0	0	0	0	2	4	0	0	0	0	0	8	0	0	0	0	0	0	0	0	Eukaryota	Opisthokonta	Nucletmycea	Fungi	Cryptomycota	LKM11
ASV_554	0	0	7	0	10	8	0	0	0	0	0	0	14	3	0	0	0	10	9	0	1	0	6	0	0	6	0	0	3	0	0	9	0	0	8	0	0	0	17	8	0	0	Eukaryota	Opisthokonta	Nucletmycea	Fungi	Glomeromycetes	uncultured
ASV_555	0	0	0	0	0	0	0	0	0	0	4	0	0	0	0	9	0	0	0	9	0	0	0	0	0	1	0	0	0	0	1	0	5	9	0	0	0	0	0	0	0	0	Eukaryota	SAR	Stramenopiles	Labyrinthulomycetes	Sorodiplophrys	Sorodiplophrys_stercorea
ASV_557	2	0	4	1	0	0	0	0	0	0	20	6	2	0	8	3	0	0	6	8	0	4	0	0	0	0	0	6	0	0	0	0	0	10	0	0	0	0	0	0	0	0	Eukaryota	Opisthokonta	Nucletmycea	Fungi	Cryptomycota	LKM11
ASV_558	0	0	0	0	0	0	0	0	0	0	2	0	8	0	0	6	0	0	0	6	0	0	0	0	0	4	0	0	0	0	1	0	0	12	0	0	0	0	0	0	0	0	Eukaryota	SAR	Stramenopiles	Labyrinthulomycetes	Sorodiplophrys	Sorodiplophrys_stercorea
ASV_562	0	0	0	1	15	0	36	0	0	0	0	0	0	0	0	0	0	0	10	0	4	0	0	0	0	0	0	0	10	0	5	0	12	9	0	0	2	0	0	0	0	0	Eukaryota	SAR	Alveolata	Apicomplexa	Eimeriorina	NA
ASV_564	17	0	16	0	0	0	0	0	0	0	0	0	0	0	0	6	0	0	0	0	0	10	13	0	0	1	21	0	0	11	0	0	0	0	0	0	0	0	0	0	0	0	Eukaryota	Archaeplastida	Chloroplastida	Chlorophyta	Trentepohliales	Printzina
ASV_567	0	9	10	4	5	6	0	0	0	0	0	0	0	0	0	0	0	9	0	0	0	0	0	0	0	0	0	0	0	0	0	0	0	0	0	0	0	0	0	16	0	0	Eukaryota	Opisthokonta	Holozoa	Ichthyosporea	Pseudoperkinsidae	Anurofeca
ASV_571	22	2	0	0	0	0	0	0	0	0	5	0	7	0	0	0	0	0	1	7	0	0	0	0	0	0	0	0	0	0	0	13	11	0	0	4	0	0	10	0	0	0	Eukaryota	Opisthokonta	Nucletmycea	Fungi	Incertae_Sedis	Paramicrosporidium
ASV_574	0	0	13	0	0	9	0	0	0	0	0	0	0	0	0	0	0	0	0	4	0	0	0	0	0	0	0	0	11	0	0	0	6	0	0	0	0	0	17	4	0	0	Eukaryota	SAR	Alveolata	Ciliophora	Platyophryida	Platyophrya
ASV_577	0	0	16	3	10	0	0	0	0	0	0	0	0	0	7	7	0	0	0	0	19	0	0	0	0	0	0	0	17	0	8	0	3	0	0	0	0	0	0	0	0	0	Eukaryota	SAR	Alveolata	Dinoflagellata	NA	NA
ASV_578	1	4	0	0	0	2	0	0	0	0	7	3	5	0	0	6	0	0	0	7	0	5	0	21	0	9	12	0	3	2	0	0	0	0	4	7	0	0	0	5	0	0	Eukaryota	Amoebozoa	Tubulinea	Arcellinida	Echinamoebida	Vermamoeba
ASV_579	0	0	0	0	0	0	0	0	0	34	0	23	0	2	0	0	0	0	4	0	0	0	0	0	0	8	0	0	0	0	0	0	8	8	11	0	0	0	13	0	0	38	Eukaryota	Opisthokonta	Nucletmycea	Fungi	Kickxellaceae	Ramicandelaber
ASV_580	0	6	0	0	0	7	0	0	0	0	0	2	0	3	0	3	0	0	9	2	0	9	0	0	0	6	5	0	3	0	1	0	0	0	10	0	3	5	3	7	4	0	Eukaryota	SAR	Alveolata	Apicomplexa	Eugregarinorida	Stenophora
ASV_583	0	0	22	14	10	0	18	0	0	0	0	2	2	0	0	0	0	0	0	9	0	0	0	0	0	10	0	0	1	0	0	0	0	12	0	0	0	0	0	0	0	0	Eukaryota	SAR	Alveolata	Apicomplexa	Eugregarinorida	D3P05A02
ASV_587	0	0	1	8	5	4	0	0	0	0	0	0	2	0	0	0	0	2	0	0	7	0	0	0	0	4	0	0	0	0	0	0	4	7	0	0	4	7	2	0	0	0	Eukaryota	Opisthokonta	Nucletmycea	Fungi	Cryptomycota	LKM11
ASV_588	0	0	0	0	0	0	0	0	0	0	0	13	0	0	0	0	0	0	0	0	0	0	0	0	0	0	0	0	0	0	0	0	0	0	0	0	0	2	87	0	0	0	Eukaryota	Archaeplastida	Chloroplastida	Chlorophyta	Trentepohliales	Trentepohlia
ASV_589	0	0	0	0	0	0	0	0	0	0	0	0	0	0	0	0	7	0	5	0	0	0	0	0	0	7	10	0	0	0	0	24	0	0	10	0	0	0	0	19	6	23	Eukaryota	Opisthokonta	Nucletmycea	Fungi	Rhizophydiaceae	Rhizophydium
ASV_596	0	0	0	12	3	8	0	0	0	0	0	0	0	0	0	0	0	0	0	0	0	0	0	0	0	12	0	18	6	0	0	0	0	0	0	0	0	0	0	12	0	0	Eukaryota	SAR	Rhizaria	Cercozoa	Vampyrellidae	uncultured
ASV_598	0	14	0	0	0	0	0	0	0	0	0	0	9	0	0	0	0	0	0	0	0	0	0	0	19	0	0	0	0	0	0	0	0	0	3	0	0	4	0	7	0	0	Eukaryota	SAR	Rhizaria	Cercozoa	Vampyrellidae	NA
ASV_599	0	0	0	0	8	0	0	0	0	0	0	31	0	28	0	0	0	0	0	0	0	0	0	0	0	0	16	0	0	0	0	0	0	0	0	0	0	0	0	0	0	0	Eukaryota	SAR	Rhizaria	Cercozoa	Vampyrellidae	Leptophryidae_sp._BAra1
ASV_601	0	0	0	8	11	0	0	0	0	0	0	0	0	0	0	0	18	0	0	0	0	0	8	0	0	0	0	27	0	0	0	0	0	0	16	0	0	0	0	4	0	0	Eukaryota	SAR	Rhizaria	Cercozoa	Vampyrellidae	Leptophryidae_sp._BAra1
ASV_602	0	0	5	0	6	0	0	0	0	0	0	0	0	0	0	18	0	0	0	0	8	0	7	0	0	0	6	0	0	0	0	0	0	0	0	0	0	0	0	0	0	0	Eukaryota	SAR	Alveolata	Ciliophora	Colpodida	Bromeliothrix
ASV_603	0	0	0	16	0	0	0	0	0	0	0	0	7	0	0	0	0	0	15	4	0	0	9	0	0	7	3	2	0	0	0	0	0	0	0	0	0	0	9	0	0	0	Eukaryota	SAR	Alveolata	Apicomplexa	Eugregarinorida	Stenophora
ASV_604	0	0	4	0	0	0	0	20	0	93	0	0	0	0	0	0	0	0	6	0	0	0	0	0	21	0	0	0	0	0	0	0	0	0	0	12	0	0	0	0	0	0	Eukaryota	Opisthokonta	Nucletmycea	Fungi	LKM15	Mitosporidium_daphniae
ASV_605	16	3	1	0	0	0	0	0	0	0	0	0	0	0	0	0	0	0	0	16	1	0	0	0	6	6	10	0	0	0	0	0	0	12	6	0	0	0	0	0	0	0	Eukaryota	Archaeplastida	Chloroplastida	Chlorophyta	Chlorophyceae	Incertae_Sedis
ASV_606	0	0	0	0	0	0	0	0	0	0	0	0	0	0	0	0	0	0	0	0	0	0	0	0	0	0	0	0	0	0	0	0	0	0	0	0	0	0	88	0	0	0	Eukaryota	Archaeplastida	Chloroplastida	Chlorophyta	Trentepohliales	Trentepohlia
ASV_607	0	2	0	0	0	0	37	49	0	0	0	0	0	7	0	0	0	0	0	0	0	0	0	0	0	0	0	0	0	0	5	0	14	6	0	0	0	22	0	0	0	0	Eukaryota	SAR	Alveolata	Apicomplexa	NA	NA
ASV_609	0	0	0	0	0	0	0	16	0	0	4	0	0	0	0	0	0	0	0	4	0	0	0	0	0	3	11	0	7	0	0	0	2	7	0	0	0	0	0	0	0	0	Eukaryota	SAR	Stramenopiles	Labyrinthulomycetes	Sorodiplophrys	Sorodiplophrys_stercorea
ASV_613	0	0	6	4	0	0	0	0	0	0	0	0	0	0	0	8	0	0	0	0	5	27	0	0	17	4	0	0	0	0	0	0	0	0	0	0	0	0	0	0	0	0	Eukaryota	Archaeplastida	Chloroplastida	Chlorophyta	Chlorophyceae	Incertae_Sedis
ASV_614	11	0	3	2	6	0	0	0	0	0	0	0	0	0	0	4	0	0	0	0	0	0	0	0	0	0	1	0	16	0	5	0	16	0	0	0	0	6	3	7	0	0	Eukaryota	Amoebozoa	Cavosteliida	Gephyramoeba_sp._ATCC50654	Gephyramoeba_sp._ATCC50654	Gephyramoeba_sp._ATCC50654
ASV_615	0	4	0	3	0	1	6	0	0	0	0	0	0	4	0	0	0	0	0	5	3	6	1	0	7	9	1	0	0	0	0	0	8	4	0	0	3	0	0	0	0	0	Eukaryota	Opisthokonta	Nucletmycea	Fungi	Cryptomycota	LKM11
ASV_619	0	6	7	0	0	0	0	0	0	0	0	0	14	9	0	0	0	0	0	0	0	0	0	0	8	9	8	5	0	0	0	0	0	9	0	0	0	0	0	0	0	0	Eukaryota	Archaeplastida	Chloroplastida	Chlorophyta	Chlorophyceae	Incertae_Sedis
ASV_621	6	8	0	8	0	0	0	0	0	0	5	0	7	0	0	17	0	0	1	0	0	0	4	0	0	5	0	0	0	0	4	0	0	0	0	0	0	0	0	0	0	0	Eukaryota	SAR	Alveolata	Apicomplexa	Eugregarinorida	Paraschneideria
ASV_623	12	5	4	6	0	0	0	0	0	0	4	0	0	0	0	0	0	5	7	5	1	0	8	0	0	1	0	0	0	8	0	0	0	10	0	0	2	0	0	0	0	0	Eukaryota	Opisthokonta	Nucletmycea	Fungi	NA	NA
ASV_626	0	0	0	0	0	0	0	0	206	0	0	0	0	0	0	0	0	0	0	0	0	0	0	0	0	0	0	0	0	0	0	0	0	0	0	0	0	0	0	0	0	0	Eukaryota	Opisthokonta	Nucletmycea	Fungi	Glomeraceae	uncultured
ASV_627	0	0	8	0	3	6	0	0	0	0	0	0	0	2	0	0	0	14	12	0	4	0	0	0	0	4	2	0	2	0	0	5	0	19	5	0	0	0	0	5	0	0	Eukaryota	Opisthokonta	Nucletmycea	Fungi	Glomeromycetes	uncultured
ASV_628	1	2	0	0	0	1	0	0	0	0	4	0	5	0	0	2	0	0	0	5	0	4	0	14	0	13	17	0	4	2	0	0	0	0	5	2	0	0	1	5	0	0	Eukaryota	Amoebozoa	Tubulinea	Arcellinida	Echinamoebida	Vermamoeba
ASV_630	11	6	11	2	0	0	0	0	0	0	3	0	1	0	0	5	0	8	3	0	1	0	9	0	0	1	0	0	0	2	0	1	0	0	0	0	3	0	0	2	0	0	Eukaryota	Opisthokonta	Nucletmycea	Fungi	NA	NA
ASV_631	1	12	0	0	0	0	0	0	0	0	0	0	20	0	0	0	0	0	0	11	4	0	0	0	0	0	0	36	0	0	0	0	4	0	0	0	0	0	12	0	0	0	Eukaryota	Amoebozoa	Tubulinea	Arcellinida	Echinamoebida	Echinamoeba
ASV_634	1	0	5	1	0	0	0	0	0	0	1	1	0	4	0	0	0	0	0	0	5	7	1	0	0	6	2	1	0	0	0	0	1	20	0	0	0	0	0	0	0	0	Eukaryota	Opisthokonta	Nucletmycea	Fungi	Cryptomycota	LKM11
ASV_635	0	0	3	4	2	10	0	0	0	0	0	0	4	1	0	0	0	0	3	0	4	0	0	0	0	0	0	0	0	0	0	0	4	2	0	10	6	7	0	0	0	0	Eukaryota	Opisthokonta	Nucletmycea	Fungi	Cryptomycota	LKM11
ASV_641	0	0	0	0	0	0	0	0	192	0	0	0	0	0	0	0	0	0	0	0	0	0	0	0	0	0	0	0	0	0	0	0	0	0	0	0	0	0	0	0	0	0	Eukaryota	Opisthokonta	Nucletmycea	Fungi	Glomeraceae	uncultured
ASV_643	0	0	0	5	0	0	0	0	0	10	0	6	0	0	0	0	0	0	0	0	3	0	0	0	0	0	7	0	0	0	0	0	2	0	19	0	0	0	0	0	0	0	Eukaryota	Opisthokonta	Nucletmycea	Fungi	Atractiellomycetes	Atractiellales
ASV_645	0	31	1	0	5	0	0	48	0	0	7	31	0	5	0	0	0	0	0	0	0	0	0	0	0	0	11	0	0	0	0	0	0	0	0	0	0	0	0	0	0	0	Eukaryota	Opisthokonta	Nucletmycea	Fungi	Cryptomycota	LKM11
ASV_646	0	0	0	0	0	7	0	0	0	0	0	0	0	3	0	8	0	0	0	0	2	0	0	0	0	0	17	0	0	0	0	0	2	0	0	0	0	0	0	0	16	0	Eukaryota	Opisthokonta	Nucletmycea	Fungi	Cryptomycota	LKM11
ASV_647	0	6	0	0	0	5	0	0	0	0	10	0	0	0	3	0	0	0	0	0	6	0	0	0	10	0	0	0	0	0	0	0	9	0	0	0	3	0	0	0	0	0	Eukaryota	Opisthokonta	Nucletmycea	Fungi	Hygrophoraceae	Cuphophyllus
ASV_648	4	0	0	2	0	2	0	0	0	0	0	0	0	7	0	6	0	5	0	9	0	6	0	0	0	0	4	0	6	8	0	0	0	0	6	0	2	6	9	3	3	0	Eukaryota	SAR	Alveolata	Apicomplexa	Eugregarinorida	Stenophora
ASV_650	0	0	0	0	0	0	0	0	0	0	28	12	0	0	0	0	0	0	0	0	0	0	1	37	11	0	0	0	0	0	0	0	0	0	0	0	0	0	3	4	0	0	Eukaryota	SAR	Rhizaria	Cercozoa	Vampyrellidae	Leptophryidae_sp._BAra1
ASV_652	0	12	0	0	0	0	0	0	0	0	0	0	0	0	0	0	0	9	0	8	0	0	0	0	0	0	0	0	0	0	0	4	30	0	0	0	0	0	0	0	0	0	Eukaryota	Opisthokonta	Nucletmycea	Fungi	Cryptomycota	LKM11
ASV_653	5	4	0	0	5	4	5	0	0	0	0	0	0	0	0	6	0	0	3	0	0	0	0	0	0	0	0	0	4	0	7	0	0	0	12	0	0	0	0	0	2	72	Eukaryota	Opisthokonta	Nucletmycea	Fungi	Mortierellaceae	Mortierella
ASV_655	0	0	0	0	7	0	0	0	0	0	0	0	12	0	13	0	0	0	0	0	1	0	9	0	0	3	0	0	0	0	19	10	0	0	0	0	0	0	0	0	0	0	Eukaryota	Opisthokonta	Nucletmycea	Fungi	Cryptomycota	LKM11
ASV_656	0	0	0	0	0	0	0	0	0	0	0	0	0	0	0	0	0	0	0	0	0	21	17	0	10	14	0	0	0	0	0	0	3	0	13	0	0	0	0	12	10	0	Eukaryota	SAR	Rhizaria	Cercozoa	Vampyrellidae	Leptophryidae_sp._BAra1
ASV_657	0	0	0	0	0	0	0	0	0	0	0	0	0	0	0	0	0	0	0	0	0	0	0	0	0	0	0	0	0	0	0	0	0	0	0	0	0	0	65	0	0	0	Eukaryota	Archaeplastida	Chloroplastida	Chlorophyta	Trentepohliales	Trentepohlia
ASV_658	0	16	0	0	0	0	0	0	0	0	0	0	0	0	0	0	0	0	0	0	0	12	0	0	7	0	0	0	0	0	0	0	0	0	19	11	6	6	0	0	0	0	Eukaryota	Archaeplastida	Chloroplastida	Chlorophyta	Chlorophyceae	Incertae_Sedis
ASV_660	0	5	2	8	0	3	7	0	0	0	0	0	0	0	0	12	0	0	0	0	1	1	3	0	0	0	0	0	0	0	0	0	7	0	0	0	0	0	0	12	0	0	Eukaryota	Opisthokonta	Nucletmycea	Fungi	Cryptomycota	LKM11
ASV_663	0	1	0	0	18	0	0	0	0	0	9	0	10	0	0	0	0	0	0	0	0	0	0	0	0	6	0	0	0	5	0	0	0	0	14	0	0	0	0	0	0	0	Eukaryota	Archaeplastida	Chloroplastida	Chlorophyta	Chlorophyceae	uncultured_Eimeriidae
ASV_665	5	5	0	2	0	0	0	0	0	0	5	6	7	0	0	10	0	0	3	0	0	0	5	0	0	4	0	0	0	0	0	0	0	0	0	0	0	0	0	0	0	0	Eukaryota	SAR	Alveolata	Apicomplexa	Eugregarinorida	Paraschneideria
ASV_666	0	10	0	0	0	0	0	0	0	0	7	0	0	0	0	6	0	0	0	8	0	0	0	0	0	2	0	0	4	0	0	8	3	0	0	0	0	0	0	0	0	0	Eukaryota	SAR	Stramenopiles	Labyrinthulomycetes	Sorodiplophrys	Sorodiplophrys_stercorea
ASV_669	3	4	2	3	0	4	10	0	0	0	0	0	0	11	0	0	0	0	0	2	5	15	8	0	7	0	1	0	0	0	0	0	0	0	0	0	0	0	0	1	0	0	Eukaryota	Opisthokonta	Nucletmycea	Fungi	Cryptomycota	LKM11
ASV_671	0	0	0	0	10	0	0	0	0	0	0	0	0	0	28	0	41	7	0	0	0	0	0	0	0	0	10	0	0	0	0	0	8	0	0	0	0	0	0	0	0	0	Eukaryota	Opisthokonta	Nucletmycea	Fungi	NA	NA
ASV_674	26	0	0	0	0	0	0	0	0	0	0	0	0	0	0	12	0	0	0	0	0	12	0	0	0	1	0	0	0	7	0	0	0	0	18	0	20	0	0	0	0	0	Eukaryota	Archaeplastida	Chloroplastida	Chlorophyta	Trentepohliales	Printzina
ASV_678	16	7	0	0	0	0	0	0	0	0	0	0	14	0	0	0	0	0	0	0	0	0	0	0	16	0	0	0	0	0	0	0	0	6	9	0	0	0	12	0	0	0	Eukaryota	Opisthokonta	Nucletmycea	Fungi	Archaeorhizomycetaceae	Archaeorhizomyces
ASV_679	1	0	8	0	0	0	0	0	0	0	0	0	0	0	0	0	0	0	0	0	3	0	5	24	0	0	0	0	0	0	0	0	0	22	0	0	0	0	0	2	0	0	Eukaryota	Opisthokonta	Nucletmycea	Fungi	Cryptomycota	LKM11
ASV_680	0	0	0	3	0	8	0	0	0	0	0	0	0	0	0	0	0	16	0	6	2	14	0	0	0	0	6	0	0	0	11	0	0	0	0	0	4	0	0	0	0	0	Eukaryota	SAR	Alveolata	Apicomplexa	Eimeriorina	NA
ASV_685	0	0	0	0	0	0	0	0	0	0	0	0	15	0	0	0	0	0	0	0	0	8	8	0	14	0	0	0	8	0	0	0	3	0	12	0	11	0	0	0	0	0	Eukaryota	Archaeplastida	Chloroplastida	Chlorophyta	Chlorophyceae	Incertae_Sedis
ASV_686	0	0	0	0	0	0	0	0	0	0	5	0	0	0	0	4	0	0	0	1	0	0	0	0	0	1	0	0	8	0	0	0	3	0	0	0	0	0	0	0	0	0	Eukaryota	SAR	Stramenopiles	Labyrinthulomycetes	Sorodiplophrys	Sorodiplophrys_stercorea
ASV_687	0	6	0	0	0	0	0	0	0	0	24	0	0	0	17	10	0	0	0	0	8	0	10	0	0	14	0	0	0	0	0	0	0	0	0	0	0	0	0	0	0	0	Eukaryota	SAR	Alveolata	Ciliophora	Colpodea	Colpodida
ASV_688	0	0	0	0	11	0	0	0	0	0	0	0	5	0	7	0	0	0	0	0	0	0	0	0	0	8	7	0	3	0	0	0	12	0	0	0	0	0	1	13	0	0	Eukaryota	SAR	Alveolata	Apicomplexa	Eugregarinorida	D3P05A02
ASV_692	0	0	0	6	6	11	6	0	0	0	0	0	0	0	0	0	0	0	12	0	0	0	0	0	0	0	20	0	4	0	0	0	0	0	0	0	0	0	0	0	0	0	Eukaryota	SAR	Rhizaria	Cercozoa	Vampyrellidae	uncultured
ASV_697	0	0	10	0	0	0	0	0	0	0	0	0	0	0	0	0	10	0	0	5	0	0	0	0	0	0	0	0	0	0	0	0	12	8	5	0	0	0	0	0	6	0	Eukaryota	Opisthokonta	Nucletmycea	Fungi	Trichosporonaceae	Apiotrichum
ASV_699	0	0	0	0	0	0	0	0	0	0	0	0	15	11	0	0	0	0	0	11	0	0	0	0	21	0	8	0	0	0	0	0	14	0	9	0	0	0	0	0	0	0	Eukaryota	SAR	Alveolata	Ciliophora	Colpodida	Pseudoplatyophrya
ASV_700	0	0	0	2	11	8	0	0	0	0	0	0	0	0	12	11	0	0	0	0	0	0	12	0	0	0	0	0	0	0	0	0	7	0	0	0	0	0	0	12	0	0	Eukaryota	Opisthokonta	Holozoa	Ichthyosporea	Pseudoperkinsidae	Anurofeca
ASV_703	0	0	0	0	0	0	0	0	0	0	0	0	0	3	16	0	0	0	0	0	0	0	0	0	0	0	8	16	19	0	0	0	2	0	1	0	0	0	0	0	0	0	Eukaryota	SAR	Alveolata	Ciliophora	Colpodida	Pseudoplatyophrya
ASV_706	12	0	0	3	0	0	0	12	59	23	1	0	3	0	0	0	0	0	0	0	0	0	0	0	0	0	0	0	5	8	0	0	0	0	0	0	0	0	0	0	0	0	Eukaryota	SAR	Alveolata	Ciliophora	Platyophryida	Platyophrya
ASV_708	3	0	3	1	0	0	0	0	0	0	7	0	0	5	0	0	0	0	0	0	3	6	5	0	0	2	1	0	0	0	0	0	2	14	0	0	0	0	0	0	0	0	Eukaryota	Opisthokonta	Nucletmycea	Fungi	Cryptomycota	LKM11
ASV_709	0	18	0	7	0	0	0	0	0	0	0	0	4	0	0	0	11	0	0	0	0	0	0	0	0	0	0	0	0	0	18	0	0	0	0	0	0	0	0	6	0	0	Eukaryota	Amoebozoa	Tubulinea	Euamoebida	BOLA868	uncultured_eukaryote
ASV_710	0	0	5	0	0	0	0	0	0	0	0	0	0	9	0	4	0	0	0	0	0	18	0	18	16	3	0	13	0	0	0	0	0	0	0	0	0	0	0	0	0	0	Eukaryota	Archaeplastida	Chloroplastida	Chlorophyta	Chlorophyceae	Incertae_Sedis
ASV_711	0	0	0	0	0	0	0	0	0	0	4	0	0	0	0	0	0	0	10	0	0	0	5	0	0	0	0	27	2	0	0	0	0	0	0	0	0	0	0	0	0	0	Eukaryota	SAR	Stramenopiles	Labyrinthulomycetes	Sorodiplophrys	Sorodiplophrys_stercorea
ASV_712	0	0	0	0	0	0	0	0	0	0	0	0	0	0	0	0	0	0	0	0	14	0	0	0	9	0	0	0	0	0	0	10	0	0	0	9	0	22	0	0	0	0	Eukaryota	Opisthokonta	Nucletmycea	Fungi	NA	NA
ASV_713	27	0	0	0	0	0	40	0	0	0	0	0	0	14	0	0	0	0	0	0	0	0	0	0	0	0	0	0	0	0	0	0	0	0	0	15	0	0	0	0	0	0	Eukaryota	SAR	Stramenopiles	Peronosporomycetes	Pythium	NA
ASV_716	0	0	0	0	0	0	0	0	0	0	0	0	0	0	0	13	0	0	9	9	0	0	6	0	14	0	5	0	0	0	0	0	0	0	0	0	0	0	0	0	0	0	Eukaryota	SAR	Alveolata	Ciliophora	Colpodida	Bromeliothrix
ASV_717	0	0	0	0	4	7	0	21	0	0	0	0	0	0	0	0	0	11	0	0	0	0	0	0	0	0	0	0	0	0	7	2	0	0	7	0	0	0	11	0	0	0	Eukaryota	Opisthokonta	Nucletmycea	Fungi	Glomerales	uncultured
ASV_719	30	0	0	1	0	0	0	0	0	0	0	0	0	0	0	0	0	0	0	0	8	0	23	0	0	0	0	0	0	0	4	0	0	0	0	10	4	0	0	0	0	0	Eukaryota	SAR	Alveolata	Apicomplexa	Eimeriorina	NA
ASV_720	0	0	0	0	0	0	0	26	67	27	6	0	0	0	0	0	0	0	0	0	0	0	0	0	0	5	0	0	0	2	0	0	0	0	0	0	0	0	0	0	0	0	Eukaryota	SAR	Alveolata	Ciliophora	Platyophryida	Platyophrya
ASV_722	0	0	0	0	0	0	0	0	18	20	7	0	0	0	0	0	0	0	14	0	0	0	0	2	0	0	0	0	0	0	0	14	0	0	0	0	2	0	0	0	0	0	Eukaryota	SAR	Alveolata	Apicomplexa	NA	NA
ASV_725	0	0	0	0	0	2	0	0	0	0	0	0	0	0	0	0	0	0	0	0	0	0	0	52	0	19	0	0	28	0	0	0	7	0	0	0	0	0	0	0	0	0	Eukaryota	Opisthokonta	Nucletmycea	Fungi	Glomerales	uncultured
ASV_726	0	0	0	0	0	0	0	0	0	0	0	0	0	0	0	4	0	0	0	11	13	0	0	0	0	0	0	0	0	5	8	0	0	0	7	3	0	0	0	0	0	0	Eukaryota	Amoebozoa	Gracilipodida	LEMD267	uncultured_eukaryote	uncultured_eukaryote
ASV_730	0	0	0	0	7	0	0	0	0	0	0	0	0	0	14	0	45	4	0	0	0	0	0	0	0	0	12	0	0	0	0	0	13	0	0	0	0	0	0	0	0	0	Eukaryota	Opisthokonta	Nucletmycea	Fungi	NA	NA
ASV_731	0	29	3	0	0	0	0	0	0	0	0	0	0	8	0	0	0	0	0	0	0	0	0	0	21	0	0	0	0	0	0	0	6	0	0	0	0	0	0	0	0	0	Eukaryota	Opisthokonta	Nucletmycea	Fungi	Cryptomycota	LKM11
ASV_732	8	0	0	0	0	2	0	0	0	0	0	0	0	3	1	4	0	6	0	1	0	4	0	0	0	0	2	0	2	4	0	0	6	0	11	0	5	4	3	0	5	0	Eukaryota	SAR	Alveolata	Apicomplexa	Eugregarinorida	Stenophora
ASV_733	0	0	0	0	0	0	21	0	0	0	0	0	0	0	0	0	0	0	0	10	2	0	0	0	0	0	0	0	0	0	0	0	0	0	15	0	8	0	0	0	0	0	Eukaryota	SAR	Rhizaria	Cercozoa	Vampyrellidae	NA
ASV_734	0	0	0	0	6	4	0	0	0	0	0	0	7	1	0	0	0	6	1	0	0	0	0	0	0	4	0	0	2	0	0	7	0	0	0	0	0	0	0	5	0	0	Eukaryota	Opisthokonta	Nucletmycea	Fungi	Glomeromycetes	uncultured
ASV_735	8	0	0	0	0	0	0	0	0	13	0	0	0	0	0	0	0	0	0	0	0	0	0	0	0	0	0	0	0	0	28	0	0	0	0	0	0	0	8	0	7	0	Eukaryota	Opisthokonta	Nucletmycea	Fungi	Atractiellomycetes	Atractiellales
ASV_738	0	0	0	3	0	0	0	21	66	41	5	0	2	0	0	0	0	0	0	0	0	0	0	0	0	2	0	0	4	0	0	0	0	0	0	0	0	0	0	0	0	0	Eukaryota	SAR	Alveolata	Ciliophora	Platyophryida	Platyophrya
ASV_739	14	0	0	0	0	8	0	0	0	0	0	0	0	0	0	0	0	0	6	0	0	0	0	0	0	0	0	0	6	0	8	0	14	0	0	0	3	0	0	0	0	0	Eukaryota	SAR	Alveolata	Apicomplexa	Archigregarinorida	Selenidium
ASV_742	0	0	0	0	0	0	0	0	0	0	5	0	0	0	0	0	0	9	13	0	0	0	0	0	0	0	0	0	0	0	0	0	9	0	2	0	0	0	0	0	6	0	Eukaryota	Opisthokonta	Nucletmycea	Fungi	Trichosporonaceae	Apiotrichum
ASV_743	0	0	0	10	0	0	0	0	0	0	0	0	0	0	0	0	0	0	0	0	0	3	8	15	0	0	0	0	0	0	0	21	0	10	0	0	0	0	0	0	0	0	Eukaryota	Opisthokonta	Nucletmycea	Fungi	Cryptomycota	LKM11
ASV_745	8	7	0	0	1	0	0	0	0	0	0	12	0	0	0	0	0	0	0	0	0	0	8	0	0	0	0	0	15	0	0	0	0	0	0	0	0	35	0	0	0	0	Eukaryota	SAR	Alveolata	Ciliophora	Colpodea	Colpodida
ASV_746	0	0	13	0	6	0	0	0	0	0	0	0	7	0	0	5	0	0	0	0	0	0	0	0	0	0	0	27	0	0	0	0	0	0	0	18	0	0	0	0	0	0	Eukaryota	Opisthokonta	Nucletmycea	Fungi	Cryptomycota	LKM11
ASV_747	0	0	0	10	0	1	0	0	0	0	9	0	0	0	0	0	0	0	7	21	0	0	8	0	0	0	0	0	0	0	0	0	0	0	0	8	0	0	0	0	0	0	Eukaryota	Amoebozoa	Cavosteliida	uncultured_eukaryote	uncultured_eukaryote	uncultured_eukaryote
ASV_748	0	0	0	0	0	0	0	0	186	0	0	0	0	0	0	0	0	0	0	0	0	0	0	0	0	0	0	0	0	0	0	0	0	0	0	0	0	0	0	0	0	0	Eukaryota	Opisthokonta	Nucletmycea	Fungi	Glomeraceae	uncultured
ASV_750	0	0	2	3	3	3	0	0	0	0	0	0	4	5	0	0	0	0	5	0	5	0	0	0	0	0	0	0	0	0	0	0	2	3	0	2	3	7	0	0	0	0	Eukaryota	Opisthokonta	Nucletmycea	Fungi	Cryptomycota	LKM11
ASV_751	0	9	4	0	0	0	0	0	0	0	0	0	0	0	0	0	0	12	6	0	0	0	0	0	0	0	0	0	1	0	0	0	6	0	15	6	5	12	0	0	0	0	Eukaryota	Opisthokonta	Nucletmycea	Fungi	Rhizophydiaceae	Rhizophydium
ASV_753	4	0	6	0	0	0	0	0	0	0	0	0	0	0	0	0	0	0	0	0	4	0	5	14	0	0	0	0	0	0	0	0	0	17	0	0	0	0	0	4	0	0	Eukaryota	Opisthokonta	Nucletmycea	Fungi	Cryptomycota	LKM11
ASV_755	9	0	0	0	0	0	0	0	0	0	0	23	0	0	0	29	0	0	0	0	2	0	0	0	0	6	12	0	0	0	0	0	0	0	0	0	0	0	0	0	0	0	Eukaryota	Amoebozoa	Tubulinea	Arcellinida	Echinamoebida	Echinamoeba
ASV_757	0	0	0	0	0	4	0	33	0	0	0	0	0	0	0	4	0	0	9	0	0	0	0	33	0	0	0	0	0	0	5	7	0	0	2	0	0	0	5	10	0	0	Eukaryota	Opisthokonta	Nucletmycea	Fungi	Glomerales	uncultured
ASV_759	0	0	0	0	0	0	0	0	0	0	0	0	0	0	0	0	0	0	0	0	0	0	0	0	0	0	0	0	0	0	0	0	0	0	0	0	0	0	75	0	0	0	Eukaryota	Archaeplastida	Chloroplastida	Chlorophyta	Trentepohliales	Trentepohlia
ASV_760	4	5	0	0	0	0	0	0	0	0	0	28	0	0	0	0	0	0	0	0	0	0	0	0	0	0	0	26	0	0	9	13	0	0	0	0	0	0	0	0	0	0	Eukaryota	Amoebozoa	Incertae_Sedis	Arboramoeba	uncultured_Acanthamoeba	uncultured_Acanthamoeba
ASV_763	0	8	2	4	0	0	0	0	0	0	0	0	0	0	0	0	0	0	12	0	0	0	6	0	0	0	0	0	0	0	0	0	0	0	0	0	0	0	3	0	0	0	Eukaryota	Amoebozoa	Cavosteliida	Gephyramoeba_sp._ATCC50654	Gephyramoeba_sp._ATCC50654	Gephyramoeba_sp._ATCC50654
ASV_764	0	0	0	0	0	0	0	0	0	0	0	30	0	9	0	0	0	0	0	0	0	0	0	0	10	6	0	0	0	0	0	0	0	0	0	25	0	0	8	0	0	0	Eukaryota	Opisthokonta	Nucletmycea	Fungi	NA	NA
ASV_768	0	6	0	0	0	0	0	0	0	0	23	0	0	0	0	0	0	0	0	0	15	0	0	0	0	0	0	0	0	0	0	8	0	0	0	0	0	0	0	0	0	0	Eukaryota	Opisthokonta	Nucletmycea	Fungi	Hygrophoraceae	Cuphophyllus
ASV_769	0	0	0	0	5	0	0	0	0	0	0	0	5	0	0	3	0	0	0	0	1	0	0	0	0	2	0	30	0	0	0	0	0	0	0	0	0	0	0	0	0	0	Eukaryota	Opisthokonta	Nucletmycea	Fungi	Cryptomycota	LKM11
ASV_770	0	0	0	0	10	0	0	0	0	0	0	0	0	0	0	17	0	5	0	0	0	0	0	0	0	0	9	0	0	4	0	0	0	0	0	0	0	0	0	0	0	0	Eukaryota	Opisthokonta	Nucletmycea	Fungi	Glomerales	uncultured
ASV_772	0	0	0	0	59	0	2	0	0	0	0	0	0	0	0	0	0	0	0	0	0	0	0	0	0	0	0	0	0	0	0	0	0	0	0	0	0	11	0	0	0	0	Eukaryota	Opisthokonta	Nucletmycea	Fungi	Cryptomycota	LKM11
ASV_773	8	0	0	0	0	0	0	0	0	0	13	0	0	0	0	0	0	0	0	6	0	0	0	0	0	11	0	0	0	0	0	0	0	0	9	0	0	0	0	0	0	0	Eukaryota	Amoebozoa	Tubulinea	Arcellinida	Echinamoebida	Echinamoeba
ASV_775	0	0	13	0	0	0	0	0	0	0	0	0	0	0	0	11	16	0	11	7	0	0	14	0	0	0	0	0	0	0	0	0	0	0	0	0	0	0	0	0	0	0	Eukaryota	SAR	Rhizaria	Cercozoa	Vampyrellidae	NA
ASV_776	0	0	3	0	0	0	4	0	0	0	0	0	1	0	9	0	15	0	0	0	0	6	1	0	3	16	18	0	0	5	0	0	0	0	0	0	0	0	0	2	0	0	Eukaryota	Amoebozoa	Tubulinea	Arcellinida	Echinamoebida	Vermamoeba
ASV_777	15	0	4	0	3	0	0	39	0	0	4	11	0	2	0	0	0	0	0	0	0	0	0	0	0	0	10	0	0	0	0	0	0	0	0	0	0	0	0	0	0	0	Eukaryota	Opisthokonta	Nucletmycea	Fungi	Cryptomycota	LKM11
ASV_778	0	0	0	5	0	0	0	0	0	0	0	0	0	0	0	0	0	0	0	0	0	8	7	5	0	0	0	0	0	0	0	11	0	8	0	0	0	0	0	0	0	0	Eukaryota	Opisthokonta	Nucletmycea	Fungi	Cryptomycota	LKM11
ASV_779	5	0	0	0	0	0	0	0	0	0	0	18	0	0	0	0	0	8	9	0	0	0	0	0	5	0	0	0	0	0	0	0	0	0	0	0	0	0	0	0	0	0	Eukaryota	SAR	Rhizaria	Cercozoa	Vampyrellidae	Platyreta_germanica
ASV_783	0	0	0	0	0	0	0	0	0	0	4	0	0	0	0	0	6	0	0	0	0	7	0	0	0	0	0	0	23	0	0	0	0	17	7	0	10	0	0	0	0	0	Eukaryota	Archaeplastida	Chloroplastida	Chlorophyta	Chlorophyceae	Incertae_Sedis
ASV_784	2	0	0	1	0	0	0	11	47	45	4	0	0	0	0	0	0	0	0	0	0	0	0	0	0	1	0	0	0	5	0	0	0	0	0	0	0	0	0	0	0	0	Eukaryota	SAR	Alveolata	Ciliophora	Platyophryida	Platyophrya
ASV_789	3	2	0	0	0	0	0	0	0	0	7	3	1	0	0	4	0	0	0	4	0	3	0	9	0	5	12	0	2	3	0	0	0	0	2	2	0	0	1	5	0	0	Eukaryota	Amoebozoa	Tubulinea	Arcellinida	Echinamoebida	Vermamoeba
ASV_790	0	4	0	0	0	0	0	0	0	0	0	0	33	0	0	0	0	0	0	2	0	0	1	0	0	0	0	0	0	15	0	0	0	0	0	0	0	0	5	0	0	0	Eukaryota	SAR	Alveolata	Ciliophora	Colpodea	Colpodida
ASV_791	0	0	0	2	0	0	0	0	0	0	0	0	0	0	8	0	0	0	0	5	0	0	0	0	0	0	0	0	0	0	0	0	11	0	5	0	0	0	0	0	12	0	Eukaryota	Opisthokonta	Nucletmycea	Fungi	Trichosporonaceae	Apiotrichum
ASV_794	0	9	0	0	0	0	0	0	0	0	0	0	0	0	0	0	0	0	0	4	0	0	0	0	0	0	0	0	0	0	0	5	0	13	0	0	0	0	0	0	0	0	Eukaryota	Amoebozoa	Gracilipodida	Filamoeba	Filamoeba_sp._I4_5E	Filamoeba_sp._I4_5E
ASV_795	20	0	6	0	0	0	0	0	0	0	0	0	0	0	0	0	0	0	0	0	0	0	0	0	0	0	27	0	0	0	0	0	8	0	0	0	0	0	0	0	14	0	Eukaryota	Opisthokonta	Nucletmycea	Fungi	NA	NA
ASV_796	0	0	0	0	0	0	0	0	0	0	0	0	0	0	0	0	0	10	9	0	0	0	24	0	0	0	0	0	0	0	0	0	0	0	0	0	0	0	0	0	0	0	Eukaryota	Amoebozoa	Schizoplasmodiida	Ceratiomyxella	Ceratiomyxella_tahitiensis	Ceratiomyxella_tahitiensis
ASV_799	0	0	0	0	0	0	0	0	137	0	0	0	0	0	0	0	0	0	0	0	0	0	0	0	0	0	0	0	0	0	0	0	0	0	0	0	0	0	0	0	0	0	Eukaryota	Opisthokonta	Nucletmycea	Fungi	Glomeraceae	uncultured
ASV_801	0	0	0	4	13	0	0	0	0	0	2	0	0	0	0	15	0	0	0	5	0	0	10	0	0	2	0	0	0	0	0	0	0	0	0	0	0	10	0	0	0	0	Eukaryota	SAR	Alveolata	Apicomplexa	Eugregarinorida	Paraschneideria
ASV_802	2	3	0	4	0	0	0	0	0	0	4	0	1	0	0	10	0	4	3	0	4	0	6	0	0	1	0	0	0	0	0	0	0	0	0	0	0	0	0	0	0	0	Eukaryota	SAR	Alveolata	Apicomplexa	Eugregarinorida	Paraschneideria
ASV_803	0	0	0	0	0	0	0	0	0	0	0	0	0	0	0	0	0	0	0	0	0	0	0	0	0	0	0	0	0	0	0	0	0	23	13	41	0	0	0	0	0	0	Eukaryota	SAR	Alveolata	Apicomplexa	NA	NA
ASV_806	0	6	6	0	0	0	0	0	0	0	0	0	0	3	0	0	0	15	0	0	0	0	0	0	5	6	8	7	0	0	0	0	0	12	0	0	0	0	0	0	0	0	Eukaryota	Archaeplastida	Chloroplastida	Chlorophyta	Chlorophyceae	Incertae_Sedis
ASV_807	0	6	6	0	0	0	0	0	0	0	0	0	0	0	0	0	48	0	1	0	0	0	0	0	0	0	0	0	0	0	0	0	0	0	15	0	0	0	0	7	0	0	Eukaryota	SAR	Alveolata	Apicomplexa	Eugregarinorida	Stenophora
ASV_810	0	0	0	3	2	5	0	0	0	0	0	0	0	0	28	8	14	1	0	0	0	0	0	0	0	0	0	0	12	0	0	0	11	0	0	0	0	0	0	0	0	0	Eukaryota	Opisthokonta	Holozoa	Ichthyosporea	NA	NA
ASV_811	0	0	0	0	0	0	0	0	100	0	0	0	0	0	0	0	0	0	0	0	0	0	7	0	10	0	0	0	0	0	0	0	0	4	0	0	0	0	0	0	0	0	Eukaryota	Opisthokonta	Nucletmycea	Fungi	Cryptomycota	LKM11
ASV_812	0	6	0	0	0	0	0	0	0	0	0	0	0	19	0	0	0	0	0	0	0	0	0	0	0	10	0	0	0	0	0	0	13	0	0	0	0	0	0	0	0	0	Eukaryota	Opisthokonta	Nucletmycea	Fungi	Rhizophydiales	uncultured
ASV_816	0	15	0	0	0	0	0	0	0	0	0	0	0	0	0	0	0	0	6	0	0	0	5	30	0	0	0	0	0	0	0	0	0	0	4	0	0	0	12	10	0	0	Eukaryota	SAR	Rhizaria	Cercozoa	Vampyrellidae	Leptophryidae_sp._BAra1
ASV_817	14	0	0	0	0	0	0	0	0	0	20	0	8	0	0	0	0	0	0	0	0	0	0	0	0	0	8	0	5	0	0	0	0	0	3	0	0	0	0	10	0	0	Eukaryota	SAR	Alveolata	Apicomplexa	Eugregarinorida	D3P05A02
ASV_818	3	0	4	0	0	0	11	0	0	73	0	0	0	0	0	0	0	0	3	0	0	0	0	0	0	0	0	0	0	0	0	0	0	0	0	0	0	0	0	0	0	0	Eukaryota	Opisthokonta	Nucletmycea	Fungi	LKM15	NA
ASV_820	0	0	0	0	0	6	0	0	0	0	0	0	0	0	0	10	0	0	0	0	0	0	12	0	23	0	0	0	0	0	0	0	12	0	0	0	0	0	0	0	0	0	Eukaryota	SAR	Rhizaria	Cercozoa	Vampyrellidae	NA
ASV_824	0	25	0	0	0	0	0	34	0	0	0	0	0	0	9	0	0	5	0	0	0	0	0	0	0	0	0	0	0	0	0	0	4	0	0	0	0	0	0	0	0	0	Eukaryota	Opisthokonta	Nucletmycea	Fungi	Kickxellaceae	Ramicandelaber
ASV_826	5	0	1	0	0	0	0	0	0	0	0	0	0	0	0	0	0	0	0	0	1	0	5	0	0	2	0	0	0	0	0	0	0	8	0	0	0	0	0	0	0	0	Eukaryota	Opisthokonta	Nucletmycea	Fungi	Cryptomycota	LKM11
ASV_827	0	0	1	5	0	0	0	0	0	0	0	0	0	0	0	12	30	0	14	14	0	0	6	0	0	0	0	0	0	0	0	0	0	0	0	0	0	0	0	0	0	0	Eukaryota	Amoebozoa	Cavosteliida	Gephyramoeba_sp._ATCC50654	Gephyramoeba_sp._ATCC50654	Gephyramoeba_sp._ATCC50654
ASV_832	0	0	0	0	2	10	0	0	0	0	0	0	0	0	0	0	0	0	0	0	0	0	0	0	0	0	0	0	9	0	4	0	0	0	5	0	1	0	4	7	20	0	Eukaryota	SAR	Stramenopiles	Peronosporomycetes	Pythium	Pythium_glomeratum
ASV_833	0	0	0	0	0	0	0	0	0	0	0	0	0	0	0	0	0	0	0	0	0	0	0	0	0	0	0	0	0	0	0	0	0	0	0	0	0	0	65	0	0	0	Eukaryota	Archaeplastida	Chloroplastida	Chlorophyta	Trentepohliales	Trentepohlia
ASV_839	0	0	0	1	0	0	0	0	0	0	0	0	0	0	0	0	0	0	0	0	0	8	6	21	0	11	0	0	0	0	0	0	0	10	0	0	0	0	0	0	0	0	Eukaryota	Opisthokonta	Nucletmycea	Fungi	Cryptomycota	LKM11
ASV_840	0	0	17	0	0	0	0	0	0	0	0	0	0	0	0	0	0	16	0	0	0	0	0	0	0	0	0	0	0	0	0	0	13	0	0	0	4	0	0	0	0	0	Eukaryota	Amoebozoa	Gracilipodida	Filamoeba	Filamoeba_sp._I4_5E	Filamoeba_sp._I4_5E
ASV_841	0	0	0	0	0	0	0	0	0	0	0	0	0	0	0	0	0	0	6	0	0	0	4	0	0	0	0	0	0	0	0	0	0	0	0	0	0	0	0	14	0	0	Eukaryota	Amoebozoa	Tubulinea	Arcellinida	Echinamoebida	Echinamoeba
ASV_844	3	0	9	0	2	0	0	0	0	0	0	0	0	0	2	0	0	0	9	3	0	15	0	0	0	0	0	0	0	11	0	0	0	0	0	9	0	0	0	4	0	0	Eukaryota	Archaeplastida	Chloroplastida	Chlorophyta	Chlorophyceae	Incertae_Sedis
ASV_846	0	0	0	0	0	0	0	0	147	0	0	0	0	0	0	0	0	0	0	0	0	0	0	0	0	0	0	0	0	0	0	0	0	0	0	0	0	0	0	0	0	0	Eukaryota	Opisthokonta	Nucletmycea	Fungi	Glomeraceae	uncultured
ASV_847	1	0	0	9	0	0	0	0	0	0	0	6	0	0	0	0	0	9	0	0	3	14	2	0	4	2	0	0	0	0	1	0	0	0	0	0	0	0	0	0	0	0	Eukaryota	Archaeplastida	Chloroplastida	Chlorophyta	Chlorophyceae	Incertae_Sedis
ASV_849	0	0	0	0	8	0	0	0	0	0	0	0	0	0	0	0	0	0	2	0	0	0	0	0	0	0	4	22	0	0	17	0	0	0	0	0	0	0	0	0	0	0	Eukaryota	Archaeplastida	Chloroplastida	Chlorophyta	Chlorophyceae	Incertae_Sedis
ASV_851	0	0	0	0	0	0	0	0	0	0	0	0	0	0	3	5	0	8	0	0	4	0	0	0	0	0	10	0	19	0	0	0	0	0	0	0	2	0	0	9	0	0	Eukaryota	Opisthokonta	Nucletmycea	Fungi	Rhizophydiales	uncultured
ASV_853	0	0	0	0	0	0	0	0	0	0	0	0	0	0	0	0	0	0	0	0	0	0	0	0	0	0	0	0	8	0	0	14	0	0	0	0	15	0	7	0	0	0	Eukaryota	SAR	Alveolata	Apicomplexa	Eugregarinorida	NA
ASV_854	0	0	25	0	0	0	0	0	0	0	0	0	0	16	0	0	0	0	0	0	0	0	0	0	0	0	10	0	0	0	4	0	0	0	0	15	0	0	0	0	0	0	Eukaryota	Opisthokonta	Nucletmycea	Fungi	NA	NA
ASV_855	0	0	0	3	0	7	0	0	0	0	0	0	0	0	0	0	0	10	6	0	2	0	0	0	0	0	10	0	0	0	6	0	0	0	0	0	3	0	0	0	0	0	Eukaryota	SAR	Alveolata	Apicomplexa	Eimeriorina	NA
ASV_856	20	0	0	0	18	0	0	0	0	0	0	0	0	0	0	0	0	0	8	0	0	0	0	0	0	0	0	0	0	0	11	0	0	0	0	0	0	0	0	0	0	0	Eukaryota	Opisthokonta	Nucletmycea	Fungi	NA	NA
ASV_857	2	0	0	0	6	1	0	0	0	0	0	5	0	0	0	0	0	9	0	0	0	0	0	0	0	4	0	0	0	7	16	0	0	0	2	0	0	0	0	0	0	0	Eukaryota	Opisthokonta	Holozoa	Ichthyosporea	NA	NA
ASV_858	0	0	0	0	13	0	0	0	0	0	0	0	0	0	0	0	0	0	0	6	0	15	0	0	0	0	0	0	0	0	0	24	0	0	0	0	9	0	0	0	7	0	Eukaryota	Opisthokonta	Nucletmycea	Fungi	Cryptomycota	LKM11
ASV_859	0	0	0	0	0	0	34	0	0	0	0	20	0	0	0	0	0	0	0	0	0	0	0	0	7	0	0	0	0	0	0	0	0	0	0	0	0	0	0	0	0	0	Eukaryota	Opisthokonta	Nucletmycea	Fungi	Cryptomycota	LKM11
ASV_860	0	0	1	0	0	0	3	0	0	0	0	0	7	0	10	0	15	0	0	0	0	3	1	0	4	9	5	0	0	2	0	0	1	0	0	0	0	0	0	6	0	0	Eukaryota	Amoebozoa	Tubulinea	Arcellinida	Echinamoebida	Vermamoeba
ASV_867	0	0	0	0	6	0	0	0	0	0	7	1	0	7	0	0	0	0	0	0	7	0	0	0	0	0	0	0	0	0	0	0	0	0	0	0	0	0	0	0	0	0	Eukaryota	Opisthokonta	Nucletmycea	Fungi	Cryptomycota	LKM11
ASV_869	0	0	0	0	0	0	0	0	0	0	0	0	0	0	0	0	0	0	0	0	0	0	0	0	0	11	10	0	0	9	0	0	0	0	16	0	1	0	0	0	9	0	Eukaryota	Opisthokonta	Holozoa	Ichthyosporea	Pseudoperkinsidae	Anurofeca
ASV_871	0	0	0	0	0	0	0	0	0	0	0	0	0	0	0	0	0	0	0	0	0	12	0	0	0	2	0	26	0	0	0	0	0	0	0	0	14	0	0	0	0	0	Eukaryota	Opisthokonta	Nucletmycea	Fungi	NA	NA
ASV_872	0	0	0	0	0	0	0	0	119	0	0	0	0	0	0	0	0	0	0	0	0	0	0	0	0	0	0	0	0	0	0	0	0	0	0	0	0	0	0	0	0	0	Eukaryota	Opisthokonta	Nucletmycea	Fungi	Glomeraceae	uncultured
ASV_873	0	0	0	0	0	0	0	0	0	0	0	0	0	0	0	0	0	0	0	0	0	0	0	0	0	0	0	0	0	0	53	0	0	0	0	0	0	0	0	0	0	0	Eukaryota	Opisthokonta	Nucletmycea	Fungi	Archaeorhizomycetaceae	Archaeorhizomyces
ASV_875	0	0	0	0	0	0	0	0	0	0	0	0	0	0	0	0	0	0	0	0	0	0	0	0	0	0	43	0	0	0	0	0	0	0	0	0	0	0	0	0	0	0	Eukaryota	Opisthokonta	Nucletmycea	Fungi	LKM15	NA
ASV_878	0	0	0	4	6	3	0	0	0	0	0	0	0	0	0	0	0	0	0	0	0	0	0	0	0	0	0	32	0	0	0	0	1	0	0	0	2	0	0	0	0	0	Eukaryota	Opisthokonta	Holozoa	Ichthyosporea	NA	NA
ASV_879	0	0	0	0	0	0	0	0	0	0	0	0	0	0	0	0	0	0	3	0	0	0	0	0	0	0	0	29	0	0	0	0	0	0	3	0	0	0	0	0	0	0	Eukaryota	Opisthokonta	Nucletmycea	Fungi	Rhizophydiaceae	Rhizophydium
ASV_882	0	0	0	0	11	3	0	11	0	0	0	0	0	0	0	0	0	12	0	0	0	0	0	0	0	0	0	0	0	0	3	6	0	0	3	0	0	0	7	0	0	0	Eukaryota	Opisthokonta	Nucletmycea	Fungi	Glomerales	uncultured
ASV_883	0	0	0	0	0	0	0	0	0	0	0	0	0	0	0	25	0	27	0	0	0	0	2	0	0	0	0	0	6	0	0	0	0	0	0	0	0	0	0	0	0	0	Eukaryota	Amoebozoa	Cavosteliida	uncultured_eukaryote	uncultured_eukaryote	uncultured_eukaryote
ASV_885	0	0	0	0	0	0	0	0	0	0	9	0	0	0	0	0	0	11	0	0	5	0	2	0	0	0	0	0	0	0	0	0	0	0	0	0	0	0	5	0	19	0	Eukaryota	SAR	Rhizaria	Cercozoa	uncultured	uncultured_rhizosphere_cercozoan
ASV_886	0	0	0	0	0	0	0	0	0	0	0	0	0	0	0	0	0	0	19	0	0	0	0	0	0	0	0	0	0	0	0	47	0	0	0	0	0	0	0	0	0	0	Eukaryota	Opisthokonta	Nucletmycea	Fungi	Archaeorhizomycetaceae	Archaeorhizomyces
ASV_888	2	0	4	0	0	0	0	0	0	0	0	0	0	0	0	0	0	0	0	0	6	0	7	0	0	1	0	0	0	0	0	0	0	9	0	0	0	0	0	0	0	0	Eukaryota	Opisthokonta	Nucletmycea	Fungi	Cryptomycota	LKM11
ASV_890	0	4	3	2	0	6	10	0	0	0	0	0	0	5	0	0	0	0	0	6	2	7	3	0	7	0	2	0	0	0	0	0	0	11	0	0	0	0	0	0	0	0	Eukaryota	Opisthokonta	Nucletmycea	Fungi	Cryptomycota	LKM11
ASV_894	0	0	0	0	0	0	0	0	0	0	0	0	18	0	0	0	0	0	0	0	0	8	4	0	0	0	0	0	12	0	0	0	14	0	9	0	0	0	0	0	0	0	Eukaryota	Archaeplastida	Chloroplastida	Chlorophyta	Chlorophyceae	Incertae_Sedis
ASV_895	0	0	0	0	0	0	0	0	0	0	0	0	0	6	0	0	0	0	0	5	0	0	0	0	0	18	0	0	0	0	0	0	0	0	7	0	0	0	16	0	0	0	Eukaryota	SAR	Alveolata	Ciliophora	Platyophryida	Platyophrya
ASV_896	2	0	0	0	0	0	0	0	0	0	2	0	0	0	0	0	0	0	0	6	0	0	0	0	0	3	0	0	5	0	0	0	0	6	0	0	0	0	0	0	0	0	Eukaryota	SAR	Stramenopiles	Labyrinthulomycetes	Sorodiplophrys	Sorodiplophrys_stercorea
ASV_899	0	0	0	0	0	0	0	0	92	0	0	0	0	0	0	0	0	0	0	0	0	0	3	0	6	0	0	0	0	0	0	0	0	4	0	0	0	0	0	0	0	0	Eukaryota	Opisthokonta	Nucletmycea	Fungi	Cryptomycota	LKM11
ASV_900	0	0	0	0	0	16	0	0	0	0	0	0	0	0	0	19	0	0	0	0	0	0	0	0	0	0	0	26	0	0	0	0	0	0	10	0	0	0	0	0	0	0	Eukaryota	SAR	Stramenopiles	Peronosporomycetes	NA	NA
ASV_902	0	15	0	0	0	0	0	0	0	0	0	0	0	0	0	0	0	0	0	0	0	0	0	0	18	0	0	0	0	0	0	0	21	18	1	0	0	0	0	0	0	0	Eukaryota	Opisthokonta	Nucletmycea	Fungi	Archaeorhizomycetaceae	Archaeorhizomyces
ASV_905	0	0	0	0	0	0	0	28	0	37	0	0	0	0	0	0	0	0	0	0	6	0	0	0	0	0	0	0	0	0	0	0	0	0	0	6	3	15	0	0	0	0	Eukaryota	Opisthokonta	Nucletmycea	Fungi	Glomeromycetes	uncultured
ASV_906	0	0	0	0	0	8	0	0	0	0	0	0	0	0	0	0	0	0	0	0	0	0	0	0	0	8	0	0	0	0	0	0	15	6	0	0	17	0	0	0	0	0	Eukaryota	SAR	Rhizaria	Cercozoa	Vampyrellidae	NA
ASV_907	0	0	0	0	0	0	0	0	0	0	0	0	0	0	0	0	0	0	0	0	0	0	5	29	0	0	0	0	0	0	0	0	14	36	0	0	0	0	0	0	0	0	Eukaryota	SAR	Alveolata	Apicomplexa	NA	NA
ASV_912	1	0	0	0	0	1	0	0	0	0	6	0	3	0	0	6	0	0	0	6	0	2	0	16	0	8	5	0	7	1	0	0	0	0	3	0	0	0	0	8	0	0	Eukaryota	Amoebozoa	Tubulinea	Arcellinida	Echinamoebida	Vermamoeba
ASV_918	0	0	0	0	0	0	0	0	0	0	0	0	0	0	0	7	0	0	1	0	0	0	8	0	0	0	3	0	0	0	0	0	20	0	6	0	0	0	0	0	0	0	Eukaryota	Opisthokonta	Nucletmycea	Fungi	Nowakowskiellaceae	Nowakowskiella
ASV_922	0	0	0	9	0	0	11	0	0	0	0	0	0	0	0	0	0	0	0	0	0	35	0	0	0	0	0	0	0	0	0	0	0	0	0	0	0	28	0	0	0	0	Eukaryota	SAR	Alveolata	Ciliophora	Platyophryida	Platyophrya
ASV_924	0	0	0	0	0	0	0	0	0	0	34	0	0	0	0	0	0	0	0	0	0	0	17	0	0	8	2	0	0	0	0	0	0	2	0	0	0	0	0	0	0	0	Eukaryota	Amoebozoa	Gracilipodida	Filamoeba	Filamoeba_nolandi	Filamoeba_nolandi
ASV_925	0	0	0	0	0	0	0	0	0	0	12	0	2	0	0	9	0	0	0	0	0	0	0	0	0	4	18	0	0	10	0	0	0	0	0	0	0	0	0	0	0	0	Eukaryota	Archaeplastida	Chloroplastida	Chlorophyta	Chlorophyceae	uncultured_Eimeriidae
ASV_928	0	0	0	0	0	0	0	0	0	0	0	0	0	10	0	0	0	0	0	0	0	0	11	0	14	0	0	0	0	0	0	0	0	0	0	0	0	0	0	0	0	0	Eukaryota	Amoebozoa	Discosea	Flabellinia	Dactylopodida	Tubulinea_group_04_sp._CAL7
ASV_929	4	0	2	0	0	2	0	0	0	0	0	0	0	0	0	0	0	0	0	0	0	0	11	0	20	0	8	0	0	0	0	0	0	0	0	0	0	0	0	8	0	0	Eukaryota	Archaeplastida	Chloroplastida	Chlorophyta	Chlorophyceae	Incertae_Sedis
ASV_931	0	0	0	0	0	6	0	0	0	0	0	0	0	0	0	3	0	0	4	0	0	0	0	0	0	0	6	0	0	0	15	0	5	0	0	0	0	0	0	0	0	0	Eukaryota	Amoebozoa	Cavosteliida	Gephyramoeba_sp._ATCC50654	Gephyramoeba_sp._ATCC50654	Gephyramoeba_sp._ATCC50654
ASV_932	0	0	0	0	0	0	0	0	0	0	0	0	0	0	0	0	29	0	0	0	0	0	0	0	0	0	0	22	0	0	0	0	0	0	0	0	0	0	0	21	0	0	Eukaryota	Amoebozoa	Tubulinea	Arcellinida	Echinamoebida	Echinamoeba
ASV_934	0	0	0	0	0	0	0	0	0	0	0	0	6	0	0	0	0	0	0	10	0	12	5	0	0	0	0	0	0	0	0	0	0	0	0	8	0	0	0	0	0	0	Eukaryota	SAR	Alveolata	Apicomplexa	Eugregarinorida	Stenophora
ASV_935	0	0	0	0	0	0	0	0	0	0	0	0	0	0	0	0	0	0	0	0	0	0	0	0	0	0	0	0	0	0	0	0	0	0	9	0	3	0	0	2	0	0	Eukaryota	Amoebozoa	Schizoplasmodiida	Ceratiomyxella	Ceratiomyxella_tahitiensis	Ceratiomyxella_tahitiensis
ASV_944	0	0	0	0	0	0	0	0	0	0	0	11	0	1	0	8	0	0	0	3	0	6	0	0	0	0	4	0	5	0	0	0	0	0	5	0	5	10	3	2	1	0	Eukaryota	SAR	Alveolata	Apicomplexa	Eugregarinorida	Stenophora
ASV_946	0	0	0	0	0	4	0	0	0	0	30	0	0	0	0	0	0	0	0	0	0	0	0	0	0	0	0	26	0	0	0	0	0	0	0	0	0	0	13	0	0	0	Eukaryota	SAR	Rhizaria	Cercozoa	Vampyrellidae	Leptophryidae_sp._BAra1
ASV_947	0	24	0	0	0	0	0	0	0	0	0	0	0	0	0	0	0	0	0	0	0	0	0	0	0	0	0	0	0	0	0	0	0	0	0	0	0	0	0	0	0	0	Eukaryota	Opisthokonta	Nucletmycea	Fungi	Archaeorhizomycetaceae	Archaeorhizomyces
ASV_949	0	14	0	0	0	0	0	0	0	0	0	0	0	7	0	0	0	0	0	0	0	0	0	0	0	0	0	0	0	0	0	11	0	0	0	0	0	0	0	0	0	0	Eukaryota	SAR	Alveolata	Apicomplexa	Archigregarinorida	Selenidium
ASV_950	0	0	3	0	0	2	0	0	0	0	0	0	0	0	0	12	0	0	0	0	0	0	0	0	0	0	0	0	0	0	28	0	2	0	0	0	0	0	0	0	15	0	Eukaryota	Amoebozoa	Cavosteliida	Gephyramoeba_sp._ATCC50654	Gephyramoeba_sp._ATCC50654	Gephyramoeba_sp._ATCC50654
ASV_951	0	0	0	0	0	0	0	0	127	0	0	0	0	0	0	0	0	0	0	0	0	0	0	0	0	0	0	0	0	0	0	0	0	0	0	0	0	0	0	0	0	0	Eukaryota	Opisthokonta	Nucletmycea	Fungi	Glomeraceae	uncultured
ASV_952	21	0	0	9	0	0	7	0	0	0	0	0	0	0	0	0	0	0	0	0	0	0	0	0	7	0	0	0	0	0	9	0	0	0	0	0	0	0	0	17	0	0	Eukaryota	Amoebozoa	Incertae_Sedis	Dictyamoeba	NA	NA
ASV_953	0	0	0	0	0	0	0	0	0	0	0	0	0	0	0	0	0	0	0	0	0	0	0	0	0	0	44	0	0	0	0	0	0	0	0	0	0	0	0	0	0	0	Eukaryota	Opisthokonta	Nucletmycea	Fungi	LKM15	NA
ASV_955	0	0	0	0	0	0	7	0	0	0	0	0	0	0	0	0	0	0	0	0	0	0	0	0	0	0	0	0	0	0	0	15	7	0	0	0	0	0	0	0	0	0	Eukaryota	Opisthokonta	Nucletmycea	Fungi	Cryptomycota	LKM11
ASV_958	0	0	0	1	0	0	0	25	45	24	0	0	0	0	0	0	0	0	0	0	0	0	0	0	0	0	0	0	0	0	0	0	0	0	0	0	0	0	0	0	0	0	Eukaryota	SAR	Alveolata	Ciliophora	Platyophryida	Platyophrya
ASV_959	0	0	6	4	0	0	0	0	0	0	0	0	0	0	0	14	0	0	8	0	0	0	0	0	0	0	0	0	0	0	2	0	0	0	0	0	0	0	9	4	0	0	Eukaryota	Amoebozoa	Discosea	Flabellinia	Dactylopodida	Tubulinea_group_04_sp._CAL7
ASV_960	0	0	0	0	2	5	0	0	0	0	0	0	0	4	0	0	0	7	3	0	1	0	0	0	0	4	0	0	3	0	0	6	0	0	0	0	0	0	0	5	0	0	Eukaryota	Opisthokonta	Nucletmycea	Fungi	Glomeromycetes	uncultured
ASV_961	0	0	0	6	0	0	0	0	0	0	0	0	0	0	0	14	0	0	0	0	0	6	0	0	0	0	0	0	4	0	13	0	0	0	0	0	0	0	0	11	0	0	Eukaryota	SAR	Rhizaria	Cercozoa	Cercomonadidae	NA
ASV_962	0	0	0	0	0	0	0	0	0	0	0	5	3	0	0	0	0	0	0	6	0	0	0	0	0	0	0	0	0	0	0	0	8	0	0	0	0	0	0	0	2	0	Eukaryota	Opisthokonta	Nucletmycea	Fungi	Trichosporonaceae	Apiotrichum
ASV_964	15	0	0	6	0	0	0	0	0	0	0	15	0	0	0	0	0	0	0	12	0	0	0	0	15	0	0	0	0	0	0	0	0	0	0	0	0	0	0	0	0	0	Eukaryota	Opisthokonta	Nucletmycea	Fungi	NA	NA
ASV_968	0	3	0	0	0	0	0	0	0	0	0	0	0	0	0	0	0	0	0	0	0	3	0	0	6	0	0	0	0	0	0	0	5	0	0	0	13	0	0	0	0	0	Eukaryota	Opisthokonta	Nucletmycea	Fungi	Cryptomycota	LKM11
ASV_969	9	0	0	2	0	0	0	15	23	22	7	0	0	0	0	0	0	0	0	0	0	0	0	0	0	3	0	0	0	2	0	0	0	0	0	0	0	0	0	0	0	0	Eukaryota	SAR	Alveolata	Ciliophora	Platyophryida	Platyophrya
ASV_970	2	0	0	0	0	0	0	0	0	0	0	0	0	0	0	0	0	0	0	0	7	0	0	0	0	0	4	0	0	0	0	0	0	0	0	0	0	0	0	0	0	0	Eukaryota	Opisthokonta	Nucletmycea	Fungi	NA	NA
ASV_971	3	0	0	0	0	0	0	0	0	0	0	0	0	0	0	0	0	0	0	0	4	0	4	23	0	0	0	0	0	0	0	0	0	9	0	0	0	0	0	1	0	0	Eukaryota	Opisthokonta	Nucletmycea	Fungi	Cryptomycota	LKM11
ASV_972	0	8	6	0	0	0	0	0	0	0	0	0	0	0	13	6	0	0	7	0	0	0	0	0	0	0	0	0	0	0	0	19	0	0	0	0	0	0	0	5	0	0	Eukaryota	SAR	Alveolata	Apicomplexa	Eugregarinorida	Stenophora
ASV_973	0	0	19	0	0	1	0	0	0	0	0	0	0	0	0	0	0	0	0	0	0	0	0	0	0	0	0	0	0	0	0	0	0	0	14	0	0	15	0	0	0	0	Eukaryota	Amoebozoa	Gracilipodida	Filamoeba	Filamoeba_nolandi	Filamoeba_nolandi
ASV_974	0	0	0	0	0	3	0	26	0	0	0	0	0	0	0	0	0	0	6	0	0	0	0	0	0	0	0	0	0	0	10	5	0	0	5	0	0	0	4	0	0	0	Eukaryota	Opisthokonta	Nucletmycea	Fungi	Glomerales	uncultured
ASV_975	8	0	0	0	0	0	0	50	0	0	0	0	0	0	0	0	0	0	0	0	0	0	1	0	0	0	0	0	0	0	0	0	0	0	0	0	0	0	0	0	0	0	Eukaryota	Opisthokonta	Nucletmycea	Fungi	Kickxellaceae	Ramicandelaber
ASV_976	0	0	6	0	0	3	31	0	0	0	0	0	0	0	0	0	0	4	0	0	0	0	0	0	0	0	0	0	0	0	1	0	0	0	0	0	0	0	0	0	0	46	Eukaryota	Amoebozoa	Discosea	Flabellinia	Dactylopodida	Tubulinea_group_04_sp._CAL7
ASV_980	0	0	0	0	0	0	0	0	0	0	0	0	0	0	0	0	0	8	0	8	0	0	8	0	0	0	0	0	0	0	0	8	0	0	0	0	0	0	0	4	0	0	Eukaryota	SAR	Rhizaria	Cercozoa	Vampyrellidae	Leptophryidae_sp._BAra1
ASV_981	3	0	0	0	0	0	0	0	0	0	0	0	0	0	0	0	0	0	22	0	0	0	0	0	3	6	0	0	0	0	0	0	0	7	16	0	0	0	0	0	0	0	Eukaryota	Amoebozoa	Gracilipodida	Flamella	uncultured_eukaryote	uncultured_eukaryote
ASV_983	0	0	0	0	0	0	0	0	0	0	0	9	0	0	0	0	23	8	0	9	0	0	0	0	0	5	0	0	0	12	0	0	0	0	0	0	0	0	0	0	0	0	Eukaryota	Opisthokonta	Nucletmycea	Fungi	Glomeromycetes	uncultured
ASV_984	8	0	0	15	0	0	0	0	0	0	0	0	0	0	0	0	0	0	0	3	2	0	0	0	0	0	8	0	0	0	0	0	11	0	0	0	3	0	0	0	0	0	Eukaryota	Archaeplastida	Chloroplastida	Chlorophyta	Chlorophyceae	Incertae_Sedis
ASV_985	1	3	0	0	8	0	9	0	0	0	0	0	0	0	0	9	0	0	4	0	0	0	0	0	0	0	0	0	4	0	6	0	0	0	5	0	0	0	0	0	4	0	Eukaryota	Opisthokonta	Nucletmycea	Fungi	Mortierellaceae	Mortierella
ASV_987	0	0	0	0	36	0	1	0	0	0	0	0	0	0	0	0	0	0	0	0	0	0	0	0	0	0	0	0	0	0	0	0	0	0	0	0	0	8	0	0	0	0	Eukaryota	Opisthokonta	Nucletmycea	Fungi	Cryptomycota	LKM11
ASV_992	0	0	0	0	0	0	0	0	0	0	0	0	3	0	0	0	0	0	0	0	0	0	0	0	0	0	9	0	0	0	0	0	2	0	5	0	0	0	0	0	8	0	Eukaryota	Opisthokonta	Nucletmycea	Fungi	Trichosporonaceae	Apiotrichum
ASV_995	0	6	9	0	0	0	0	0	0	0	0	0	0	0	0	0	0	0	7	0	0	0	11	0	0	0	0	0	0	0	0	0	0	0	0	0	0	0	0	7	0	0	Eukaryota	SAR	Alveolata	Apicomplexa	Eugregarinorida	Stenophora
ASV_996	0	0	0	0	0	11	0	0	0	0	0	0	0	0	0	0	0	0	0	0	0	0	0	0	0	0	0	0	10	0	10	0	0	0	5	0	0	0	8	5	0	0	Eukaryota	SAR	Stramenopiles	Peronosporomycetes	Pythium	Pythium_glomeratum
ASV_997	0	0	1	3	0	0	0	0	0	0	0	0	0	0	0	0	0	0	0	0	7	0	0	0	0	6	0	0	0	1	0	0	6	0	9	0	0	3	0	0	0	0	Eukaryota	SAR	Alveolata	Ciliophora	Platyophryida	Platyophrya
ASV_999	0	0	0	0	0	0	0	0	110	0	0	0	0	0	0	0	0	0	0	0	0	0	3	0	0	0	0	0	0	0	0	0	0	4	0	0	0	0	0	0	0	0	Eukaryota	Opisthokonta	Nucletmycea	Fungi	Cryptomycota	LKM11
ASV_1001	10	0	0	0	0	0	0	0	0	0	0	0	0	0	0	1	0	0	0	0	0	0	0	0	0	1	0	0	0	11	16	0	0	0	0	0	0	20	0	0	0	0	Eukaryota	Archaeplastida	Chloroplastida	Chlorophyta	Trentepohliales	Printzina
ASV_1003	0	0	2	6	0	0	0	0	0	0	0	0	0	0	0	11	0	0	6	7	0	0	4	0	0	0	0	0	0	0	0	0	0	0	0	0	0	0	0	0	0	0	Eukaryota	Amoebozoa	Cavosteliida	Gephyramoeba_sp._ATCC50654	Gephyramoeba_sp._ATCC50654	Gephyramoeba_sp._ATCC50654
ASV_1004	0	0	0	0	0	6	0	0	0	0	0	0	0	0	0	0	0	0	0	0	0	0	0	0	0	0	0	0	12	0	15	0	0	0	7	0	0	0	3	4	0	0	Eukaryota	SAR	Stramenopiles	Peronosporomycetes	Pythium	Pythium_glomeratum
ASV_1006	0	0	0	0	0	0	0	0	0	0	19	8	17	0	0	0	0	0	0	0	0	0	0	0	9	8	0	0	0	0	0	0	0	0	0	0	0	0	0	0	0	0	Eukaryota	Opisthokonta	Nucletmycea	Fungi	Glomeromycetes	uncultured
ASV_1007	0	0	0	10	0	0	0	0	0	0	0	0	0	0	0	0	0	0	0	0	0	0	0	0	0	0	16	0	0	0	0	0	0	0	0	0	0	0	0	0	23	0	Eukaryota	SAR	Stramenopiles	Ochrophyta	Chromulinales	Poteriospumella
ASV_1008	0	0	0	2	0	0	0	0	0	0	0	0	0	0	0	0	0	0	0	0	0	12	5	12	0	0	0	0	0	0	0	7	0	8	0	0	0	0	0	0	0	0	Eukaryota	Opisthokonta	Nucletmycea	Fungi	Cryptomycota	LKM11
ASV_1010	0	0	0	0	0	0	0	0	0	0	0	0	2	0	27	0	0	0	0	4	0	0	6	0	0	0	0	0	0	0	0	9	0	0	9	0	0	0	6	0	0	0	Eukaryota	SAR	Alveolata	Apicomplexa	Eugregarinorida	Stenophora
ASV_1011	0	0	4	4	0	0	0	0	0	0	0	0	0	0	0	0	0	0	7	0	0	0	0	0	0	0	0	0	0	0	9	0	0	0	0	0	7	0	14	9	0	0	Eukaryota	Amoebozoa	Discosea	Flabellinia	Dactylopodida	Tubulinea_group_04_sp._CAL7
ASV_1013	0	15	0	0	0	0	0	0	29	11	10	0	0	0	0	0	0	0	0	0	0	0	0	0	27	0	0	0	0	0	0	0	0	0	0	0	0	0	0	0	0	0	Eukaryota	SAR	Alveolata	Apicomplexa	NA	NA
ASV_1025	3	0	9	0	0	0	0	0	0	0	0	13	0	0	0	0	0	0	0	0	0	0	0	0	5	9	0	0	0	0	0	0	0	0	0	0	0	0	0	0	0	0	Eukaryota	Archaeplastida	Chloroplastida	Chlorophyta	Chlorophyceae	Incertae_Sedis
ASV_1029	0	0	0	0	4	12	0	0	0	0	0	0	8	0	0	0	0	0	0	0	0	0	0	0	0	0	0	0	8	0	3	0	0	0	6	0	0	0	6	10	0	0	Eukaryota	SAR	Stramenopiles	Peronosporomycetes	Pythium	Pythium_glomeratum
ASV_1034	0	0	0	0	0	0	0	0	0	0	0	0	0	0	0	0	0	0	0	0	0	0	0	0	0	0	0	0	0	0	0	0	0	0	0	20	0	0	0	8	0	26	Eukaryota	Opisthokonta	Nucletmycea	Fungi	LKM15	uncultured_fungus
ASV_1035	0	0	0	0	0	0	0	0	0	0	0	0	0	0	0	0	0	0	0	0	0	0	0	0	0	0	8	0	0	0	0	0	0	0	0	0	0	44	12	0	0	0	Eukaryota	Archaeplastida	Chloroplastida	Chlorophyta	Ulvophyceae	NA
ASV_1036	0	0	0	0	0	0	0	0	0	0	0	0	0	7	0	0	0	2	0	0	0	0	0	0	0	0	8	0	0	0	0	0	7	0	0	0	0	0	0	0	36	0	Eukaryota	SAR	Rhizaria	Cercozoa	Thecofilosea	uncultured
ASV_1037	7	0	0	0	0	0	0	34	0	0	0	0	0	0	0	0	0	0	0	0	0	0	5	0	0	0	0	0	0	0	9	0	0	0	0	0	0	0	0	0	0	0	Eukaryota	Opisthokonta	Nucletmycea	Fungi	Kickxellaceae	Ramicandelaber
ASV_1039	0	0	0	0	3	4	0	0	0	0	0	0	0	0	0	0	0	0	0	0	0	0	0	0	0	9	0	6	8	20	0	0	0	0	0	0	0	0	0	0	0	0	Eukaryota	Amoebozoa	Cavosteliida	uncultured_eukaryote	uncultured_eukaryote	uncultured_eukaryote
ASV_1041	0	0	0	0	0	0	0	0	0	0	0	0	0	0	0	0	0	0	0	0	0	0	0	0	0	0	0	0	0	0	0	0	0	0	0	0	0	0	43	0	0	0	Eukaryota	Archaeplastida	Chloroplastida	Chlorophyta	Trentepohliales	Trentepohlia
ASV_1043	0	2	0	0	0	0	0	0	0	0	5	0	10	0	0	0	0	0	6	6	0	0	0	0	0	0	0	0	0	0	0	0	11	0	0	0	0	0	0	0	0	0	Eukaryota	Opisthokonta	Nucletmycea	Fungi	Incertae_Sedis	Paramicrosporidium
ASV_1045	0	0	0	0	0	0	0	0	0	0	0	0	0	0	0	0	0	0	0	0	0	4	0	0	6	0	0	0	2	0	0	0	0	0	7	0	0	0	0	0	11	0	Eukaryota	Archaeplastida	Chloroplastida	Chlorophyta	Chlorophyceae	Incertae_Sedis
ASV_1047	0	0	5	3	7	4	0	0	0	0	0	0	0	0	0	0	0	0	0	5	6	0	0	0	0	0	0	0	0	0	0	0	0	0	0	0	0	0	0	0	0	0	Eukaryota	Opisthokonta	Nucletmycea	Fungi	Cryptomycota	LKM11
ASV_1049	0	0	0	0	0	0	0	0	101	0	0	0	0	0	0	0	0	0	0	0	0	0	0	0	0	0	0	0	0	0	0	0	0	0	0	0	0	0	0	0	0	0	Eukaryota	Opisthokonta	Nucletmycea	Fungi	Glomeraceae	uncultured
ASV_1051	8	0	0	0	0	0	0	0	0	0	0	0	0	0	10	0	0	3	2	0	0	0	0	0	4	0	0	0	0	0	0	0	0	0	0	0	0	0	0	0	0	0	Eukaryota	SAR	Rhizaria	Cercozoa	Vampyrellidae	Platyreta_germanica
ASV_1052	0	0	0	9	0	0	0	0	0	0	0	0	0	0	0	0	0	0	0	0	0	5	4	7	0	1	0	0	0	0	0	0	0	6	0	0	0	0	0	0	0	0	Eukaryota	Opisthokonta	Nucletmycea	Fungi	Cryptomycota	LKM11
ASV_1054	7	0	0	4	6	0	16	0	0	0	0	0	0	2	0	0	0	0	0	0	0	4	0	0	0	0	0	0	0	0	0	0	0	0	0	2	13	0	0	0	0	0	Eukaryota	Opisthokonta	Nucletmycea	Fungi	Cryptomycota	LKM11
ASV_1056	0	5	0	0	0	0	0	0	0	0	14	0	5	0	0	0	0	0	0	0	14	0	0	0	0	0	0	0	0	0	0	0	0	0	0	0	0	0	0	0	0	0	Eukaryota	Opisthokonta	Nucletmycea	Fungi	Hygrophoraceae	Cuphophyllus
ASV_1057	0	0	0	0	0	0	25	0	0	0	0	0	0	0	26	13	0	0	0	0	0	0	0	0	0	0	0	0	0	0	0	0	0	0	0	0	0	0	0	0	0	0	Eukaryota	Opisthokonta	Nucletmycea	Fungi	NA	NA
ASV_1058	0	0	0	0	0	0	0	0	0	0	0	0	0	0	0	0	0	0	0	0	0	0	0	0	42	0	0	0	0	0	0	0	0	0	0	0	0	0	0	0	0	0	Eukaryota	Opisthokonta	Nucletmycea	Fungi	Archaeorhizomycetaceae	Archaeorhizomyces
ASV_1059	0	0	0	0	0	0	0	0	0	0	0	0	0	0	0	0	0	0	0	7	0	0	0	0	0	0	0	0	0	0	16	0	0	0	0	0	0	0	0	0	0	0	Eukaryota	Opisthokonta	Nucletmycea	Fungi	Glomeraceae	uncultured
ASV_1060	0	0	0	0	0	0	0	0	82	0	0	0	0	0	0	0	0	0	0	0	0	0	8	0	0	0	0	0	0	0	0	0	0	12	0	0	0	0	0	0	0	0	Eukaryota	Opisthokonta	Nucletmycea	Fungi	Cryptomycota	LKM11
ASV_1061	4	0	0	1	6	0	17	0	0	0	0	0	0	0	0	0	0	0	0	0	0	0	0	0	0	0	0	0	10	0	6	0	0	0	0	0	0	0	0	0	0	0	Eukaryota	Amoebozoa	Cavosteliida	Gephyramoeba_sp._ATCC50654	Gephyramoeba_sp._ATCC50654	Gephyramoeba_sp._ATCC50654
ASV_1064	0	6	0	0	0	0	0	0	0	0	2	0	4	0	0	0	0	0	8	9	0	0	0	0	0	0	0	0	0	0	0	0	5	0	0	0	0	0	0	0	0	0	Eukaryota	Opisthokonta	Nucletmycea	Fungi	Incertae_Sedis	Paramicrosporidium
ASV_1065	0	0	0	0	0	0	9	0	0	0	0	0	0	0	0	0	0	0	0	0	0	0	0	0	0	0	37	0	0	0	0	0	0	0	0	0	0	0	0	0	0	0	Eukaryota	Opisthokonta	Nucletmycea	Fungi	LKM15	NA
ASV_1066	0	0	0	0	0	0	0	0	0	0	0	0	0	0	0	6	0	0	0	0	0	13	15	0	0	0	0	0	0	0	0	0	0	0	0	0	0	5	0	0	0	0	Eukaryota	SAR	Alveolata	Ciliophora	Colpodida	uncultured
ASV_1068	0	0	0	0	0	0	0	0	0	91	0	0	0	0	0	0	0	0	5	0	0	0	0	0	0	0	0	0	0	0	0	0	0	0	0	0	0	0	0	0	0	0	Eukaryota	Opisthokonta	Nucletmycea	Fungi	LKM15	Mitosporidium_daphniae
ASV_1069	0	0	0	6	0	0	0	0	0	0	0	0	0	0	0	0	0	0	0	0	0	7	3	13	0	0	0	0	0	0	0	8	0	8	0	0	0	0	0	0	0	0	Eukaryota	Opisthokonta	Nucletmycea	Fungi	Cryptomycota	LKM11
ASV_1072	9	0	3	0	0	0	0	26	0	0	5	14	0	4	0	0	0	0	0	0	0	0	0	0	0	8	9	0	0	0	0	0	0	0	0	0	0	0	0	0	0	0	Eukaryota	Opisthokonta	Nucletmycea	Fungi	Cryptomycota	LKM11
ASV_1073	0	0	0	0	2	6	8	0	0	0	0	0	0	0	0	4	0	0	0	0	0	9	0	0	0	0	0	0	9	0	4	0	0	0	11	0	0	0	0	0	0	0	Eukaryota	Opisthokonta	Nucletmycea	Fungi	NA	NA
ASV_1075	6	0	1	0	0	0	0	0	0	0	0	0	0	0	0	0	0	0	0	0	6	0	1	3	0	0	0	0	0	0	0	0	0	11	0	0	0	0	0	0	0	0	Eukaryota	Opisthokonta	Nucletmycea	Fungi	Cryptomycota	LKM11
ASV_1076	0	0	0	0	0	0	0	0	0	0	0	0	0	0	0	0	0	0	0	0	0	0	0	0	0	0	0	18	0	0	7	0	4	0	9	0	0	0	0	0	0	0	Eukaryota	Opisthokonta	Nucletmycea	Fungi	Trichosporonaceae	Apiotrichum
ASV_1077	0	0	0	0	0	0	0	0	0	0	0	0	0	0	0	0	0	0	0	0	0	0	0	39	0	0	0	0	0	0	0	0	0	0	0	0	0	0	0	0	0	0	Eukaryota	Amoebozoa	Incertae_Sedis	Arboramoeba	uncultured_Acanthamoeba	uncultured_Acanthamoeba
ASV_1078	0	7	0	0	0	0	0	0	0	0	9	0	0	0	0	0	0	0	8	0	0	0	0	0	0	0	10	0	0	0	0	0	0	0	0	0	0	0	0	0	0	0	Eukaryota	Opisthokonta	Holozoa	Ichthyosporea	Pseudoperkinsidae	Anurofeca
ASV_1079	0	0	0	0	4	0	0	0	0	0	0	0	8	0	0	7	0	0	0	0	3	0	8	0	0	0	0	0	0	0	0	0	0	0	0	0	0	0	0	0	0	0	Eukaryota	Opisthokonta	Nucletmycea	Fungi	Cryptomycota	LKM11
ASV_1080	0	0	8	2	0	11	0	0	0	0	0	0	0	0	0	0	0	0	0	0	0	0	6	0	0	0	0	0	0	0	8	0	5	0	0	0	4	0	0	0	0	0	Eukaryota	Amoebozoa	Discosea	Flabellinia	Dactylopodida	Tubulinea_group_04_sp._CAL7
ASV_1081	0	0	0	0	0	0	0	0	0	0	0	0	0	0	0	0	0	0	0	0	3	0	0	10	11	0	0	0	0	0	0	19	0	25	0	0	0	0	0	0	0	0	Eukaryota	Amoebozoa	Discosea	Flabellinia	Dactylopodida	Tubulinea_group_04_sp._CAL7
ASV_1083	13	0	0	0	0	0	0	0	0	0	0	0	0	0	0	0	0	0	0	0	7	0	0	20	0	16	0	0	0	0	0	0	0	0	0	0	0	0	0	0	0	0	Eukaryota	Opisthokonta	Nucletmycea	Fungi	NA	NA
ASV_1087	0	13	0	0	0	0	0	0	0	0	7	14	0	0	0	0	0	0	0	0	0	0	0	0	14	0	0	0	0	0	0	0	0	0	0	0	0	0	0	4	0	0	Eukaryota	Opisthokonta	Nucletmycea	Fungi	Cryptomycota	LKM11
ASV_1090	0	0	0	0	0	6	0	0	0	0	0	0	5	0	0	4	0	0	0	0	0	0	0	0	0	0	0	0	3	0	0	0	0	0	21	0	6	0	0	0	0	0	Eukaryota	Opisthokonta	Nucletmycea	Fungi	Cryptomycota	LKM11
ASV_1092	0	0	0	0	0	0	0	0	0	0	0	0	0	0	0	0	0	0	0	0	0	0	3	0	1	0	0	0	0	8	0	0	0	0	0	0	7	0	0	0	21	0	Eukaryota	Amoebozoa	Tubulinea	Arcellinida	Echinamoebida	Echinamoeba
ASV_1093	0	0	0	0	0	0	0	0	0	50	0	15	0	0	0	0	0	0	0	0	0	0	0	0	0	11	0	0	0	0	0	0	0	0	0	0	11	0	0	0	0	0	Eukaryota	Opisthokonta	Nucletmycea	Fungi	Endogonaceae	uncultured
ASV_1094	0	0	0	0	0	0	0	0	0	0	0	0	0	0	0	6	0	0	0	0	0	0	0	0	0	0	14	0	0	0	0	0	0	0	0	0	0	0	0	0	0	0	Eukaryota	SAR	Alveolata	Ciliophora	Platyophryida	Platyophrya
ASV_1096	0	0	0	0	0	0	0	0	0	0	0	0	0	0	0	0	0	0	0	0	0	0	0	0	0	0	8	0	0	8	15	0	0	0	0	0	0	0	0	0	0	0	Eukaryota	SAR	Rhizaria	Cercozoa	Cercomonadidae	Cercomonas
ASV_1098	16	0	11	0	6	0	0	0	0	0	0	0	0	0	0	0	0	0	3	0	0	2	0	0	0	0	0	0	0	6	0	0	0	0	0	0	0	0	0	0	0	0	Eukaryota	Archaeplastida	Chloroplastida	Chlorophyta	Chlorophyceae	Incertae_Sedis
ASV_1099	0	0	0	0	0	12	0	0	0	0	0	3	0	0	0	0	0	0	0	1	0	0	0	0	0	0	0	0	0	0	3	0	10	0	6	0	0	0	0	0	6	0	Eukaryota	Opisthokonta	Nucletmycea	Fungi	Trichosporonaceae	Apiotrichum
ASV_1100	7	0	0	0	15	0	0	0	0	0	0	0	0	0	0	8	0	0	0	0	2	0	0	0	0	0	0	0	0	0	0	0	0	0	0	0	0	0	8	0	0	0	Eukaryota	SAR	Rhizaria	Cercozoa	Vampyrellidae	NA
ASV_1101	0	0	0	5	0	0	0	0	0	0	0	0	0	0	0	0	0	0	0	0	0	0	0	0	0	0	0	0	0	0	0	0	0	0	6	0	0	0	30	0	0	0	Eukaryota	SAR	Alveolata	Ciliophora	Colpodida	Pseudoplatyophrya
ASV_1104	1	1	0	1	0	0	0	0	0	0	3	0	2	0	0	7	0	6	2	0	0	0	2	0	0	3	0	0	0	0	0	0	0	0	0	0	0	0	0	0	0	0	Eukaryota	SAR	Alveolata	Apicomplexa	Eugregarinorida	Paraschneideria
ASV_1108	1	0	0	0	0	0	0	9	0	0	4	0	0	0	0	7	0	0	3	0	0	0	3	0	0	0	0	0	0	0	0	0	0	0	0	0	3	0	0	0	6	0	Eukaryota	SAR	Alveolata	Apicomplexa	Eugregarinorida	Paraschneideria
ASV_1109	0	0	2	8	0	1	10	0	0	0	5	0	0	1	0	0	0	0	0	8	1	0	2	0	0	0	0	0	0	0	0	0	5	0	0	0	0	0	0	0	0	0	Eukaryota	Opisthokonta	Nucletmycea	Fungi	Cryptomycota	LKM11
ASV_1111	0	0	0	0	0	0	0	0	0	111	0	0	0	0	0	0	0	0	0	0	0	0	0	0	0	0	0	0	0	0	0	0	0	0	0	0	0	0	0	0	0	0	Eukaryota	SAR	Alveolata	Apicomplexa	NA	NA
ASV_1118	0	0	0	7	0	0	0	0	0	0	0	0	0	0	0	0	0	0	0	8	3	0	0	0	10	0	0	14	0	0	0	0	0	0	0	0	0	0	0	0	0	0	Eukaryota	Amoebozoa	Gracilipodida	Filamoeba	Filamoeba_sp._I4_5E	Filamoeba_sp._I4_5E
ASV_1120	0	0	0	0	0	0	0	0	0	0	0	0	0	0	0	0	0	0	0	0	0	0	14	0	0	0	0	0	0	0	0	0	0	0	0	0	0	0	0	0	0	0	Eukaryota	Opisthokonta	Nucletmycea	Fungi	NA	NA
ASV_1125	0	5	1	1	0	1	0	0	0	0	0	0	0	0	0	0	0	0	0	0	0	19	11	0	0	0	0	20	0	0	0	0	0	0	0	0	0	0	0	0	0	0	Eukaryota	Archaeplastida	Chloroplastida	Chlorophyta	Chlorophyceae	Incertae_Sedis
ASV_1126	0	0	0	0	0	3	0	0	0	0	0	0	0	0	0	0	0	0	3	0	0	0	0	0	0	0	0	0	0	0	0	0	4	0	0	0	0	12	0	22	0	0	Eukaryota	Amoebozoa	Cavosteliida	Gephyramoeba_sp._ATCC50654	Gephyramoeba_sp._ATCC50654	Gephyramoeba_sp._ATCC50654
ASV_1129	0	0	0	0	0	0	0	0	0	0	0	0	0	0	0	0	0	0	0	0	0	0	0	0	0	15	0	0	4	0	0	0	11	0	0	0	0	0	0	0	22	0	Eukaryota	Opisthokonta	Nucletmycea	Fungi	NA	NA
ASV_1130	0	0	0	0	0	0	0	0	0	0	0	0	0	0	0	0	0	7	0	0	0	0	0	0	0	7	0	20	0	0	0	0	7	0	0	0	0	0	10	0	0	0	Eukaryota	SAR	Alveolata	Ciliophora	Colpodida	Bromeliothrix
ASV_1131	0	0	7	0	0	0	0	0	0	0	0	0	2	1	0	0	0	0	0	0	0	15	0	0	0	6	6	0	0	10	0	0	2	0	0	0	1	0	0	1	0	0	Eukaryota	Amoebozoa	Tubulinea	Arcellinida	Echinamoebida	Vermamoeba
ASV_1133	0	0	0	0	0	0	0	0	0	0	0	0	0	6	0	0	0	0	0	0	0	0	0	0	0	0	0	53	0	0	0	0	0	0	7	0	0	0	0	0	0	0	Eukaryota	SAR	Alveolata	Ciliophora	Platyophryida	Platyophrya
ASV_1135	0	0	0	0	0	0	0	0	0	0	0	8	0	0	0	0	0	0	0	0	0	0	0	0	0	0	0	0	0	0	0	0	0	0	0	0	0	0	16	0	0	0	Eukaryota	SAR	Rhizaria	Cercozoa	Cercomonadidae	Cercomonas
ASV_1136	0	0	0	0	0	0	11	0	0	0	0	0	0	0	0	0	0	0	0	0	2	0	0	0	0	0	0	0	0	0	0	3	5	0	0	0	0	0	15	0	0	0	Eukaryota	Opisthokonta	Nucletmycea	Fungi	Cryptomycota	LKM11
ASV_1137	0	0	0	0	3	9	0	0	0	0	0	0	0	0	0	0	0	0	0	0	0	0	0	0	0	0	0	0	7	0	2	0	0	0	4	0	0	0	3	5	0	0	Eukaryota	SAR	Stramenopiles	Peronosporomycetes	Pythium	Pythium_glomeratum
ASV_1138	16	0	0	0	0	0	0	0	0	0	0	0	0	26	0	0	0	0	0	0	0	0	0	0	0	0	0	0	0	0	0	0	5	0	0	0	0	0	0	0	0	0	Eukaryota	SAR	Rhizaria	Cercozoa	Cercomonadidae	Cercomonas
ASV_1141	0	8	0	0	0	0	0	0	0	0	0	0	0	0	0	6	0	0	4	0	6	0	0	0	0	0	0	0	0	0	0	0	0	0	0	0	5	0	0	0	0	0	Eukaryota	Amoebozoa	Tubulinea	Arcellinida	Echinamoebida	Echinamoeba
ASV_1144	0	0	0	0	0	0	0	0	0	0	0	0	0	2	0	0	0	0	0	0	0	0	0	0	11	0	0	0	0	0	0	0	0	9	0	0	8	0	0	17	0	0	Eukaryota	Opisthokonta	Nucletmycea	Fungi	Cryptomycota	LKM11
ASV_1146	0	0	0	0	0	0	0	0	0	0	0	0	0	0	0	0	0	0	0	0	0	0	0	0	0	0	33	0	0	0	0	0	0	0	0	0	0	0	0	0	0	0	Eukaryota	Opisthokonta	Nucletmycea	Fungi	LKM15	NA
ASV_1147	0	0	0	0	0	0	0	0	0	0	17	0	16	0	0	0	0	0	0	0	0	0	0	0	0	0	4	0	0	0	0	0	0	0	0	0	0	6	0	0	0	0	Eukaryota	Opisthokonta	Holozoa	Ichthyosporea	Pseudoperkinsidae	Anurofeca
ASV_1150	0	0	0	8	0	0	13	0	0	0	0	0	0	10	0	0	0	0	0	0	0	0	0	0	0	0	0	0	0	0	0	0	0	0	0	0	0	0	0	0	0	0	Eukaryota	Amoebozoa	Tubulinea	Arcellinida	Echinamoebida	Echinamoeba
ASV_1158	0	0	0	0	0	0	0	0	0	0	0	0	0	0	0	0	0	0	0	8	0	0	3	0	0	0	0	9	0	10	0	18	0	0	0	0	0	0	0	0	0	0	Eukaryota	SAR	Rhizaria	Cercozoa	uncultured	uncultured_rhizosphere_cercozoan
ASV_1159	0	0	3	0	0	0	0	0	0	58	0	9	0	0	0	0	0	0	0	0	0	0	9	0	0	0	0	0	0	0	0	0	0	0	0	0	0	0	0	0	0	0	Eukaryota	Opisthokonta	Nucletmycea	Fungi	NA	NA
ASV_1162	0	3	0	0	0	0	0	28	0	0	14	0	0	0	0	0	0	0	0	0	0	6	0	0	0	10	0	0	7	0	0	0	0	0	0	0	0	0	0	0	0	0	Eukaryota	SAR	Alveolata	Apicomplexa	NA	NA
ASV_1165	0	0	0	0	8	2	3	0	0	0	0	0	0	0	6	4	0	0	0	0	0	0	0	0	0	0	0	0	8	0	3	0	0	0	0	0	0	0	0	0	0	0	Eukaryota	Opisthokonta	Nucletmycea	Fungi	Mortierellaceae	Mortierella
ASV_1166	0	0	0	0	0	0	0	0	0	0	0	0	0	0	0	0	0	0	0	0	0	0	0	0	0	0	0	19	0	0	0	0	0	0	0	0	0	21	0	0	0	0	Eukaryota	Amoebozoa	Tubulinea	Arcellinida	Echinamoebida	uncultured_Euamoebida
ASV_1167	0	0	0	1	0	1	2	0	0	0	0	0	0	6	0	0	0	0	0	1	3	0	2	0	0	0	0	0	0	0	0	0	2	0	0	0	8	0	0	0	0	0	Eukaryota	Opisthokonta	Nucletmycea	Fungi	Cryptomycota	LKM11
ASV_1169	0	0	0	0	0	0	0	0	99	0	0	0	0	0	0	0	0	0	0	0	0	0	0	0	0	0	0	0	0	0	0	0	0	0	0	0	0	0	0	0	0	0	Eukaryota	Opisthokonta	Nucletmycea	Fungi	Glomeraceae	uncultured
ASV_1170	0	12	0	0	0	0	0	0	0	0	0	0	0	0	0	0	0	0	0	0	0	0	0	0	2	0	0	0	0	0	0	0	0	0	0	11	4	3	0	0	0	0	Eukaryota	Archaeplastida	Chloroplastida	Chlorophyta	Chlorophyceae	Incertae_Sedis
ASV_1171	0	0	0	0	0	0	0	0	0	0	0	0	0	0	0	0	0	0	0	12	5	0	0	0	0	0	0	12	0	0	0	8	0	0	0	0	0	0	0	0	0	0	Eukaryota	Opisthokonta	Nucletmycea	Fungi	Cryptomycota	LKM11
ASV_1176	9	0	0	2	6	0	19	0	0	0	0	0	0	2	0	0	0	0	0	0	0	6	0	0	0	0	0	0	0	0	0	0	0	0	0	5	6	0	0	0	0	0	Eukaryota	Opisthokonta	Nucletmycea	Fungi	Cryptomycota	LKM11
ASV_1177	0	0	0	0	0	0	0	0	0	0	12	0	0	0	0	0	0	0	0	0	0	0	0	0	0	8	0	0	0	0	0	0	0	0	0	0	0	0	0	26	0	0	Eukaryota	Archaeplastida	Chloroplastida	Chlorophyta	Trentepohliales	Printzina
ASV_1180	0	0	0	0	0	0	0	0	0	0	0	0	14	0	0	0	0	0	0	0	0	23	0	0	5	0	0	0	0	0	0	0	0	0	0	0	0	0	0	0	0	0	Eukaryota	SAR	Rhizaria	Cercozoa	Vampyrellidae	Leptophryidae_sp._BAra1
ASV_1181	0	0	0	1	0	0	0	9	44	20	0	0	0	0	0	0	0	0	0	0	0	0	0	0	0	0	0	0	0	0	0	0	0	0	0	0	0	0	0	0	0	0	Eukaryota	SAR	Alveolata	Ciliophora	Platyophryida	Platyophrya
ASV_1183	0	0	0	0	0	0	0	0	0	0	0	18	0	0	32	4	0	0	0	0	0	0	0	0	0	0	0	0	0	0	0	0	0	0	0	0	0	0	0	0	0	0	Eukaryota	SAR	Alveolata	Ciliophora	Platyophryida	Platyophrya
ASV_1185	0	0	0	0	0	0	0	0	0	0	0	0	0	0	0	0	0	0	0	0	0	0	0	0	0	0	0	0	11	0	0	0	0	0	0	9	13	0	0	0	0	0	Eukaryota	Amoebozoa	Gracilipodida	Filamoeba	Filamoeba_nolandi	Filamoeba_nolandi
ASV_1186	0	0	4	0	0	0	0	0	0	0	0	0	0	0	0	0	0	0	0	11	1	0	0	0	4	4	4	0	0	0	0	0	4	4	0	0	0	0	0	0	0	0	Eukaryota	Archaeplastida	Chloroplastida	Chlorophyta	Chlorophyceae	Incertae_Sedis
ASV_1187	0	0	0	0	0	0	0	0	0	0	0	0	0	0	0	0	0	0	0	0	0	4	0	0	11	0	0	0	5	0	0	0	5	16	0	0	0	0	0	0	0	0	Eukaryota	Opisthokonta	Nucletmycea	Fungi	Cryptomycota	LKM11
ASV_1189	0	0	0	0	0	0	0	0	0	0	0	0	0	0	0	0	0	0	4	8	0	0	0	0	0	0	0	0	0	0	0	0	0	0	0	0	9	0	6	0	0	0	Eukaryota	Amoebozoa	Cavosteliida	Gephyramoeba_sp._ATCC50654	Gephyramoeba_sp._ATCC50654	Gephyramoeba_sp._ATCC50654
ASV_1190	0	0	0	0	0	0	0	19	0	0	0	0	0	0	0	0	0	0	0	0	5	0	0	0	0	0	0	0	0	0	0	0	0	0	0	16	3	19	0	0	0	0	Eukaryota	Opisthokonta	Nucletmycea	Fungi	Glomeromycetes	uncultured
ASV_1191	0	0	0	0	0	11	18	0	0	50	0	0	0	0	0	0	0	0	0	0	0	0	0	0	0	0	0	0	0	0	0	0	0	0	0	0	0	0	0	0	0	0	Eukaryota	Opisthokonta	Nucletmycea	Fungi	Endogonaceae	uncultured
ASV_1193	6	0	0	0	5	4	0	0	0	0	0	0	6	0	0	0	0	0	0	0	0	0	0	0	0	0	0	0	0	0	0	0	0	0	0	0	0	0	13	0	0	0	Eukaryota	Opisthokonta	Nucletmycea	Fungi	Cryptomycota	LKM11
ASV_1194	0	0	3	2	0	5	0	0	0	0	0	0	0	0	0	0	0	0	0	0	0	0	3	0	0	0	0	0	0	0	2	0	4	0	0	0	0	0	0	0	0	0	Eukaryota	Amoebozoa	Discosea	Flabellinia	Dactylopodida	Tubulinea_group_04_sp._CAL7
ASV_1195	0	0	0	0	14	0	0	0	0	0	0	0	0	0	0	0	0	0	0	0	0	0	0	0	0	0	0	0	0	0	0	0	0	2	0	0	4	0	0	0	0	0	Eukaryota	Opisthokonta	Nucletmycea	Fungi	LKM15	uncultured_Eimeriidae
ASV_1197	0	7	0	0	0	0	0	0	0	0	0	0	10	0	0	0	0	12	0	0	0	0	0	0	7	0	0	0	0	0	0	0	0	0	2	0	0	0	0	0	0	0	Eukaryota	Opisthokonta	Nucletmycea	Fungi	Archaeorhizomycetaceae	Archaeorhizomyces
ASV_1201	0	0	0	0	0	0	0	0	0	0	0	0	0	0	0	0	0	0	0	0	0	0	0	0	0	0	0	0	0	0	47	0	0	0	0	0	0	0	0	0	0	0	Eukaryota	Opisthokonta	Nucletmycea	Fungi	Archaeorhizomycetaceae	Archaeorhizomyces
ASV_1202	0	0	0	0	0	9	0	0	0	0	0	0	0	0	0	0	0	0	0	0	0	0	0	0	0	0	0	0	9	0	0	0	0	0	0	0	0	0	0	0	0	0	Eukaryota	Amoebozoa	Schizoplasmodiida	Ceratiomyxella	Ceratiomyxella_tahitiensis	Ceratiomyxella_tahitiensis
ASV_1205	0	0	0	0	0	0	0	0	0	0	0	0	0	0	0	0	0	0	0	0	7	0	0	0	17	6	0	0	0	0	0	0	0	0	0	0	0	0	0	0	0	0	Eukaryota	Amoebozoa	Gracilipodida	Filamoeba	Filamoeba_nolandi	Filamoeba_nolandi
ASV_1206	0	11	0	0	0	0	0	0	0	0	0	0	0	0	0	0	0	0	5	0	0	0	5	0	0	0	0	0	0	0	0	0	0	0	7	0	0	0	0	0	0	0	Eukaryota	Opisthokonta	Nucletmycea	Fungi	Nowakowskiellaceae	Nowakowskiella
ASV_1207	6	0	0	0	0	0	0	0	0	0	0	0	0	0	0	0	0	0	0	0	0	0	2	0	0	0	0	0	8	0	0	0	0	0	0	0	0	0	0	0	0	0	Eukaryota	Amoebozoa	Schizoplasmodiida	Ceratiomyxella	Ceratiomyxella_tahitiensis	Ceratiomyxella_tahitiensis
ASV_1208	0	0	0	0	0	0	0	0	0	0	0	0	0	0	0	3	0	5	0	10	0	0	0	0	0	0	0	0	0	0	0	0	0	0	0	0	0	0	0	0	23	0	Eukaryota	SAR	Alveolata	Apicomplexa	Archigregarinorida	Selenidium
ASV_1209	0	0	0	0	0	0	0	0	0	0	0	0	0	0	0	0	0	0	0	0	3	0	0	0	0	0	0	0	0	0	0	3	0	0	0	0	0	0	0	0	0	0	Eukaryota	Opisthokonta	Nucletmycea	Fungi	NA	NA
ASV_1210	5	0	0	0	0	0	0	0	0	0	0	8	0	0	0	3	0	0	0	0	0	0	0	0	0	0	0	0	0	0	0	19	0	0	0	0	0	0	1	9	0	0	Eukaryota	Amoebozoa	Protosteliida	uncultured_Peniaceae	uncultured_Peniaceae	uncultured_Peniaceae
ASV_1211	0	0	0	0	0	10	0	0	0	0	0	0	0	0	0	0	0	0	0	0	0	0	0	0	0	0	0	0	0	21	0	0	0	0	0	0	0	0	0	0	0	0	Eukaryota	Opisthokonta	Nucletmycea	Fungi	Glomeromycotina	Glomeromycetes
ASV_1212	0	0	0	0	31	0	0	0	0	0	0	0	0	0	0	0	0	0	0	0	0	0	0	0	0	0	0	0	0	0	0	0	0	0	0	8	0	0	0	0	0	0	Eukaryota	Opisthokonta	Nucletmycea	Fungi	Cryptomycota	LKM11
ASV_1213	0	6	0	0	0	0	0	0	0	0	0	0	0	0	0	0	0	0	0	0	0	3	0	0	4	0	0	0	0	0	0	0	0	0	0	13	5	11	0	0	0	0	Eukaryota	Archaeplastida	Chloroplastida	Chlorophyta	Chlorophyceae	Incertae_Sedis
ASV_1216	4	0	0	0	13	0	0	0	0	0	0	0	0	0	0	0	0	0	0	0	0	0	0	0	0	0	0	0	0	0	0	0	0	0	0	0	8	0	0	0	0	0	Eukaryota	SAR	Alveolata	Ciliophora	Colpodea	Colpodida
ASV_1220	0	0	0	0	0	0	0	0	0	0	0	0	10	0	0	0	3	0	0	7	0	0	0	0	0	0	0	0	8	0	0	14	0	0	0	0	0	0	13	0	0	0	Eukaryota	SAR	Alveolata	Apicomplexa	Eugregarinorida	NA
ASV_1221	0	0	0	0	0	0	0	0	0	0	0	0	0	0	0	0	0	0	0	0	0	0	0	0	21	0	0	0	0	0	0	26	0	0	0	0	0	0	0	0	0	0	Eukaryota	Opisthokonta	Nucletmycea	Fungi	Mortierellaceae	Mortierella
ASV_1222	0	5	8	0	7	0	0	0	0	0	0	9	0	0	0	0	0	0	4	0	6	0	0	0	5	0	0	0	0	0	0	0	0	0	0	0	0	0	0	0	0	0	Eukaryota	SAR	Rhizaria	Cercozoa	Cercomonadidae	Cercomonas
ASV_1224	0	9	0	0	0	0	0	0	0	0	0	10	0	0	0	0	0	0	3	0	3	0	0	0	0	0	0	0	0	0	0	0	5	0	0	0	2	0	0	0	0	0	Eukaryota	Amoebozoa	Tubulinea	Arcellinida	Echinamoebida	Echinamoeba
ASV_1225	0	0	0	0	0	0	0	0	0	0	0	0	0	0	0	0	0	10	0	0	0	0	0	0	0	0	0	0	0	0	0	0	0	0	0	0	0	0	0	0	0	0	Eukaryota	Amoebozoa	Tubulinea	Euamoebida	BOLA868	uncultured_eukaryote
ASV_1227	0	15	0	0	0	0	0	0	0	0	0	0	0	0	0	0	0	0	0	0	0	0	0	0	18	0	0	0	0	0	0	0	0	0	8	0	0	0	0	0	0	0	Eukaryota	Opisthokonta	Nucletmycea	Fungi	NA	NA
ASV_1229	0	0	0	0	0	0	0	0	0	0	0	0	0	0	0	0	0	0	0	0	0	0	0	0	0	19	0	0	0	0	0	0	0	0	0	0	0	0	0	0	0	0	Eukaryota	Opisthokonta	Nucletmycea	Fungi	Archaeorhizomycetaceae	Archaeorhizomyces
ASV_1230	0	0	0	0	0	0	0	0	0	0	0	0	0	0	0	0	0	0	0	2	0	0	0	0	0	0	0	0	0	0	0	8	0	0	0	0	0	0	0	0	0	0	Eukaryota	Opisthokonta	Nucletmycea	Fungi	Cryptomycota	LKM11
ASV_1232	0	0	0	0	0	0	0	0	0	0	0	0	0	0	0	10	0	0	16	0	0	0	0	0	0	0	0	0	8	0	0	0	0	0	0	0	0	0	0	7	0	0	Eukaryota	Opisthokonta	Nucletmycea	Fungi	Kickxellaceae	Ramicandelaber
ASV_1234	0	0	0	0	0	0	0	0	0	0	0	5	0	3	0	0	0	6	0	0	0	0	0	0	0	6	0	0	0	0	0	0	0	0	0	0	0	0	0	0	0	0	Eukaryota	Opisthokonta	Nucletmycea	Fungi	Glomeromycetes	uncultured
ASV_1235	0	0	3	0	0	0	0	0	0	0	0	0	0	0	0	0	0	0	0	0	0	0	5	0	0	0	0	0	0	0	0	0	0	0	3	0	0	0	0	4	0	0	Eukaryota	SAR	Rhizaria	Cercozoa	Vampyrellidae	Leptophryidae_sp._BAra1
ASV_1236	0	0	0	0	10	0	0	0	0	0	0	0	0	0	0	0	0	0	0	0	0	0	1	0	0	0	0	0	0	0	0	0	5	0	0	0	0	0	0	0	14	0	Eukaryota	Opisthokonta	Nucletmycea	Fungi	Kickxellaceae	Ramicandelaber
ASV_1238	0	0	0	0	2	0	0	42	0	0	4	0	0	3	0	0	0	0	0	0	0	0	0	0	0	0	0	0	0	0	0	0	0	0	0	0	0	0	0	0	0	0	Eukaryota	Opisthokonta	Nucletmycea	Fungi	Cryptomycota	LKM11
ASV_1239	21	0	4	7	0	0	0	0	0	0	0	0	0	0	0	0	0	0	0	0	0	0	0	0	0	0	0	0	0	0	0	0	0	0	0	0	0	0	0	0	0	0	Eukaryota	SAR	Alveolata	Apicomplexa	NA	NA
ASV_1242	0	0	2	2	0	0	0	0	0	0	0	0	0	0	0	0	0	0	0	0	0	0	0	0	0	7	0	0	0	0	0	0	2	0	4	0	2	1	0	0	0	0	Eukaryota	SAR	Alveolata	Ciliophora	Platyophryida	Platyophrya
ASV_1246	4	0	0	0	0	0	0	26	0	0	0	0	0	0	0	0	0	0	0	0	0	0	0	0	17	0	0	0	0	0	0	0	0	0	0	0	0	0	0	0	0	0	Eukaryota	Opisthokonta	Nucletmycea	Fungi	Kickxellaceae	Ramicandelaber
ASV_1251	0	0	11	0	0	0	0	0	0	0	16	0	0	0	0	0	0	0	0	0	0	0	0	0	0	0	0	0	0	0	0	0	0	0	0	0	0	0	0	0	0	0	Eukaryota	Amoebozoa	Discosea	Flabellinia	Dactylopodida	Tubulinea_group_04_sp._CAL7
ASV_1253	0	0	4	0	0	0	0	0	0	0	0	0	6	1	0	0	0	0	0	0	0	8	0	0	0	9	8	0	0	2	0	0	6	0	0	0	0	0	0	3	0	0	Eukaryota	Amoebozoa	Tubulinea	Arcellinida	Echinamoebida	Vermamoeba
ASV_1254	0	0	0	1	0	0	0	18	37	25	4	0	0	0	0	0	0	0	0	0	0	0	0	0	0	4	0	0	0	2	0	0	0	0	0	0	0	0	0	0	0	0	Eukaryota	SAR	Alveolata	Ciliophora	Platyophryida	Platyophrya
ASV_1255	1	0	1	0	0	0	0	0	0	0	0	0	0	0	0	0	0	0	0	0	1	0	2	0	0	2	0	0	0	0	0	0	0	11	0	0	0	0	0	0	0	0	Eukaryota	Opisthokonta	Nucletmycea	Fungi	Cryptomycota	LKM11
ASV_1256	0	1	3	2	0	1	3	0	0	0	0	0	0	0	0	0	0	0	0	0	3	6	4	0	0	0	2	0	0	0	0	0	0	0	0	0	0	0	0	6	0	0	Eukaryota	Opisthokonta	Nucletmycea	Fungi	Cryptomycota	LKM11
ASV_1257	0	0	3	1	0	7	0	0	0	0	0	0	0	0	0	0	0	0	0	0	0	0	3	0	0	0	0	0	0	0	5	0	5	0	0	0	0	0	0	0	0	0	Eukaryota	Amoebozoa	Discosea	Flabellinia	Dactylopodida	Tubulinea_group_04_sp._CAL7
ASV_1258	1	4	0	0	5	5	6	0	0	0	0	0	0	0	0	1	0	0	0	0	0	0	0	0	0	0	0	0	1	0	1	0	0	0	4	0	0	0	0	0	3	20	Eukaryota	Opisthokonta	Nucletmycea	Fungi	Mortierellaceae	Mortierella
ASV_1259	0	0	0	0	0	2	0	0	0	0	0	0	0	0	0	0	0	0	0	12	2	0	0	0	0	0	0	0	0	0	0	0	8	0	0	0	0	0	0	0	0	0	Eukaryota	Opisthokonta	Nucletmycea	Fungi	Rhizophydiales	uncultured
ASV_1261	0	0	0	0	0	0	0	0	0	0	2	0	0	0	0	0	0	0	0	0	2	0	2	0	3	1	0	0	0	0	0	1	0	6	0	0	0	0	2	0	0	0	Eukaryota	Opisthokonta	Nucletmycea	Fungi	NA	NA
ASV_1263	0	0	0	0	0	0	0	0	0	0	0	0	0	0	0	6	0	0	0	0	0	0	0	0	0	0	9	0	0	0	20	0	0	0	0	0	0	0	0	0	4	0	Eukaryota	Opisthokonta	Nucletmycea	Fungi	Rhizophydiales	uncultured
ASV_1265	0	0	0	0	5	8	0	0	0	0	0	0	0	0	0	0	0	0	0	0	0	0	0	0	0	0	0	0	0	0	8	0	0	0	0	0	0	0	0	0	0	0	Eukaryota	Opisthokonta	Nucletmycea	Fungi	Chytridiales	Incertae_Sedis
ASV_1266	0	4	0	0	0	0	0	0	0	0	12	0	0	0	0	0	0	0	0	0	5	0	0	0	0	0	0	0	0	0	0	0	0	0	0	0	0	0	0	0	0	10	Eukaryota	Opisthokonta	Nucletmycea	Fungi	Hygrophoraceae	Cuphophyllus
ASV_1269	0	0	0	0	0	0	0	0	0	0	0	0	0	0	0	0	0	0	0	0	0	0	0	0	32	0	0	0	0	0	0	0	0	0	0	0	0	0	0	0	0	0	Eukaryota	Opisthokonta	Nucletmycea	Fungi	Archaeorhizomycetaceae	Archaeorhizomyces
ASV_1271	4	0	0	0	0	0	28	0	0	0	0	0	0	0	0	8	0	0	0	0	0	0	0	0	0	7	0	0	0	6	0	0	0	0	0	0	0	0	0	0	0	0	Eukaryota	Archaeplastida	Chloroplastida	Chlorophyta	Trentepohliales	Printzina
ASV_1277	0	0	0	0	0	2	0	0	0	0	0	0	0	0	0	17	0	0	0	0	0	0	0	0	2	0	6	0	0	0	0	0	0	0	0	0	0	0	0	14	0	0	Eukaryota	Archaeplastida	Chloroplastida	Chlorophyta	Chlorophyceae	Incertae_Sedis
ASV_1287	0	0	0	0	0	0	0	0	0	0	0	0	0	0	0	0	0	0	0	0	0	0	0	0	0	0	10	0	0	0	9	0	0	0	0	12	0	19	0	0	0	0	Eukaryota	Opisthokonta	Holozoa	Ichthyosporea	Pseudoperkinsidae	Anurofeca
ASV_1289	0	0	5	0	0	0	0	0	0	61	0	0	0	0	0	0	0	0	0	0	0	0	0	0	0	0	0	4	0	0	0	0	0	0	0	0	0	0	0	0	0	0	Eukaryota	Opisthokonta	Nucletmycea	Fungi	NA	NA
ASV_1293	0	0	0	0	0	0	0	0	0	0	0	0	0	0	0	0	0	0	0	0	0	0	0	0	0	0	0	0	0	0	0	0	0	0	0	11	7	0	0	0	0	0	Eukaryota	Opisthokonta	Nucletmycea	Fungi	NA	NA
ASV_1296	0	0	0	7	0	0	0	0	0	0	0	0	0	0	0	0	0	0	0	0	0	12	4	8	0	1	0	0	0	0	0	0	0	5	0	0	0	0	0	0	0	0	Eukaryota	Opisthokonta	Nucletmycea	Fungi	Cryptomycota	LKM11
ASV_1297	0	0	0	2	0	0	0	0	0	0	0	0	0	0	0	0	0	0	0	0	0	1	1	14	0	0	0	0	0	0	0	0	0	10	0	0	0	0	0	0	0	0	Eukaryota	Opisthokonta	Nucletmycea	Fungi	Cryptomycota	LKM11
ASV_1300	0	0	0	7	0	0	0	0	0	0	0	0	0	0	0	15	0	0	0	0	0	0	0	0	0	0	0	0	14	0	0	0	0	0	0	0	0	0	0	0	0	0	Eukaryota	Opisthokonta	Nucletmycea	Fungi	Cryptomycota	LKM11
ASV_1301	0	0	0	0	0	0	0	0	0	116	0	0	0	0	0	0	0	0	0	0	0	0	0	0	0	0	0	0	0	0	0	0	0	0	0	0	0	0	0	0	0	0	Eukaryota	SAR	Alveolata	Apicomplexa	NA	NA
ASV_1302	17	5	6	6	0	2	0	0	0	0	0	0	0	0	0	0	0	0	0	4	0	0	0	0	6	0	3	0	0	0	0	0	0	0	0	0	0	0	0	0	0	0	Eukaryota	Opisthokonta	Nucletmycea	Fungi	Cryptomycota	LKM11
ASV_1307	0	0	0	0	5	0	0	0	0	0	0	0	0	0	11	0	0	6	0	0	0	0	0	0	0	0	5	0	0	0	0	0	7	0	0	0	0	0	0	0	0	0	Eukaryota	Opisthokonta	Nucletmycea	Fungi	Glomerales	uncultured
ASV_1308	0	11	0	0	0	0	0	0	0	0	0	0	0	0	25	0	0	0	0	0	0	0	0	0	0	0	0	0	0	0	0	0	7	0	0	0	1	0	0	0	6	0	Eukaryota	Amoebozoa	Gracilipodida	LEMD267	uncultured_eukaryote	uncultured_eukaryote
ASV_1309	0	0	0	0	0	0	0	0	0	0	21	0	0	0	0	0	0	0	0	0	0	0	0	0	0	0	0	0	0	0	0	0	0	0	0	8	0	0	0	0	0	0	Eukaryota	SAR	Alveolata	Ciliophora	Colpodida	Bromeliothrix
ASV_1310	0	0	0	0	0	0	0	0	0	0	0	0	0	0	0	0	0	0	0	0	0	5	0	0	1	2	0	18	0	3	0	0	0	0	0	8	0	2	0	0	0	0	Eukaryota	Archaeplastida	Chloroplastida	Chlorophyta	Chlorophyceae	Incertae_Sedis
ASV_1311	0	0	0	1	0	0	4	0	0	0	0	0	4	0	7	0	0	0	0	0	0	3	0	0	3	0	8	0	0	2	0	0	0	0	0	0	0	0	0	2	0	0	Eukaryota	Amoebozoa	Tubulinea	Arcellinida	Echinamoebida	Vermamoeba
ASV_1312	0	0	0	0	0	0	0	0	0	0	17	0	0	0	0	0	0	0	0	0	0	0	6	0	0	14	0	0	0	0	0	0	0	0	0	0	0	0	0	0	0	0	Eukaryota	Opisthokonta	Nucletmycea	Fungi	NA	NA
ASV_1313	2	4	0	0	0	0	0	0	0	0	0	0	0	6	0	0	0	0	0	0	0	6	0	0	0	1	0	0	0	0	0	0	0	0	2	0	0	0	0	0	0	0	Eukaryota	Archaeplastida	Chloroplastida	Chlorophyta	Chlorophyceae	Incertae_Sedis
ASV_1314	0	0	0	0	0	0	0	0	0	0	0	0	0	0	0	0	0	0	6	0	0	0	20	0	0	0	0	0	0	0	3	0	0	0	0	0	0	0	0	0	0	0	Eukaryota	Opisthokonta	Nucletmycea	Fungi	Claroideoglomeraceae	Claroideoglomus
ASV_1315	0	0	0	0	0	0	0	0	0	0	18	0	0	0	0	0	0	0	0	0	0	0	0	0	0	5	0	0	0	0	0	0	0	0	0	0	0	0	0	0	0	0	Eukaryota	Archaeplastida	Chloroplastida	Chlorophyta	Chlorophyceae	Incertae_Sedis
ASV_1320	0	0	6	4	10	0	0	0	0	0	0	0	0	0	0	9	0	0	0	0	0	0	0	10	0	0	0	0	0	0	0	0	2	0	0	0	0	0	0	0	0	0	Eukaryota	SAR	Alveolata	Dinoflagellata	Gymnodinium_clade	NA
ASV_1321	10	0	0	0	0	0	0	25	0	0	20	0	0	0	0	0	0	0	1	0	0	0	0	0	0	0	0	0	0	0	2	0	0	0	0	0	0	0	0	0	0	0	Eukaryota	Opisthokonta	Nucletmycea	Fungi	Glomerales	uncultured
ASV_1322	0	0	0	0	0	0	0	0	0	0	0	0	0	0	0	0	0	0	0	0	0	0	0	0	0	0	0	0	0	0	27	0	0	0	0	0	0	0	0	0	0	0	Eukaryota	Opisthokonta	Nucletmycea	Fungi	Archaeorhizomycetaceae	Archaeorhizomyces
ASV_1323	14	0	0	0	0	0	0	0	0	0	0	0	0	0	0	0	0	0	3	0	0	0	0	0	0	0	10	0	0	0	0	0	0	0	0	0	0	0	0	0	0	0	Eukaryota	Amoebozoa	Cavosteliida	uncultured_eukaryote	uncultured_eukaryote	uncultured_eukaryote
ASV_1324	0	0	3	0	0	0	19	0	0	0	0	0	0	0	0	0	0	0	0	0	6	0	0	0	0	0	4	0	0	0	0	4	6	0	0	0	0	0	0	0	0	0	Eukaryota	Opisthokonta	Nucletmycea	Fungi	Cryptomycota	LKM11
ASV_1326	0	0	0	2	0	0	0	0	0	0	0	0	0	0	0	0	0	0	2	0	4	0	0	0	0	0	0	0	0	0	5	0	0	0	0	0	1	0	0	0	0	0	Eukaryota	SAR	Alveolata	Apicomplexa	Eimeriorina	NA
ASV_1327	0	0	0	0	0	5	0	0	0	0	0	0	0	0	15	0	0	0	13	0	0	0	0	0	0	0	0	0	0	0	0	0	0	0	0	0	0	9	0	0	0	0	Eukaryota	Amoebozoa	Cavosteliida	uncultured_eukaryote	uncultured_eukaryote	uncultured_eukaryote
ASV_1329	0	0	0	0	0	0	0	130	17	0	0	0	0	0	0	0	0	0	0	0	0	0	0	0	0	0	0	0	0	0	0	0	0	0	0	0	0	0	0	0	0	0	Eukaryota	Opisthokonta	Nucletmycea	Fungi	Mortierellaceae	Mortierella
ASV_1332	0	0	0	0	5	0	0	0	0	0	0	0	0	0	0	0	0	0	0	0	0	0	0	0	0	0	0	0	4	0	10	0	7	0	0	0	0	0	4	0	0	0	Eukaryota	SAR	Alveolata	Apicomplexa	Eugregarinorida	NA
ASV_1334	0	25	5	1	0	1	0	0	0	0	0	0	0	0	0	0	0	0	0	0	0	0	0	0	0	0	0	0	0	0	3	0	0	0	0	0	0	0	0	0	0	0	Eukaryota	Amoebozoa	Discosea	Flabellinia	Dactylopodida	Tubulinea_group_04_sp._CAL7
ASV_1337	6	0	12	0	0	2	0	0	0	0	0	0	0	0	0	0	0	0	0	0	0	0	4	0	11	0	5	0	0	0	0	0	0	0	0	0	0	0	0	0	0	0	Eukaryota	Archaeplastida	Chloroplastida	Chlorophyta	Chlorophyceae	Incertae_Sedis
ASV_1340	0	0	0	0	0	0	0	0	0	0	0	0	0	0	0	0	0	7	0	0	0	0	5	0	0	0	0	0	0	0	0	0	0	0	0	0	10	0	0	0	0	0	Eukaryota	Amoebozoa	Tubulinea	Arcellinida	Echinamoebida	uncultured_Euamoebida
ASV_1342	0	0	0	0	0	0	0	0	0	0	0	0	0	0	0	0	0	0	0	0	0	0	0	0	0	0	0	0	0	0	0	0	0	0	0	10	14	0	0	0	0	0	Eukaryota	Opisthokonta	Nucletmycea	Fungi	Glomerales	uncultured
ASV_1346	0	0	0	0	0	0	0	108	19	0	0	0	0	0	0	0	0	0	0	0	0	0	0	0	0	0	0	0	0	0	0	0	0	0	0	0	0	0	0	0	0	0	Eukaryota	Opisthokonta	Nucletmycea	Fungi	Mortierellaceae	Mortierella
ASV_1347	0	0	0	0	0	0	0	0	0	0	0	0	0	0	0	0	0	0	0	0	0	0	0	0	0	0	0	0	0	0	34	0	0	0	0	0	0	0	0	0	0	0	Eukaryota	SAR	Rhizaria	Cercozoa	Vampyrellidae	Leptophryidae_sp._BAra1
ASV_1352	0	0	0	0	0	0	0	0	0	0	0	0	0	0	0	7	0	0	0	0	0	0	0	0	0	0	0	0	0	0	0	0	4	0	2	0	0	0	0	0	0	0	Eukaryota	Opisthokonta	Nucletmycea	Fungi	Trichosporonaceae	Apiotrichum
ASV_1353	0	0	0	0	0	0	0	0	0	0	4	12	0	0	0	0	0	0	0	0	5	0	0	0	0	0	0	0	0	6	0	20	0	0	0	0	0	0	0	0	0	0	Eukaryota	Opisthokonta	Nucletmycea	Fungi	Incertae_Sedis	Colacogloea
ASV_1354	0	0	2	0	0	0	0	0	0	0	0	0	0	0	0	0	0	0	0	0	0	0	0	0	5	1	0	2	0	0	0	0	4	9	0	0	0	0	0	0	0	0	Eukaryota	Archaeplastida	Chloroplastida	Chlorophyta	Chlorophyceae	Incertae_Sedis
ASV_1358	0	0	0	0	0	0	0	0	0	0	0	0	0	0	0	0	0	0	0	0	0	0	5	0	0	0	0	0	0	0	0	0	0	8	0	0	0	0	0	6	10	0	Eukaryota	Opisthokonta	Nucletmycea	Fungi	Kickxellaceae	Ramicandelaber
ASV_1359	0	0	0	0	0	1	0	0	0	0	0	0	0	0	0	2	0	0	0	0	0	0	0	0	0	0	0	0	0	0	0	0	8	0	29	0	0	0	0	0	0	0	Eukaryota	Amoebozoa	Cavosteliida	Gephyramoeba_sp._ATCC50654	Gephyramoeba_sp._ATCC50654	Gephyramoeba_sp._ATCC50654
ASV_1360	0	0	3	1	2	0	4	0	0	0	0	0	0	0	0	5	0	0	0	3	0	0	0	0	0	0	0	0	13	0	2	0	0	0	0	0	0	0	0	0	0	0	Eukaryota	Amoebozoa	Cavosteliida	Gephyramoeba_sp._ATCC50654	Gephyramoeba_sp._ATCC50654	Gephyramoeba_sp._ATCC50654
ASV_1361	19	0	0	0	0	0	0	0	0	0	0	0	0	0	0	0	0	0	0	0	0	0	0	0	15	0	0	0	0	0	0	0	0	0	0	0	0	0	0	0	0	0	Eukaryota	Opisthokonta	Nucletmycea	Fungi	Endogonaceae	Endogone
ASV_1362	0	0	0	0	3	0	0	0	0	0	0	0	0	0	0	0	0	0	0	0	0	3	0	0	5	0	0	0	0	0	0	0	3	0	0	0	0	0	0	0	11	0	Eukaryota	Opisthokonta	Nucletmycea	Fungi	Cryptomycota	LKM11
ASV_1363	0	0	0	2	0	0	0	0	0	0	0	0	0	0	0	0	0	0	0	0	0	7	1	10	0	1	0	0	0	0	0	0	0	4	0	0	0	0	0	0	0	0	Eukaryota	Opisthokonta	Nucletmycea	Fungi	Cryptomycota	LKM11
ASV_1368	0	0	0	0	0	0	0	0	0	0	4	0	8	0	0	0	0	0	0	0	0	0	0	0	0	8	0	0	0	0	0	0	0	0	0	0	0	0	0	0	0	0	Eukaryota	Opisthokonta	Nucletmycea	Fungi	Cryptomycota	NA
ASV_1369	0	0	0	0	0	8	0	0	0	0	0	0	0	0	0	0	0	0	0	0	0	0	0	0	0	5	0	0	0	0	0	0	0	0	0	0	7	0	2	0	0	0	Eukaryota	Amoebozoa	Tubulinea	Arcellinida	Echinamoebida	Echinamoeba
ASV_1370	0	0	0	0	0	0	0	0	0	0	0	0	6	0	0	0	0	0	0	5	0	7	11	0	0	0	0	0	0	0	0	0	0	0	0	0	0	0	0	0	0	0	Eukaryota	SAR	Alveolata	Apicomplexa	Eugregarinorida	Stenophora
ASV_1371	0	0	0	0	0	0	0	0	0	0	0	0	0	0	0	0	0	0	0	0	0	12	0	0	0	0	0	0	0	0	0	0	7	0	0	0	0	0	0	0	0	15	Eukaryota	SAR	Alveolata	Ciliophora	Colpodea	Colpodida
ASV_1373	0	0	0	0	0	0	0	166	0	0	0	0	0	0	0	0	0	0	0	0	0	0	0	0	0	0	0	0	0	0	0	0	0	0	0	0	0	0	0	0	0	0	Eukaryota	Opisthokonta	Nucletmycea	Fungi	Mortierellaceae	Mortierella
ASV_1379	4	4	0	0	12	0	0	0	0	0	0	0	0	0	0	18	0	0	0	0	0	0	0	0	0	0	0	0	0	0	0	0	0	0	0	0	0	0	0	0	0	0	Eukaryota	Opisthokonta	Nucletmycea	Fungi	Cryptomycota	LKM11
ASV_1383	0	0	7	2	0	0	0	0	0	0	0	0	0	0	0	9	0	0	0	0	0	0	0	0	0	0	0	0	0	0	0	0	8	0	0	0	0	0	0	0	0	0	Eukaryota	SAR	Alveolata	Dinoflagellata	Gymnodinium_clade	NA
ASV_1390	0	0	0	0	0	0	0	99	0	0	0	0	0	0	0	0	0	0	0	0	0	0	0	0	16	0	0	0	0	0	0	0	0	0	0	0	0	0	0	0	0	0	Eukaryota	Archaeplastida	Chloroplastida	Chlorophyta	Trentepohliales	Printzina
ASV_1392	0	0	0	0	0	0	0	0	0	0	0	0	15	0	0	0	0	0	0	0	0	13	0	0	13	0	0	0	0	0	0	0	0	0	0	0	0	0	0	0	0	0	Eukaryota	Opisthokonta	Nucletmycea	Fungi	Endogonaceae	Endogone
ASV_1393	0	4	0	0	4	0	0	0	0	0	0	0	0	0	0	0	0	0	0	0	0	5	0	0	8	0	0	0	0	0	0	0	2	0	0	0	0	0	0	0	18	0	Eukaryota	Opisthokonta	Nucletmycea	Fungi	Cryptomycota	LKM11
ASV_1394	0	0	1	0	0	0	6	0	0	0	0	0	1	0	2	0	6	0	0	0	0	1	0	0	1	4	4	0	0	2	0	0	2	0	0	0	0	0	0	4	0	0	Eukaryota	Amoebozoa	Tubulinea	Arcellinida	Echinamoebida	Vermamoeba
ASV_1395	0	0	0	0	0	0	0	0	0	0	0	0	0	0	0	0	0	0	0	0	0	0	0	0	0	0	10	0	0	0	0	0	0	0	0	0	0	11	0	0	0	0	Eukaryota	SAR	Alveolata	Ciliophora	Colpodida	Pseudoplatyophrya
ASV_1397	0	18	0	0	0	1	0	0	0	0	0	0	0	0	0	0	0	8	7	0	0	0	0	0	0	0	0	0	0	0	0	0	0	0	7	0	0	0	0	0	0	0	Eukaryota	Opisthokonta	Nucletmycea	Fungi	Glomeromycetes	uncultured
ASV_1405	0	0	0	0	0	6	16	0	0	0	0	0	0	0	0	0	0	5	0	0	3	0	0	0	0	0	0	0	0	0	0	0	11	0	0	0	0	0	0	0	0	0	Eukaryota	SAR	Stramenopiles	MAST-12	MAST-12C	uncultured_Eimeriidae
ASV_1406	0	0	0	0	0	0	0	0	0	0	0	0	0	0	0	0	0	0	0	0	6	0	0	0	0	0	0	0	0	0	0	0	0	0	36	0	0	0	0	0	0	0	Eukaryota	SAR	Rhizaria	Cercozoa	Vampyrellidae	Leptophryidae_sp._BAra1
ASV_1407	20	0	0	0	0	0	0	0	0	0	0	0	0	0	0	0	0	0	0	0	0	0	0	0	0	0	0	0	0	0	0	0	0	0	0	0	0	0	0	0	0	0	Eukaryota	Archaeplastida	Chloroplastida	Chlorophyta	Chlorophyceae	Incertae_Sedis
ASV_1408	0	0	0	0	0	8	0	0	0	0	0	0	0	0	0	0	0	0	0	0	0	0	0	0	0	0	0	0	12	0	7	0	0	0	7	0	0	0	2	0	0	0	Eukaryota	SAR	Stramenopiles	Peronosporomycetes	Pythium	Pythium_glomeratum
ASV_1409	0	0	0	0	0	0	0	0	74	0	0	0	0	0	0	0	0	0	0	0	0	0	0	0	0	0	0	0	0	0	0	0	0	0	0	0	0	0	0	0	0	0	Eukaryota	Archaeplastida	Chloroplastida	Chlorophyta	Chlorophyceae	Incertae_Sedis
ASV_1413	0	1	0	0	0	0	0	0	0	0	0	0	0	0	0	0	0	0	0	0	0	2	0	0	0	0	0	0	0	0	0	0	0	22	0	0	0	0	0	0	0	0	Eukaryota	Opisthokonta	Nucletmycea	Fungi	Cryptomycota	LKM11
ASV_1417	0	0	0	0	0	0	12	0	0	0	0	0	0	0	0	0	0	0	0	0	0	0	0	0	0	0	0	0	0	16	0	9	3	0	0	0	0	0	0	0	0	0	Eukaryota	Opisthokonta	Nucletmycea	Fungi	Cryptomycota	LKM11
ASV_1418	2	0	0	0	0	7	0	0	0	0	0	0	0	0	0	1	0	0	0	12	0	0	0	0	0	0	0	0	0	0	0	0	0	0	0	0	0	0	0	0	0	0	Eukaryota	Amoebozoa	Gracilipodida	Filamoeba	Filamoeba_nolandi	Filamoeba_nolandi
ASV_1420	0	0	0	0	0	5	0	0	0	0	0	0	0	0	0	0	0	0	0	0	0	0	0	0	0	0	0	0	0	0	22	0	0	0	0	0	0	0	0	0	0	0	Eukaryota	SAR	Alveolata	Ciliophora	Colpodida	Colpoda
ASV_1421	0	16	0	0	0	0	0	0	0	44	0	0	0	0	0	0	0	0	0	0	0	0	0	0	0	0	0	0	0	0	0	0	0	0	0	0	0	0	0	0	0	0	Eukaryota	Opisthokonta	Nucletmycea	Fungi	Endogonaceae	uncultured
ASV_1424	0	0	0	0	0	0	0	0	0	0	0	0	0	0	0	0	0	0	0	0	0	0	13	0	0	1	0	0	0	0	0	0	0	9	0	0	6	0	0	0	0	0	Eukaryota	Opisthokonta	Nucletmycea	Fungi	Cryptomycota	LKM11
ASV_1425	0	0	0	0	0	0	0	0	0	0	0	1	0	0	0	0	0	0	1	0	0	0	0	0	0	0	0	0	0	0	7	0	0	0	2	0	0	0	0	0	0	0	Eukaryota	Amoebozoa	Cavosteliida	uncultured_eukaryote	uncultured_eukaryote	uncultured_eukaryote
ASV_1426	7	0	0	0	1	0	0	0	0	0	0	0	7	0	0	0	0	0	0	7	0	0	0	0	0	0	0	0	0	0	0	0	9	0	0	0	0	0	0	0	0	0	Eukaryota	Amoebozoa	Protosteliida	uncultured_Peniaceae	uncultured_Peniaceae	uncultured_Peniaceae
ASV_1427	0	0	8	0	0	0	0	0	0	0	0	0	0	0	0	0	0	0	0	10	0	0	0	0	0	0	0	0	7	0	0	0	9	0	0	0	0	0	0	3	0	0	Eukaryota	SAR	Alveolata	Ciliophora	Platyophryida	Platyophrya
ASV_1428	0	0	0	0	0	0	0	0	0	0	0	0	0	0	6	12	0	0	0	0	0	0	0	0	0	0	0	0	0	0	0	0	0	0	0	0	0	0	0	13	0	0	Eukaryota	SAR	Stramenopiles	Bicosoecida	uncultured_bicosoecid	uncultured_bicosoecid
ASV_1430	0	0	0	0	0	0	0	0	0	0	0	21	0	0	0	0	0	0	0	0	0	0	0	0	8	0	0	0	0	0	0	0	0	0	0	0	0	0	19	0	0	0	Eukaryota	Opisthokonta	Nucletmycea	Fungi	Chytridiaceae	Dendrochytridium
ASV_1431	0	10	4	0	0	0	5	0	0	0	0	0	0	0	0	0	0	0	0	0	0	3	0	0	6	4	0	0	0	0	0	0	0	0	0	0	0	0	0	0	0	0	Eukaryota	Archaeplastida	Chloroplastida	Chlorophyta	Chlorophyceae	Incertae_Sedis
ASV_1435	0	3	0	0	0	0	0	0	0	0	16	0	0	0	0	0	0	0	0	0	8	0	0	0	0	0	0	0	0	0	0	0	0	0	0	0	0	0	0	0	0	0	Eukaryota	Opisthokonta	Nucletmycea	Fungi	Hygrophoraceae	Cuphophyllus
ASV_1436	0	16	0	0	0	0	0	0	0	0	0	0	0	0	0	0	0	0	0	0	0	0	0	0	0	0	0	0	0	0	0	0	0	0	0	0	0	0	0	0	0	0	Eukaryota	Opisthokonta	Nucletmycea	Fungi	NA	NA
ASV_1441	0	0	0	0	0	0	0	0	0	0	0	0	0	0	0	0	0	14	11	0	0	7	0	0	0	0	0	0	7	0	0	0	0	0	0	0	0	0	0	0	0	0	Eukaryota	SAR	Rhizaria	Cercozoa	Cercomonadidae	NA
ASV_1442	0	0	5	3	1	0	0	0	0	0	0	0	0	0	0	0	0	0	0	5	1	0	0	0	0	0	0	0	0	0	0	0	0	0	0	0	0	0	0	0	0	0	Eukaryota	Opisthokonta	Nucletmycea	Fungi	Cryptomycota	LKM11
ASV_1449	23	0	0	0	0	0	0	0	0	0	0	0	0	0	7	0	0	0	0	0	0	0	0	0	0	9	0	0	0	0	0	0	0	0	0	0	0	0	0	0	0	0	Eukaryota	Opisthokonta	Nucletmycea	Fungi	NA	NA
ASV_1451	0	1	0	1	0	0	0	0	0	0	3	0	0	0	0	10	0	0	0	0	0	0	12	0	0	6	0	0	0	0	0	0	0	0	0	0	0	0	0	0	0	0	Eukaryota	SAR	Alveolata	Apicomplexa	Eugregarinorida	Paraschneideria
ASV_1453	0	0	0	0	0	2	0	0	0	0	0	0	0	0	0	0	0	0	0	0	0	0	0	0	0	0	21	7	0	0	0	0	0	0	0	0	0	0	0	0	0	0	Eukaryota	Amoebozoa	Tubulinea	Arcellinida	Echinamoebida	Echinamoeba
ASV_1454	0	0	0	0	0	0	0	0	0	0	0	0	0	0	0	0	0	0	0	0	0	0	3	0	0	0	8	17	0	0	0	0	0	0	0	0	0	0	0	0	0	0	Eukaryota	Archaeplastida	Chloroplastida	Chlorophyta	Chlorophyceae	Incertae_Sedis
ASV_1455	0	0	0	0	0	0	0	0	0	0	0	0	0	0	0	0	0	0	0	0	0	0	0	0	0	0	0	72	0	0	0	0	0	0	0	0	0	0	0	0	0	0	Eukaryota	Opisthokonta	Nucletmycea	Fungi	Archaeorhizomycetaceae	Archaeorhizomyces
ASV_1458	0	2	0	0	0	0	0	0	24	0	19	0	0	0	0	0	0	0	0	0	10	0	0	0	0	0	0	0	0	0	0	0	0	0	0	0	0	0	0	0	0	0	Eukaryota	Opisthokonta	Nucletmycea	Fungi	Hygrophoraceae	Cuphophyllus
ASV_1460	0	0	0	0	0	0	0	0	15	0	4	0	0	0	0	0	0	0	0	0	0	0	0	0	0	0	0	0	0	0	0	0	10	0	0	0	0	0	17	0	0	0	Eukaryota	SAR	Alveolata	Apicomplexa	NA	NA
ASV_1464	0	0	0	0	0	0	0	0	0	0	0	0	0	0	0	0	0	0	0	0	0	0	0	0	0	22	0	0	0	0	0	0	0	0	0	0	0	0	0	0	0	0	Eukaryota	Amoebozoa	Tubulinea	Arcellinida	Echinamoebida	Echinamoeba
ASV_1467	0	0	0	1	0	0	0	0	0	0	0	0	0	0	0	0	0	0	0	0	0	4	0	0	0	0	10	0	21	0	0	0	0	0	0	0	0	0	0	0	0	0	Eukaryota	Opisthokonta	Nucletmycea	Fungi	Claroideoglomeraceae	Claroideoglomus
ASV_1469	0	0	0	0	0	0	0	0	0	0	3	0	0	0	0	12	0	0	0	0	0	32	5	0	0	0	0	0	0	0	0	0	0	0	0	0	0	0	0	0	0	0	Eukaryota	Amoebozoa	Gracilipodida	Filamoeba	Filamoeba_sp._I4_5E	Filamoeba_sp._I4_5E
ASV_1470	6	0	0	0	0	0	0	23	0	0	0	0	0	0	0	0	0	0	7	0	0	0	0	0	0	0	0	0	0	0	10	0	0	0	0	0	0	0	0	0	0	0	Eukaryota	Opisthokonta	Nucletmycea	Fungi	Kickxellaceae	Ramicandelaber
ASV_1471	0	0	0	0	0	2	0	0	0	0	0	0	0	0	0	0	0	0	0	8	0	0	0	0	0	0	0	0	0	0	0	0	0	0	0	0	2	0	0	0	0	0	Eukaryota	Amoebozoa	Tubulinea	Arcellinida	Echinamoebida	Echinamoeba
ASV_1472	0	18	0	0	0	0	0	0	0	0	0	0	0	0	0	11	0	0	0	0	0	0	0	0	0	0	0	0	0	0	0	0	0	0	0	0	0	0	1	0	0	0	Eukaryota	SAR	Alveolata	Apicomplexa	NA	NA
ASV_1476	0	0	0	0	0	0	0	0	0	0	0	0	0	0	0	0	0	0	5	0	0	0	0	0	0	13	0	0	0	0	0	0	11	0	0	0	0	12	0	0	0	0	Eukaryota	Opisthokonta	Nucletmycea	Fungi	Kickxellaceae	Ramicandelaber
ASV_1477	0	7	0	0	0	0	0	0	0	0	0	0	0	0	0	0	0	0	0	0	0	0	8	0	0	0	0	0	0	0	0	0	0	0	0	0	0	0	0	0	0	0	Eukaryota	Amoebozoa	Incertae_Sedis	Arboramoeba	uncultured_Acanthamoeba	uncultured_Acanthamoeba
ASV_1478	0	0	0	0	0	0	0	0	0	0	0	0	0	0	0	0	0	12	0	0	0	0	0	0	0	0	0	0	0	0	0	0	12	0	4	0	0	0	0	0	21	0	Eukaryota	SAR	Rhizaria	Cercozoa	Vampyrellidae	NA
ASV_1479	0	0	0	0	0	7	0	0	0	0	7	0	0	7	0	5	0	0	0	0	0	0	0	0	0	0	0	0	0	0	0	0	6	0	0	0	0	0	0	0	0	0	Eukaryota	Opisthokonta	Nucletmycea	Fungi	Cryptomycota	LKM11
ASV_1485	0	0	0	0	0	0	0	0	0	0	0	19	0	0	0	0	0	0	0	0	0	0	7	0	23	0	0	0	0	0	0	0	0	0	0	0	0	0	0	0	0	0	Eukaryota	Opisthokonta	Nucletmycea	Fungi	NA	NA
ASV_1486	0	0	11	0	0	0	0	0	0	0	0	0	0	0	0	0	0	0	0	0	0	0	4	0	0	0	0	0	0	0	0	0	0	0	0	0	0	0	0	4	0	0	Eukaryota	Opisthokonta	Nucletmycea	Fungi	Kickxellaceae	Ramicandelaber
ASV_1488	2	0	0	0	0	0	0	0	0	0	0	0	0	5	0	0	13	0	3	6	1	0	0	0	0	0	0	0	0	0	2	1	0	0	0	0	2	0	0	0	0	0	Eukaryota	Opisthokonta	Nucletmycea	Fungi	Mortierellaceae	Mortierella
ASV_1489	0	0	0	0	0	0	0	0	0	93	0	0	0	0	0	0	0	0	0	0	0	0	0	0	0	0	0	0	0	0	0	0	0	0	0	0	0	0	0	0	0	0	Eukaryota	SAR	Alveolata	Apicomplexa	NA	NA
ASV_1492	0	0	0	0	0	0	0	0	0	0	0	0	0	0	0	0	0	0	0	0	0	0	0	0	27	0	0	0	0	0	0	0	0	0	0	0	0	0	0	0	0	0	Eukaryota	Opisthokonta	Nucletmycea	Fungi	Archaeorhizomycetaceae	Archaeorhizomyces
ASV_1497	0	0	4	1	0	7	0	0	0	0	0	0	0	0	0	0	0	0	0	0	0	0	6	0	0	0	0	0	0	0	1	0	3	0	0	0	2	0	0	0	0	0	Eukaryota	Amoebozoa	Discosea	Flabellinia	Dactylopodida	Tubulinea_group_04_sp._CAL7
ASV_1499	2	0	13	0	0	0	0	0	0	0	0	0	0	0	0	0	0	0	0	0	6	0	0	0	0	0	0	0	0	0	8	0	0	0	0	0	0	0	0	0	0	0	Eukaryota	Amoebozoa	Tubulinea	Arcellinida	Echinamoebida	Echinamoeba
ASV_1500	0	0	0	0	0	0	0	59	0	0	0	0	0	3	0	6	0	0	0	0	0	0	0	0	0	0	0	0	0	0	0	0	0	0	0	0	0	0	0	0	0	0	Eukaryota	Archaeplastida	Chloroplastida	Chlorophyta	Trentepohliales	Printzina
ASV_1502	0	0	0	0	0	0	0	0	0	0	0	0	0	0	0	0	0	0	0	0	0	0	0	0	0	0	5	0	0	12	0	0	0	0	0	0	0	0	0	0	0	17	Eukaryota	SAR	Alveolata	Dinoflagellata	NA	NA
ASV_1504	9	2	0	0	0	0	0	0	0	0	14	0	0	0	0	0	0	0	0	9	0	0	0	0	0	0	0	0	0	0	0	0	0	0	0	0	0	0	0	0	0	0	Eukaryota	Opisthokonta	Nucletmycea	Fungi	Rhizophydiales	uncultured
ASV_1505	0	0	0	0	0	9	0	0	0	0	0	0	0	0	0	0	0	0	0	0	0	0	0	0	0	0	0	0	9	0	0	15	0	0	0	0	0	0	4	0	0	0	Eukaryota	SAR	Alveolata	Apicomplexa	Eugregarinorida	NA
ASV_1508	1	9	0	0	0	0	0	0	0	0	0	0	0	0	0	0	0	0	0	0	0	0	0	0	0	0	0	0	0	0	0	37	0	0	0	0	0	0	0	0	0	0	Eukaryota	Opisthokonta	Nucletmycea	Fungi	Glomeraceae	uncultured
ASV_1510	3	3	0	0	6	0	3	0	0	0	0	0	0	0	0	5	0	0	0	0	0	0	2	0	0	0	0	0	0	0	6	0	0	0	3	0	0	0	0	0	0	0	Eukaryota	Opisthokonta	Nucletmycea	Fungi	Mortierellaceae	Mortierella
ASV_1512	7	0	0	0	0	0	0	0	0	0	0	0	0	10	0	0	14	0	0	0	0	0	0	0	0	0	0	0	0	0	3	0	0	0	0	0	0	0	0	0	0	0	Eukaryota	Opisthokonta	Nucletmycea	Fungi	Mortierellaceae	Mortierella
ASV_1515	0	0	0	0	0	4	0	0	0	0	0	0	0	0	0	0	0	0	0	0	0	0	0	0	0	0	0	0	0	0	0	0	0	0	30	0	0	0	0	0	0	0	Eukaryota	Opisthokonta	Nucletmycea	Fungi	Mortierellaceae	Mortierella
ASV_1516	0	0	0	0	0	0	0	0	0	0	0	0	0	0	0	0	0	0	0	0	0	0	0	0	0	0	0	0	0	0	0	0	15	0	0	0	0	0	0	0	0	0	Eukaryota	Opisthokonta	Holozoa	Choanoflagellida	Salpingoecidae	Salpingoeca
ASV_1519	0	0	0	0	19	0	0	0	0	0	0	0	0	0	0	0	0	0	0	0	0	0	10	0	0	0	0	0	0	0	0	0	0	0	0	0	0	0	0	0	0	0	Eukaryota	Opisthokonta	Nucletmycea	Fungi	Endogonaceae	NA
ASV_1520	0	0	0	0	0	0	0	0	0	0	9	0	0	0	0	14	0	0	0	9	0	0	0	0	0	0	0	0	0	0	0	0	0	0	0	0	0	0	0	0	0	0	Eukaryota	SAR	Stramenopiles	Peronosporomycetes	Pythium	NA
ASV_1521	0	0	0	0	0	0	0	0	0	0	0	0	0	0	0	10	0	0	0	0	0	0	0	0	0	0	0	0	0	0	0	0	0	0	0	0	0	0	0	24	0	0	Eukaryota	Amoebozoa	Gracilipodida	Filamoeba	NA	NA
ASV_1523	0	0	0	23	0	0	0	0	0	0	0	0	0	0	0	0	0	0	0	0	0	0	0	0	0	0	0	0	0	0	0	6	0	0	0	0	0	0	0	0	0	0	Eukaryota	Opisthokonta	Nucletmycea	Fungi	Glomerales	uncultured
ASV_1527	0	0	0	4	0	0	0	0	0	0	0	0	0	0	0	0	0	2	0	0	0	12	6	0	0	0	0	0	0	0	2	0	0	0	0	0	0	0	0	0	0	0	Eukaryota	Archaeplastida	Chloroplastida	Chlorophyta	Chlorophyceae	Incertae_Sedis
ASV_1528	0	0	0	0	0	0	6	0	0	0	0	0	0	0	0	0	0	0	4	0	0	0	0	0	0	0	12	0	0	0	0	0	0	0	0	0	0	0	0	0	0	15	Eukaryota	SAR	Rhizaria	Cercozoa	Cercomonadidae	NA
ASV_1533	0	0	0	5	0	0	0	0	0	0	0	0	0	0	10	0	0	6	0	0	0	0	0	0	0	9	0	0	0	0	0	0	0	0	0	0	0	0	0	0	0	0	Eukaryota	SAR	Alveolata	Ciliophora	Colpodida	Bromeliothrix
ASV_1534	0	0	0	0	0	0	0	0	0	0	0	10	0	0	0	0	0	7	0	0	0	0	0	0	0	4	0	0	7	0	0	0	0	0	0	0	0	0	0	0	0	0	Eukaryota	Opisthokonta	Nucletmycea	Fungi	Glomeromycetes	uncultured
ASV_1535	0	0	0	0	0	0	0	0	0	0	0	0	0	0	0	0	0	0	12	0	0	0	0	0	0	0	0	0	0	0	0	0	0	0	0	0	0	0	0	15	0	0	Eukaryota	SAR	Rhizaria	Cercozoa	Cercomonadidae	NA
ASV_1539	0	0	0	0	0	0	0	0	0	0	0	0	0	0	0	0	0	0	0	0	0	0	0	0	0	14	0	0	0	0	0	0	0	0	0	0	0	0	0	0	0	0	Eukaryota	Opisthokonta	Nucletmycea	Fungi	Archaeorhizomycetaceae	Archaeorhizomyces
ASV_1541	0	0	0	0	0	0	0	0	0	0	16	0	0	0	0	0	0	0	0	0	0	0	0	17	0	0	0	0	0	0	2	0	0	0	0	0	0	0	0	0	0	0	Eukaryota	SAR	Rhizaria	Cercozoa	Vampyrellidae	Vampyrella
ASV_1542	10	0	0	0	0	0	0	0	0	0	0	0	0	0	0	0	0	0	0	0	9	0	0	0	0	0	0	0	0	5	0	0	0	19	0	0	0	0	0	0	0	0	Eukaryota	Amoebozoa	Protosteliida	uncultured_Peniaceae	uncultured_Peniaceae	uncultured_Peniaceae
ASV_1545	0	0	0	0	0	4	0	0	0	0	0	0	0	0	0	0	0	0	0	0	0	0	0	0	0	0	0	0	9	0	9	0	0	0	7	0	0	0	5	0	0	0	Eukaryota	SAR	Stramenopiles	Peronosporomycetes	Pythium	Pythium_glomeratum
ASV_1547	0	0	0	0	0	0	0	0	0	28	0	0	0	15	0	0	0	0	0	0	0	0	0	0	0	0	0	0	0	0	1	0	0	0	0	0	0	0	0	0	0	0	Eukaryota	Opisthokonta	Nucletmycea	Fungi	Endogonaceae	uncultured
ASV_1548	0	0	0	0	0	0	0	94	17	0	0	0	0	0	0	0	0	0	0	0	0	0	0	0	0	0	0	0	0	0	0	0	0	0	0	0	0	0	0	0	0	0	Eukaryota	Opisthokonta	Nucletmycea	Fungi	Mortierellaceae	Mortierella
ASV_1549	0	0	0	0	0	0	0	0	0	0	0	0	0	0	0	0	0	0	0	0	0	0	0	0	5	6	0	12	0	0	0	0	0	5	0	0	0	0	0	0	0	0	Eukaryota	Opisthokonta	Nucletmycea	Fungi	Cryptomycota	LKM11
ASV_1550	0	0	0	0	0	0	0	0	0	0	0	0	0	0	0	0	0	0	0	0	0	0	0	0	3	0	0	0	0	8	0	0	0	0	0	0	14	0	0	0	0	0	Eukaryota	SAR	Alveolata	Apicomplexa	Archigregarinorida	Selenidium
ASV_1552	0	0	0	0	0	0	0	0	0	0	0	0	0	0	0	0	0	0	0	0	0	0	0	0	0	4	7	0	0	0	0	14	0	0	0	0	0	0	0	0	0	0	Eukaryota	SAR	Alveolata	Ciliophora	Colpodida	Bromeliothrix
ASV_1556	0	0	0	0	0	0	0	0	0	0	0	0	0	0	0	0	0	0	10	0	0	0	10	0	0	0	0	0	0	0	0	0	0	0	0	10	0	0	0	0	0	0	Eukaryota	Amoebozoa	Tubulinea	Arcellinida	Echinamoebida	uncultured_Euamoebida
ASV_1557	6	0	0	0	0	0	0	0	0	0	5	0	0	0	0	2	0	0	6	0	0	0	5	0	0	0	0	0	0	0	0	0	0	0	0	0	2	0	0	0	0	0	Eukaryota	SAR	Alveolata	Apicomplexa	Eugregarinorida	Paraschneideria
ASV_1559	0	0	6	0	0	0	3	0	0	0	0	0	0	0	0	0	0	0	1	0	4	0	0	0	0	0	0	0	0	0	0	0	0	0	6	0	0	0	0	0	0	0	Eukaryota	Opisthokonta	Nucletmycea	Fungi	Rhizophydiaceae	Rhizophydium
ASV_1560	0	0	0	0	0	5	0	0	0	0	0	0	0	11	0	12	0	0	0	0	0	0	0	0	0	0	0	0	0	0	0	0	0	0	0	0	0	0	0	0	0	0	Eukaryota	SAR	Alveolata	Ciliophora	Colpodida	Pseudoplatyophrya
ASV_1563	0	0	0	0	0	0	0	0	0	0	0	0	1	2	0	0	0	0	0	0	0	7	0	0	0	6	5	0	0	1	0	0	4	0	0	0	0	0	0	0	0	0	Eukaryota	Amoebozoa	Tubulinea	Arcellinida	Echinamoebida	Vermamoeba
ASV_1565	9	8	0	0	0	0	0	0	0	0	0	7	0	0	0	0	0	0	0	0	0	0	0	0	0	0	0	0	0	0	0	0	0	0	0	0	0	0	0	0	0	0	Eukaryota	Opisthokonta	Nucletmycea	Fungi	Rhizophydiales	uncultured
ASV_1566	0	0	0	0	0	0	0	0	0	0	0	0	0	0	0	0	0	0	14	0	0	0	0	0	0	0	0	0	0	0	0	0	0	0	0	0	0	0	4	11	0	0	Eukaryota	SAR	Rhizaria	Cercozoa	Cercomonadidae	Cercomonas
ASV_1567	0	2	0	1	0	0	0	0	0	0	0	0	0	0	0	0	0	0	0	0	2	0	0	0	0	0	0	0	0	0	0	0	0	0	0	30	0	0	0	0	0	0	Eukaryota	Archaeplastida	Chloroplastida	Chlorophyta	Chlorophyceae	Incertae_Sedis
ASV_1571	0	0	0	0	0	0	0	0	0	0	0	0	0	0	0	0	0	0	0	3	0	0	0	0	0	0	0	0	0	0	0	0	0	0	0	0	0	13	0	0	0	0	Eukaryota	Amoebozoa	Gracilipodida	Filamoeba	Filamoeba_sp._I4_5E	Filamoeba_sp._I4_5E
ASV_1574	0	0	0	0	2	9	0	0	0	0	0	0	0	0	0	0	0	0	0	0	0	0	0	0	0	0	0	0	0	0	0	0	0	0	8	0	0	0	0	0	0	0	Eukaryota	SAR	Rhizaria	Cercozoa	Cercomonadidae	Cercomonas
ASV_1577	0	0	0	0	0	0	0	0	0	98	0	0	0	0	0	0	0	0	0	0	0	0	0	0	0	0	0	0	0	0	0	0	0	0	0	0	0	0	0	0	0	0	Eukaryota	SAR	Alveolata	Apicomplexa	NA	NA
ASV_1581	0	3	4	0	0	1	0	0	0	0	0	0	0	0	0	0	0	0	0	0	0	13	4	0	0	0	0	0	0	0	0	0	0	0	0	0	0	0	0	0	0	0	Eukaryota	Archaeplastida	Chloroplastida	Chlorophyta	Chlorophyceae	Incertae_Sedis
ASV_1583	0	0	0	0	0	0	0	0	0	0	0	0	0	0	0	0	0	0	14	0	0	0	6	0	0	0	0	0	0	0	0	0	0	0	0	0	0	0	0	0	0	0	Eukaryota	Amoebozoa	Cavosteliida	Gephyramoeba_sp._ATCC50654	Gephyramoeba_sp._ATCC50654	Gephyramoeba_sp._ATCC50654
ASV_1584	0	0	0	0	0	0	0	0	0	0	0	0	0	0	0	0	0	0	0	0	0	0	0	102	0	0	0	0	0	0	0	0	0	11	0	0	0	0	0	0	0	0	Eukaryota	Opisthokonta	Nucletmycea	Fungi	Cryptomycota	LKM11
ASV_1588	0	0	0	0	0	0	0	0	0	0	0	0	0	0	0	12	0	0	0	0	2	0	0	0	0	0	0	0	0	0	5	0	0	0	0	0	0	0	0	0	0	0	Eukaryota	SAR	Rhizaria	Cercozoa	Vampyrellidae	NA
ASV_1591	0	0	0	0	0	0	0	0	0	0	0	0	0	3	0	0	0	0	0	0	0	0	0	0	13	0	0	0	0	6	0	0	0	11	0	0	0	0	0	0	0	0	Eukaryota	Opisthokonta	Nucletmycea	Fungi	Cryptomycota	LKM11
ASV_1594	0	0	1	0	0	0	0	0	0	0	0	0	0	0	0	0	0	0	0	0	1	0	1	0	0	0	0	0	0	0	0	0	0	0	0	26	0	0	0	0	0	0	Eukaryota	Opisthokonta	Nucletmycea	Fungi	Cryptomycota	LKM11
ASV_1595	0	0	0	8	0	0	0	0	0	0	0	0	0	0	0	0	0	23	0	0	0	0	0	0	0	0	0	0	0	0	0	0	0	0	0	0	0	0	0	0	0	0	Eukaryota	Opisthokonta	Nucletmycea	Fungi	Archaeorhizomycetaceae	Archaeorhizomyces
ASV_1597	0	11	0	0	0	0	0	0	0	0	0	0	0	0	0	0	0	0	0	0	2	0	0	0	0	0	0	0	0	0	0	2	0	0	0	0	0	0	0	14	0	0	Eukaryota	Amoebozoa	Schizoplasmodiida	Ceratiomyxella	Ceratiomyxella_tahitiensis	Ceratiomyxella_tahitiensis
ASV_1604	0	0	0	5	0	0	0	0	0	0	0	0	0	0	0	0	0	18	0	0	0	0	0	0	0	0	0	0	0	0	0	0	0	0	0	0	0	0	0	0	0	0	Eukaryota	Opisthokonta	Nucletmycea	Fungi	Archaeorhizomycetaceae	Archaeorhizomyces
ASV_1606	0	12	0	0	0	0	0	0	0	0	0	0	0	0	0	0	0	0	0	0	0	0	0	0	0	0	0	0	0	0	0	0	0	0	0	0	0	0	0	0	0	0	Eukaryota	Amoebozoa	Incertae_Sedis	Arboramoeba	uncultured_Acanthamoeba	uncultured_Acanthamoeba
ASV_1608	0	0	0	0	0	0	0	0	0	0	0	0	0	0	0	0	0	0	0	10	0	0	0	0	0	0	0	0	0	0	0	0	0	0	20	0	0	0	0	0	0	0	Eukaryota	Opisthokonta	Nucletmycea	Fungi	Mortierellaceae	Mortierella
ASV_1610	0	0	0	0	0	0	0	0	0	0	0	0	0	0	0	0	0	0	0	0	0	0	0	0	0	0	0	0	0	0	0	0	0	0	0	0	9	0	0	0	0	71	Eukaryota	Opisthokonta	Nucletmycea	Fungi	Glomeromycetes	uncultured
ASV_1612	0	0	0	0	0	0	0	0	0	0	0	0	0	0	0	0	0	0	0	0	0	0	0	0	0	0	0	37	0	0	0	0	0	0	0	0	0	0	0	0	0	0	Eukaryota	Amoebozoa	Schizoplasmodiida	Ceratiomyxella	Ceratiomyxella_tahitiensis	Ceratiomyxella_tahitiensis
ASV_1613	0	0	0	0	0	0	0	0	0	0	0	0	0	0	0	0	0	0	0	0	0	26	0	0	0	0	0	0	0	0	0	0	0	0	11	0	0	0	0	0	0	0	Eukaryota	Opisthokonta	Nucletmycea	Fungi	LKM15	uncultured_fungus
ASV_1615	4	0	0	0	0	0	33	0	0	0	14	0	0	0	0	0	0	0	0	0	0	0	0	0	0	0	0	0	0	0	0	0	0	0	0	0	0	0	0	0	0	0	Eukaryota	Opisthokonta	Nucletmycea	Fungi	Endogonaceae	NA
ASV_1617	0	0	0	0	0	0	0	0	0	0	0	43	0	0	0	0	0	0	0	0	0	0	0	0	0	0	0	0	0	0	0	0	0	0	0	0	0	0	0	0	0	0	Eukaryota	Opisthokonta	Nucletmycea	Fungi	Archaeorhizomycetaceae	Archaeorhizomyces
ASV_1619	0	0	0	0	0	0	0	0	0	0	0	0	0	0	0	0	0	0	0	0	0	0	0	0	21	0	0	0	0	0	0	0	0	0	0	0	5	0	0	0	0	0	Eukaryota	Opisthokonta	Nucletmycea	Fungi	NA	NA
ASV_1621	0	0	0	0	0	0	0	0	0	0	7	0	0	0	0	0	32	0	0	0	0	0	0	0	0	3	0	0	0	0	0	0	0	0	0	0	0	0	0	0	0	0	Eukaryota	Opisthokonta	Nucletmycea	Fungi	Atractiellomycetes	Atractiellales
ASV_1623	0	3	0	0	0	0	0	0	0	0	0	0	0	0	0	0	0	0	0	7	0	0	7	0	0	0	0	0	0	0	0	0	0	0	0	0	0	0	9	0	0	0	Eukaryota	SAR	Alveolata	Ciliophora	Colpodea	Colpodida
ASV_1625	0	0	0	0	0	0	0	0	0	0	12	0	0	0	0	0	0	0	4	0	0	0	0	0	0	0	0	0	0	0	0	0	0	0	0	17	0	0	0	0	0	0	Eukaryota	Amoebozoa	Tubulinea	Arcellinida	Echinamoebida	Echinamoeba
ASV_1631	0	0	0	0	0	0	0	0	0	0	20	0	0	0	0	0	0	0	0	0	0	0	0	0	0	13	0	0	0	0	0	0	0	0	0	0	0	0	5	0	0	0	Eukaryota	Opisthokonta	Nucletmycea	Fungi	NA	NA
ASV_1633	0	0	0	0	0	0	0	0	0	0	0	0	0	0	0	0	0	4	0	8	0	0	0	0	0	0	0	0	0	14	0	0	0	0	3	0	2	0	0	0	0	0	Eukaryota	Opisthokonta	Nucletmycea	Fungi	Rhizophydiaceae	Rhizophydium
ASV_1635	0	0	0	0	0	22	0	0	0	0	0	0	0	0	0	0	0	0	0	0	0	0	0	0	0	0	0	0	0	0	0	0	5	0	0	0	0	0	0	0	0	0	Eukaryota	Opisthokonta	Nucletmycea	Fungi	Chytridiaceae	Dendrochytridium
ASV_1636	0	0	0	0	0	5	0	0	0	0	0	0	0	0	0	0	0	0	0	0	0	0	0	0	0	0	0	0	0	0	0	0	0	25	0	0	0	0	0	0	0	0	Eukaryota	SAR	Alveolata	Apicomplexa	NA	NA
ASV_1640	0	0	0	0	5	0	0	0	0	0	0	0	9	0	0	0	0	0	0	0	0	0	0	0	0	7	0	0	6	0	0	0	0	0	0	0	0	0	0	0	0	0	Eukaryota	SAR	Alveolata	Apicomplexa	Eugregarinorida	D3P05A02
ASV_1642	0	0	0	0	0	0	0	0	0	0	1	0	10	0	0	0	0	0	0	0	4	0	0	0	0	3	0	0	0	7	0	0	0	0	0	0	0	0	0	0	0	0	Eukaryota	Archaeplastida	Chloroplastida	Chlorophyta	Chlorophyceae	uncultured_Eimeriidae
ASV_1643	0	0	0	0	0	0	0	0	0	0	0	0	0	0	0	0	0	0	0	0	0	0	0	0	0	0	0	0	0	0	0	0	0	0	0	0	0	0	0	21	0	0	Eukaryota	Archaeplastida	Chloroplastida	Chlorophyta	Ulvophyceae	NA
ASV_1647	4	0	0	0	0	0	0	0	0	0	0	0	0	0	0	0	0	0	0	0	0	0	0	0	0	0	0	0	14	5	0	0	0	0	0	0	0	0	0	0	0	0	Eukaryota	SAR	Alveolata	Apicomplexa	Eugregarinorida	NA
ASV_1648	0	0	0	0	0	0	0	0	0	0	0	0	0	29	0	0	0	0	0	0	0	0	0	0	0	0	0	0	0	0	0	0	0	0	0	0	0	0	0	0	0	0	Eukaryota	Opisthokonta	Nucletmycea	Fungi	Archaeorhizomycetaceae	Archaeorhizomyces
ASV_1653	0	0	0	0	0	0	7	0	0	0	0	0	0	0	0	0	0	12	0	0	0	0	0	0	0	0	0	0	0	0	0	0	10	0	0	0	0	0	0	3	0	0	Eukaryota	Opisthokonta	Nucletmycea	Fungi	Chytridiaceae	Dendrochytridium
ASV_1654	0	0	2	2	2	5	0	0	0	0	0	0	0	0	0	0	0	0	0	4	6	0	0	0	0	0	0	0	0	0	0	0	0	0	0	0	0	0	0	0	0	0	Eukaryota	Opisthokonta	Nucletmycea	Fungi	Cryptomycota	LKM11
ASV_1655	0	0	0	0	0	0	0	0	58	0	0	0	0	0	0	0	0	0	0	0	0	0	0	0	0	0	0	0	0	0	0	0	0	0	0	0	0	0	0	0	0	0	Eukaryota	SAR	Rhizaria	Cercozoa	Vampyrellidae	Vampyrella
ASV_1656	0	0	0	0	0	0	0	0	66	0	0	0	0	0	0	0	0	0	0	0	0	0	0	0	0	0	0	0	0	0	0	0	0	0	0	0	0	0	0	0	0	0	Eukaryota	SAR	Rhizaria	Cercozoa	Glissomonadida	Bodomorpha
ASV_1657	0	0	0	0	0	0	0	0	0	0	0	0	0	0	0	0	0	0	0	0	0	0	0	0	0	0	0	0	0	13	24	0	0	0	0	0	0	0	0	0	0	0	Eukaryota	SAR	Rhizaria	Cercozoa	Trinematidae	Trinema
ASV_1660	0	0	0	0	0	0	0	0	0	0	0	0	0	0	0	0	0	0	0	0	0	3	6	0	9	0	0	0	4	0	0	0	0	0	6	0	0	0	0	0	0	0	Eukaryota	Archaeplastida	Chloroplastida	Chlorophyta	Chlorophyceae	Incertae_Sedis
ASV_1662	0	12	0	0	0	0	12	0	0	0	0	0	0	0	24	0	0	0	0	0	0	0	0	0	0	0	0	0	0	0	0	0	0	0	0	0	0	0	0	0	0	0	Eukaryota	Opisthokonta	Nucletmycea	Fungi	NA	NA
ASV_1663	0	13	0	0	0	0	0	0	0	0	0	0	0	0	0	0	0	0	0	0	0	0	0	0	0	0	0	0	0	0	0	0	0	0	6	0	0	0	0	0	0	0	Eukaryota	Opisthokonta	Nucletmycea	Fungi	Chytridiales	NA
ASV_1666	13	5	0	0	0	0	0	0	0	0	0	0	0	0	0	0	0	0	0	0	0	12	0	0	0	0	0	0	0	0	0	0	0	0	0	0	0	0	0	0	0	0	Eukaryota	Amoebozoa	Gracilipodida	Filamoeba	Filamoeba_nolandi	Filamoeba_nolandi
ASV_1667	0	0	0	0	0	0	0	0	0	0	0	0	0	0	0	0	0	0	0	3	0	0	4	0	0	0	0	0	0	0	0	0	0	0	0	0	0	0	0	0	0	0	Eukaryota	Amoebozoa	Incertae_Sedis	Arboramoeba	uncultured_Acanthamoeba	uncultured_Acanthamoeba
ASV_1668	0	0	6	1	0	0	0	0	0	0	0	0	0	0	0	0	0	0	3	0	0	0	0	0	0	0	0	0	0	0	4	0	0	0	0	0	0	0	5	7	0	0	Eukaryota	Amoebozoa	Discosea	Flabellinia	Dactylopodida	Tubulinea_group_04_sp._CAL7
ASV_1669	0	0	0	0	4	0	0	0	0	0	0	0	0	0	0	0	0	0	0	0	0	0	0	0	0	0	0	0	0	0	0	0	0	0	0	0	0	0	0	0	0	0	Eukaryota	Amoebozoa	Tubulinea	Arcellinida	Echinamoebida	Echinamoeba
ASV_1670	0	0	0	0	0	0	0	0	0	0	0	0	0	0	0	0	0	0	0	0	0	0	0	0	0	0	0	0	0	0	0	0	0	0	0	0	2	0	0	5	0	0	Eukaryota	SAR	Rhizaria	Cercozoa	NA	NA
ASV_1671	0	0	0	0	0	0	0	0	0	0	1	0	0	0	0	0	0	0	5	8	0	0	0	0	0	0	0	0	0	0	0	0	6	0	0	0	0	0	0	0	0	0	Eukaryota	Opisthokonta	Nucletmycea	Fungi	Incertae_Sedis	Paramicrosporidium
ASV_1672	0	0	0	1	0	4	0	0	0	0	0	0	0	0	0	0	0	0	0	0	0	0	0	0	0	0	8	0	0	0	0	0	0	0	0	0	9	0	0	0	0	0	Eukaryota	SAR	Rhizaria	Cercozoa	Vampyrellidae	NA
ASV_1674	0	0	0	0	0	0	0	0	0	0	0	0	0	0	0	0	0	0	0	0	0	0	6	0	10	0	0	0	0	0	8	0	0	0	0	0	0	26	0	0	0	0	Eukaryota	Amoebozoa	Tubulinea	Arcellinida	Echinamoebida	Echinamoeba
ASV_1676	0	0	0	0	0	0	0	0	0	0	0	0	0	0	0	0	0	0	0	0	0	0	8	0	0	0	0	0	0	0	0	0	0	0	0	0	0	0	0	0	0	0	Eukaryota	SAR	Rhizaria	Cercozoa	Glissomonadida	Heteromita
ASV_1677	0	0	0	0	6	0	0	0	0	0	0	0	0	0	0	0	0	6	12	0	2	0	0	0	0	0	0	0	0	7	0	0	0	0	0	0	0	0	0	0	0	0	Eukaryota	Archaeplastida	Chloroplastida	Chlorophyta	Chlorophyceae	Incertae_Sedis
ASV_1680	0	0	0	0	0	0	0	0	0	0	0	0	0	0	0	0	0	0	0	0	0	0	0	0	0	0	0	0	0	0	0	0	0	0	34	0	0	0	0	0	0	0	Eukaryota	Opisthokonta	Nucletmycea	Fungi	NA	NA
ASV_1681	0	0	0	0	0	0	0	0	0	0	0	0	0	0	0	0	0	0	0	0	0	0	0	0	0	0	0	0	0	0	0	0	0	6	0	0	0	0	0	0	0	0	Eukaryota	Opisthokonta	Nucletmycea	Fungi	Cryptomycota	LKM11
ASV_1683	0	0	0	0	0	0	0	0	0	0	0	0	0	0	0	10	0	0	0	0	0	0	0	0	6	0	0	0	0	0	0	0	0	0	0	0	0	0	0	0	0	0	Eukaryota	Amoebozoa	Gracilipodida	Filamoeba	NA	NA
ASV_1686	14	0	0	0	0	0	0	0	0	0	0	0	0	0	0	0	0	0	0	0	0	0	0	0	0	0	0	0	0	0	0	0	0	0	0	0	11	0	0	0	0	0	Eukaryota	Opisthokonta	Nucletmycea	Fungi	Glomerales	uncultured
ASV_1688	0	0	0	0	0	0	0	0	0	0	0	0	0	0	0	0	0	0	0	0	0	0	0	0	0	0	18	0	0	12	0	0	0	0	0	0	0	0	0	0	0	0	Eukaryota	SAR	Rhizaria	Cercozoa	Vampyrellidae	NA
ASV_1689	0	0	0	0	3	0	0	0	0	0	0	0	0	0	0	0	0	0	0	0	4	0	0	0	0	0	10	9	0	0	0	0	0	0	0	3	0	0	0	0	0	0	Eukaryota	SAR	Rhizaria	Cercozoa	Vampyrellidae	NA
ASV_1691	0	0	4	1	0	3	0	0	0	0	0	0	0	0	0	0	0	0	0	0	0	0	2	0	0	0	0	0	0	0	3	0	2	0	0	0	0	0	0	0	0	0	Eukaryota	Amoebozoa	Discosea	Flabellinia	Dactylopodida	Tubulinea_group_04_sp._CAL7
ASV_1692	1	4	0	0	2	0	8	0	0	0	0	0	0	0	0	2	0	0	0	0	0	0	2	0	0	0	0	0	0	0	2	0	0	0	1	0	0	0	0	0	0	0	Eukaryota	Opisthokonta	Nucletmycea	Fungi	NA	NA
ASV_1693	0	0	3	0	0	1	0	0	0	0	0	0	0	0	0	0	0	0	0	0	0	0	0	0	0	0	0	0	7	0	1	0	0	0	0	0	0	0	0	0	0	0	Eukaryota	Amoebozoa	Discosea	Flabellinia	Dactylopodida	Tubulinea_group_04_sp._CAL7
ASV_1694	0	0	0	0	0	0	1	0	0	0	0	0	0	0	0	0	0	0	0	0	0	0	0	0	0	0	0	0	0	0	0	0	0	0	0	0	0	0	3	0	0	0	Eukaryota	SAR	Rhizaria	Cercozoa	Thecofilosea	uncultured
ASV_1695	8	9	0	0	0	0	0	0	0	0	0	0	8	0	0	0	0	0	0	0	0	0	0	0	0	0	0	0	0	0	0	0	0	0	0	0	0	0	0	0	0	0	Eukaryota	Amoebozoa	Incertae_Sedis	Arboramoeba	uncultured_Acanthamoeba	uncultured_Acanthamoeba
ASV_1696	0	0	0	0	0	9	0	0	0	0	0	0	0	0	0	0	0	0	5	0	0	0	0	0	0	0	0	0	0	0	0	3	0	12	0	0	0	0	0	0	0	0	Eukaryota	Opisthokonta	Nucletmycea	Fungi	Claroideoglomeraceae	Claroideoglomus
ASV_1697	0	0	0	0	0	0	0	0	0	0	0	0	0	0	0	0	0	0	9	0	0	0	0	0	0	0	0	0	0	4	0	0	0	0	0	0	7	0	0	0	0	0	Eukaryota	SAR	Rhizaria	Cercozoa	Cercomonadidae	NA
ASV_1700	0	0	0	0	0	0	0	0	0	0	27	0	0	0	0	0	0	0	0	0	0	0	0	0	0	3	0	0	0	0	0	0	0	0	0	0	0	7	0	0	0	0	Eukaryota	Amoebozoa	Tubulinea	Euamoebida	BOLA868	uncultured_eukaryote
ASV_1704	6	8	0	3	0	0	0	0	0	0	0	0	0	0	0	0	15	0	0	0	0	0	0	0	0	0	0	0	0	0	0	0	0	0	0	0	0	3	0	0	0	0	Eukaryota	Amoebozoa	Gracilipodida	Flamella	uncultured_eukaryote	uncultured_eukaryote
ASV_1705	0	0	11	0	0	0	0	0	0	0	0	0	0	0	0	0	0	0	0	20	0	0	10	0	0	0	0	0	0	0	0	0	0	0	0	0	0	0	0	0	0	0	Eukaryota	Opisthokonta	Nucletmycea	Fungi	Kickxellaceae	Ramicandelaber
ASV_1706	0	0	0	0	0	2	0	0	0	0	0	0	0	0	8	0	0	0	0	0	0	0	0	0	0	0	0	0	0	0	0	0	4	0	0	0	0	0	0	0	0	0	Eukaryota	Amoebozoa	Discosea	Flabellinia	Dactylopodida	Tubulinea_group_04_sp._CAL7
ASV_1707	0	0	0	0	0	0	0	0	0	0	0	0	0	0	16	0	0	0	0	0	0	0	0	0	0	0	0	0	0	0	14	0	0	0	0	0	0	0	0	0	0	0	Eukaryota	Amoebozoa	Tubulinea	Arcellinida	Echinamoebida	Echinamoeba
ASV_1708	0	0	0	0	1	6	0	0	0	0	0	0	0	0	0	0	0	0	0	0	0	0	0	0	0	0	0	0	6	0	7	0	0	0	1	0	0	0	1	1	0	0	Eukaryota	SAR	Stramenopiles	Peronosporomycetes	Pythium	Pythium_glomeratum
ASV_1709	0	0	0	0	0	0	0	0	0	0	25	0	0	5	0	0	0	0	0	0	0	0	0	0	0	0	0	0	0	0	0	0	0	0	0	0	0	0	0	0	0	0	Eukaryota	Opisthokonta	Nucletmycea	Fungi	Cryptomycota	LKM11
ASV_1714	0	0	0	0	13	0	0	0	0	0	0	0	0	0	0	0	0	12	0	0	0	0	0	0	0	0	4	0	0	5	0	0	0	0	0	0	0	0	0	0	0	0	Eukaryota	Opisthokonta	Nucletmycea	Fungi	Glomerales	uncultured
ASV_1715	0	0	0	0	0	0	0	0	0	0	0	0	0	0	0	0	0	0	0	0	0	0	0	0	0	0	0	33	18	0	0	0	0	0	0	0	0	0	0	0	0	0	Eukaryota	Amoebozoa	Cavosteliida	Gephyramoeba_sp._ATCC50654	Gephyramoeba_sp._ATCC50654	Gephyramoeba_sp._ATCC50654
ASV_1716	0	0	0	0	0	2	0	0	0	0	0	0	0	0	0	0	0	0	0	0	0	0	0	0	0	0	0	14	0	4	0	0	11	0	0	0	0	0	0	0	0	0	Eukaryota	Amoebozoa	Cavosteliida	Gephyramoeba_sp._ATCC50654	Gephyramoeba_sp._ATCC50654	Gephyramoeba_sp._ATCC50654
ASV_1718	0	0	0	0	0	0	0	0	0	0	0	0	0	0	0	0	0	0	0	8	0	0	0	0	0	0	0	0	0	0	0	0	0	0	0	9	0	0	0	0	13	0	Eukaryota	Opisthokonta	Holozoa	Ichthyosporea	Pseudoperkinsidae	Anurofeca
ASV_1721	0	0	0	0	0	0	0	0	0	0	0	26	11	0	0	0	0	0	0	0	0	0	0	0	0	0	0	0	0	0	0	0	0	0	0	0	0	0	0	0	0	0	Eukaryota	Amoebozoa	Discosea	Flabellinia	Dactylopodida	Tubulinea_group_04_sp._CAL7
ASV_1722	9	0	0	0	1	0	9	0	0	0	0	0	0	3	0	0	0	0	0	0	0	4	0	0	0	0	0	0	0	0	0	0	0	0	0	5	8	0	0	0	0	0	Eukaryota	Opisthokonta	Nucletmycea	Fungi	Cryptomycota	LKM11
ASV_1728	0	0	0	0	0	0	0	0	0	0	0	0	0	10	0	0	0	0	0	0	0	18	0	0	0	0	0	0	0	0	0	0	0	0	0	0	0	0	0	0	0	0	Eukaryota	SAR	Rhizaria	Cercozoa	Vampyrellidae	NA
ASV_1729	0	0	6	3	0	5	0	0	0	0	0	0	0	0	0	0	0	0	0	0	0	0	0	0	0	0	0	0	0	17	0	0	0	3	0	0	0	0	0	0	0	0	Eukaryota	Amoebozoa	Discosea	Flabellinia	Dactylopodida	Tubulinea_group_04_sp._CAL7
ASV_1732	0	0	0	0	0	0	0	0	0	0	0	0	0	0	0	0	0	0	0	0	0	0	3	0	0	6	0	0	0	0	0	0	0	0	0	0	0	0	0	0	0	0	Eukaryota	Opisthokonta	Nucletmycea	Fungi	Cryptomycota	LKM11
ASV_1733	0	0	0	0	0	0	0	0	0	0	0	0	0	0	0	0	0	0	4	0	0	20	0	0	0	0	0	0	0	0	0	0	0	0	3	0	0	0	0	8	0	0	Eukaryota	Opisthokonta	Nucletmycea	Fungi	Rhizophydiaceae	Rhizophydium
ASV_1734	0	0	0	0	0	0	0	0	0	0	0	0	0	0	0	0	0	0	4	0	0	7	0	0	0	0	0	0	0	0	0	0	0	0	0	0	0	0	0	0	11	0	Eukaryota	Amoebozoa	Cavosteliida	uncultured_eukaryote	uncultured_eukaryote	uncultured_eukaryote
ASV_1735	0	0	0	1	0	0	0	0	0	0	0	0	0	0	0	0	0	0	0	0	0	8	3	9	0	0	0	0	0	0	0	0	0	7	0	0	0	0	0	0	0	0	Eukaryota	Opisthokonta	Nucletmycea	Fungi	Cryptomycota	LKM11
ASV_1737	10	0	0	0	0	0	0	0	0	0	0	0	0	0	0	0	0	0	0	0	0	0	0	0	0	0	0	0	0	0	0	0	0	0	0	0	0	0	0	0	0	0	Eukaryota	Amoebozoa	Schizoplasmodiida	Ceratiomyxella	Ceratiomyxella_tahitiensis	Ceratiomyxella_tahitiensis
ASV_1740	0	7	0	0	0	0	0	0	0	0	0	0	0	0	0	0	0	0	0	0	0	0	0	0	0	0	0	0	13	0	0	0	0	0	0	0	0	0	0	0	0	0	Eukaryota	Opisthokonta	Nucletmycea	Fungi	Glomeraceae	uncultured
ASV_1743	0	0	0	0	0	0	0	0	0	0	6	0	0	0	0	0	0	0	0	0	0	0	0	0	0	5	0	0	0	0	0	0	0	0	0	0	0	0	1	0	0	0	Eukaryota	Archaeplastida	Chloroplastida	Chlorophyta	Chlorophyceae	Incertae_Sedis
ASV_1744	0	0	0	0	0	0	0	0	0	0	0	0	0	0	0	0	0	0	0	0	0	0	0	0	2	0	0	10	0	0	0	0	0	0	0	0	0	0	2	0	0	0	Eukaryota	Opisthokonta	Nucletmycea	Fungi	Glomeromycetes	uncultured
ASV_1746	0	0	0	5	0	0	0	0	0	0	0	0	0	0	0	0	0	0	0	0	0	0	0	0	0	4	0	0	0	0	0	0	0	0	0	0	0	0	0	13	0	0	Eukaryota	SAR	Alveolata	Apicomplexa	Eugregarinorida	Stenophora
ASV_1750	0	0	0	0	0	0	14	0	0	0	0	0	0	0	0	0	0	0	0	0	0	0	4	0	0	0	0	0	0	0	0	0	0	0	10	0	0	0	0	4	0	0	Eukaryota	SAR	Rhizaria	Cercozoa	Vampyrellidae	Leptophryidae_sp._BAra1
ASV_1755	0	0	0	0	0	0	0	0	0	0	0	0	0	0	0	0	0	0	0	0	0	0	0	0	6	0	0	0	0	0	0	0	0	0	0	0	0	0	0	0	0	0	Eukaryota	Opisthokonta	Nucletmycea	Fungi	Glomeromycetes	uncultured
ASV_1757	0	0	9	0	0	0	0	0	0	0	0	0	0	0	0	0	0	0	0	0	0	0	0	0	0	0	0	0	0	0	0	0	0	0	0	0	0	0	0	0	0	0	Eukaryota	Opisthokonta	Nucletmycea	Fungi	Cryptomycota	LKM11
ASV_1758	0	0	0	0	0	0	0	0	0	0	0	0	0	0	0	0	0	23	0	0	0	0	0	0	0	0	0	0	0	0	0	0	0	0	0	0	0	0	0	0	0	0	Eukaryota	Amoebozoa	Tubulinea	Euamoebida	NA	NA
ASV_1761	0	0	0	0	0	0	0	0	0	0	0	0	0	0	0	3	5	0	0	0	0	0	0	0	0	0	6	0	0	0	0	0	0	0	9	0	0	0	0	7	0	0	Eukaryota	SAR	Alveolata	Apicomplexa	Cryptosporida	Cryptosporidium
ASV_1763	0	0	0	0	0	0	0	0	0	0	0	0	0	0	0	0	0	0	17	0	0	0	6	0	0	0	0	0	0	0	0	0	0	0	0	0	0	0	0	0	0	0	Eukaryota	SAR	Stramenopiles	Peronosporomycetes	Chlamydomyzium_sp._SL02	Chlamydomyzium_sp._SL02
ASV_1768	0	8	13	5	0	0	0	0	0	0	0	0	0	0	0	0	0	0	0	0	0	0	0	0	0	0	0	0	0	0	0	0	0	0	0	0	0	0	0	0	0	0	Eukaryota	Opisthokonta	Nucletmycea	Fungi	Cryptomycota	LKM11
ASV_1769	0	0	0	0	35	0	0	0	0	0	0	0	0	0	0	0	0	0	0	0	0	0	0	0	0	0	0	0	0	0	0	0	0	0	0	0	0	0	0	0	0	0	Eukaryota	Opisthokonta	Nucletmycea	Fungi	NA	NA
ASV_1772	0	1	0	0	0	0	0	0	0	0	0	0	0	0	0	0	0	0	0	0	0	0	0	0	0	4	6	0	0	0	0	0	0	0	0	0	0	0	0	0	0	0	Eukaryota	SAR	Alveolata	Ciliophora	Colpodida	Bromeliothrix
ASV_1775	0	0	0	0	0	0	0	0	0	0	4	0	0	4	0	12	0	0	0	0	0	0	0	0	0	0	0	0	0	0	0	0	2	0	0	0	0	0	0	0	0	0	Eukaryota	Opisthokonta	Nucletmycea	Fungi	Cryptomycota	LKM11
ASV_1777	0	0	0	0	0	13	0	0	0	0	0	0	0	0	0	0	0	0	0	0	0	0	0	0	0	0	0	0	0	0	0	0	0	2	0	0	0	0	0	0	0	0	Eukaryota	Opisthokonta	Nucletmycea	Fungi	Cryptomycota	LKM11
ASV_1780	0	0	3	0	0	0	0	0	0	0	0	0	0	0	0	0	0	0	0	0	0	0	0	0	0	0	0	0	0	0	0	0	18	0	9	0	0	0	0	0	0	0	Eukaryota	Amoebozoa	Tubulinea	Arcellinida	Echinamoebida	Echinamoeba
ASV_1781	0	0	0	0	0	0	0	0	0	0	0	0	0	26	0	0	0	0	0	0	0	0	0	0	0	0	0	0	0	0	0	0	0	0	0	0	0	0	0	0	0	0	Eukaryota	Opisthokonta	Nucletmycea	Fungi	Archaeorhizomycetaceae	Archaeorhizomyces
ASV_1782	0	0	0	0	0	0	0	0	0	0	0	0	0	9	0	0	0	0	0	0	0	0	0	0	0	0	0	0	0	0	0	15	2	0	0	0	0	0	0	0	0	0	Eukaryota	Opisthokonta	Nucletmycea	Fungi	LKM15	uncultured_fungus
ASV_1783	0	0	0	0	0	0	0	98	0	0	0	0	0	0	0	0	0	0	0	0	0	0	0	0	0	0	0	0	0	0	0	0	0	0	0	0	0	0	0	0	0	0	Eukaryota	Opisthokonta	Nucletmycea	Fungi	Mortierellaceae	Mortierella
ASV_1788	0	0	0	0	0	0	0	0	0	0	0	0	0	0	0	0	0	0	0	0	0	0	0	0	0	13	0	0	0	0	0	0	0	0	0	0	0	0	0	0	0	0	Eukaryota	Archaeplastida	Chloroplastida	Chlorophyta	Chlorophyceae	Incertae_Sedis
ASV_1789	0	0	0	0	0	0	0	0	0	0	0	0	0	0	0	6	0	0	0	0	0	0	0	0	0	3	0	0	0	6	0	0	0	0	17	0	0	0	0	0	0	0	Eukaryota	Archaeplastida	Chloroplastida	Chlorophyta	Trentepohliales	Printzina
ASV_1790	0	0	0	0	0	0	0	0	0	0	0	0	0	0	0	0	0	0	0	0	10	0	0	0	0	0	0	0	0	0	0	0	0	0	0	0	0	0	1	0	0	0	Eukaryota	Opisthokonta	Nucletmycea	Fungi	Cryptomycota	LKM11
ASV_1792	0	0	0	0	0	0	0	0	0	0	0	0	0	0	0	10	0	0	0	0	0	0	0	0	0	0	19	0	0	0	0	0	0	0	0	0	0	0	0	0	0	0	Eukaryota	SAR	Alveolata	Ciliophora	Platyophryida	Platyophrya
ASV_1793	0	0	0	0	0	0	0	0	0	0	0	0	0	0	0	0	0	34	0	0	0	0	0	0	0	0	0	0	0	0	0	0	0	0	0	0	0	7	0	0	0	0	Eukaryota	Amoebozoa	Discosea	Flabellinia	Dactylopodida	Tubulinea_group_04_sp._CAL7
ASV_1794	7	0	0	4	0	0	0	0	0	0	0	0	0	0	0	0	0	0	0	0	0	0	0	0	0	0	0	0	0	3	0	0	0	0	0	0	0	0	0	0	0	0	Eukaryota	Opisthokonta	Nucletmycea	Fungi	Cryptomycota	LKM11
ASV_1799	0	0	0	0	0	0	0	37	0	0	0	0	0	6	0	0	0	0	0	0	0	0	0	0	0	0	0	0	0	0	0	0	0	0	0	0	0	0	0	0	0	0	Eukaryota	SAR	Alveolata	Apicomplexa	NA	NA
ASV_1800	0	0	0	0	0	0	0	0	0	69	0	0	0	0	0	0	0	0	0	0	0	0	0	0	0	0	0	0	0	0	0	0	0	0	0	0	0	0	0	0	0	0	Eukaryota	SAR	Alveolata	Apicomplexa	NA	NA
ASV_1804	0	0	3	0	0	0	0	0	0	0	0	0	0	0	0	0	0	0	0	0	0	4	0	0	8	7	2	0	0	0	0	0	0	0	0	0	0	0	0	0	0	0	Eukaryota	Archaeplastida	Chloroplastida	Chlorophyta	Chlorophyceae	Incertae_Sedis
ASV_1805	0	0	0	0	0	0	0	0	0	0	0	0	0	0	38	0	0	0	0	0	0	0	0	0	3	0	0	0	0	0	0	0	0	0	0	0	0	0	0	0	0	0	Eukaryota	Opisthokonta	Nucletmycea	Fungi	NA	NA
ASV_1806	0	0	0	0	0	0	0	0	0	0	0	0	4	0	0	0	0	0	0	0	0	0	0	0	0	5	6	0	0	2	0	0	0	0	1	0	0	0	0	0	0	0	Eukaryota	Amoebozoa	Tubulinea	Arcellinida	Echinamoebida	Vermamoeba
ASV_1807	0	0	3	1	0	0	0	0	0	0	0	0	0	0	0	0	0	0	0	0	1	0	0	0	0	3	0	0	0	2	0	0	5	0	3	0	0	0	0	0	11	0	Eukaryota	SAR	Alveolata	Ciliophora	Platyophryida	Platyophrya
ASV_1810	0	0	0	0	0	0	0	0	0	0	0	0	0	0	0	0	0	27	0	0	0	0	0	0	0	0	0	0	0	0	0	0	0	0	0	0	0	0	0	0	0	0	Eukaryota	SAR	Rhizaria	Cercozoa	Cercomonadidae	Paracercomonas
ASV_1811	0	0	0	0	0	0	0	0	0	0	0	0	14	0	0	0	0	13	6	0	0	0	0	0	0	0	0	0	0	0	0	0	0	0	0	0	0	0	0	0	0	0	Eukaryota	Opisthokonta	Nucletmycea	Fungi	Nowakowskiellaceae	Nowakowskiella
ASV_1813	0	0	0	0	0	1	0	0	0	0	0	0	0	0	0	0	0	0	0	0	0	0	0	0	0	0	0	0	0	0	0	0	0	0	0	0	0	0	0	0	0	0	Eukaryota	Opisthokonta	Nucletmycea	Fungi	Glomeromycetes	uncultured
ASV_1818	0	13	0	0	0	0	0	0	0	0	0	2	0	0	0	0	0	0	0	0	0	0	0	0	0	0	5	0	0	0	0	0	0	0	0	0	0	0	0	0	0	0	Eukaryota	Opisthokonta	Nucletmycea	Fungi	NA	NA
ASV_1820	0	0	0	0	0	7	0	0	0	0	0	0	0	0	0	0	0	0	0	0	0	0	0	0	0	0	0	0	0	0	0	0	0	0	0	0	0	0	0	0	0	0	Eukaryota	Opisthokonta	Nucletmycea	Fungi	NA	NA
ASV_1823	0	0	0	0	0	0	0	0	0	0	0	0	0	0	0	0	0	0	0	9	3	0	0	0	0	0	0	0	0	0	0	0	0	0	0	0	0	0	0	0	6	0	Eukaryota	Opisthokonta	Nucletmycea	Fungi	Cryptomycota	LKM11
ASV_1825	0	0	0	0	0	0	0	0	0	0	0	24	0	0	0	5	0	0	0	0	0	0	0	0	0	0	0	0	0	0	0	0	0	0	0	0	0	0	0	0	0	0	Eukaryota	SAR	Alveolata	Ciliophora	Platyophryida	Platyophrya
ASV_1828	0	0	0	0	0	0	0	28	0	0	17	0	0	0	0	0	0	0	0	0	0	0	0	0	0	0	0	0	0	0	0	0	2	0	0	0	0	0	0	0	0	0	Eukaryota	Opisthokonta	Nucletmycea	Fungi	Kickxellaceae	Ramicandelaber
ASV_1829	0	0	0	0	0	0	0	0	52	0	0	0	0	0	0	0	0	0	0	0	0	0	0	0	0	0	0	0	0	0	0	0	0	0	0	0	0	0	0	0	0	0	Eukaryota	SAR	Rhizaria	Cercozoa	Glissomonadida	Bodomorpha
ASV_1831	0	0	0	0	0	1	0	0	0	0	0	0	0	3	7	0	0	0	0	0	0	0	0	0	5	0	0	0	0	0	0	0	0	0	10	0	0	0	0	0	0	0	Eukaryota	Archaeplastida	Chloroplastida	Chlorophyta	Chlorophyceae	Incertae_Sedis
ASV_1832	0	0	0	0	0	0	0	0	0	0	0	0	0	0	0	0	0	0	0	0	0	12	7	0	6	0	0	0	4	0	0	0	0	0	0	0	0	0	0	0	0	0	Eukaryota	Archaeplastida	Chloroplastida	Chlorophyta	Chlorophyceae	Incertae_Sedis
ASV_1833	0	4	2	0	0	0	0	0	0	0	0	0	0	3	0	0	0	0	0	0	0	6	0	0	6	0	0	0	0	0	0	0	0	0	1	0	0	0	1	5	0	0	Eukaryota	Archaeplastida	Chloroplastida	Chlorophyta	Chlorophyceae	Incertae_Sedis
ASV_1834	0	0	0	0	15	0	0	0	0	0	0	0	0	0	0	0	0	0	0	0	0	0	0	0	0	10	0	0	0	0	0	0	0	0	0	0	0	0	0	0	0	0	Eukaryota	Opisthokonta	Nucletmycea	Fungi	Mortierellaceae	Mortierella
ASV_1843	0	11	0	0	0	0	0	0	0	0	11	0	0	0	0	0	0	0	0	0	0	0	0	0	0	0	0	0	0	0	0	0	0	0	0	0	0	0	0	0	0	0	Eukaryota	Amoebozoa	Incertae_Sedis	Arboramoeba	uncultured_Acanthamoeba	uncultured_Acanthamoeba
ASV_1844	0	0	0	0	0	0	0	0	0	0	0	0	0	0	0	0	0	0	0	12	0	0	0	0	0	0	0	0	0	0	0	0	0	0	0	0	0	0	0	0	0	0	Eukaryota	SAR	Rhizaria	Cercozoa	Cercomonadidae	Cercomonas
ASV_1846	0	0	0	0	0	0	9	0	0	0	3	0	0	0	0	0	0	0	0	0	0	0	0	0	0	0	0	0	0	0	0	0	0	0	0	0	0	0	0	4	0	0	Eukaryota	Opisthokonta	Nucletmycea	Fungi	Kickxellaceae	Ramicandelaber
ASV_1847	0	0	0	0	0	9	0	0	0	0	0	0	4	0	0	7	0	0	0	0	0	0	0	0	0	0	0	0	0	0	0	0	6	0	0	0	0	0	0	0	0	0	Eukaryota	Amoebozoa	Cavosteliida	Gephyramoeba_sp._ATCC50654	Gephyramoeba_sp._ATCC50654	Gephyramoeba_sp._ATCC50654
ASV_1849	11	0	0	0	0	0	0	0	0	0	0	0	0	0	0	0	0	0	0	0	0	0	0	0	0	0	0	0	0	0	8	0	0	0	0	0	0	0	16	0	0	0	Eukaryota	SAR	Alveolata	Apicomplexa	Gregarinasina	Eugregarinorida
ASV_1850	0	5	0	0	0	0	0	0	0	0	0	22	0	0	0	0	0	0	0	0	0	0	0	0	0	0	0	0	0	0	0	0	0	0	0	0	0	0	0	0	0	0	Eukaryota	Opisthokonta	Nucletmycea	Fungi	Cryptomycota	LKM11
ASV_1854	0	0	0	0	0	0	0	0	0	0	0	0	0	0	0	0	0	0	0	0	0	0	0	0	0	0	0	0	0	0	0	0	0	0	34	0	0	0	0	0	0	0	Eukaryota	Opisthokonta	Nucletmycea	Fungi	NA	NA
ASV_1855	0	0	0	0	0	0	0	0	0	0	5	0	0	0	0	0	0	0	0	0	0	0	0	0	0	7	0	0	0	0	0	0	0	0	0	0	0	0	6	0	0	0	Eukaryota	Archaeplastida	Chloroplastida	Chlorophyta	Chlorophyceae	Incertae_Sedis
ASV_1856	0	0	0	13	0	0	0	0	0	0	0	0	0	0	0	0	0	0	0	0	0	0	0	0	9	0	0	0	0	0	0	0	0	0	0	0	0	0	0	0	0	0	Eukaryota	Opisthokonta	Nucletmycea	Fungi	Acaulosporaceae	Acaulospora
ASV_1857	0	0	0	0	0	0	0	0	0	0	0	0	0	0	0	0	0	0	0	0	0	0	0	0	12	0	0	0	0	0	0	18	0	0	0	0	0	0	0	0	0	0	Eukaryota	Opisthokonta	Nucletmycea	Fungi	Glomerales	uncultured
ASV_1858	0	19	0	0	0	0	0	0	0	0	0	0	0	0	0	0	0	0	0	0	0	0	0	0	10	0	0	0	0	0	0	0	0	0	0	0	0	0	0	0	0	0	Eukaryota	Opisthokonta	Nucletmycea	Fungi	Cryptomycota	LKM11
ASV_1861	0	9	0	0	0	0	0	0	0	0	0	0	0	0	0	0	0	0	0	0	0	1	0	0	9	0	0	0	0	0	0	0	0	7	5	0	0	0	0	0	0	0	Eukaryota	Opisthokonta	Nucletmycea	Fungi	Archaeorhizomycetaceae	Archaeorhizomyces
ASV_1862	0	0	0	0	10	0	0	0	0	0	0	0	0	0	0	0	0	0	0	0	0	0	0	0	3	3	0	0	0	0	0	0	0	0	0	0	0	0	2	0	0	0	Eukaryota	Opisthokonta	Nucletmycea	Fungi	Cryptomycota	LKM11
ASV_1863	4	3	0	0	0	0	0	0	0	0	0	0	0	4	0	0	0	0	0	0	0	2	0	0	0	3	0	0	0	0	0	0	0	0	2	0	0	0	0	0	0	0	Eukaryota	Archaeplastida	Chloroplastida	Chlorophyta	Chlorophyceae	Incertae_Sedis
ASV_1864	0	0	10	2	0	0	0	0	0	0	0	0	0	0	0	0	0	0	0	0	0	0	0	0	0	7	4	0	0	0	0	0	0	0	0	0	0	0	0	0	0	0	Eukaryota	SAR	Alveolata	Ciliophora	Colpodida	Pseudoplatyophrya
ASV_1866	0	0	0	0	0	0	0	0	0	0	0	0	0	0	0	0	0	0	0	0	0	0	0	0	0	0	25	0	0	0	0	0	0	0	8	0	0	0	0	0	0	0	Eukaryota	SAR	Rhizaria	Cercozoa	Trinematidae	Trinema
ASV_1867	0	0	0	0	0	0	0	0	0	0	0	0	0	0	0	8	0	0	0	0	0	0	0	0	0	0	11	0	0	0	0	0	0	0	0	0	0	0	0	0	0	0	Eukaryota	Opisthokonta	Nucletmycea	Fungi	Olpidiaceae	Olpidium
ASV_1868	0	0	0	0	9	0	0	0	0	0	0	0	0	0	0	0	0	4	0	0	0	0	0	0	0	0	9	0	0	6	0	0	0	0	0	0	0	0	0	0	0	0	Eukaryota	Opisthokonta	Nucletmycea	Fungi	NA	NA
ASV_1869	0	0	0	0	0	0	0	0	0	0	0	0	0	0	0	0	0	0	0	0	0	23	0	0	0	0	0	0	0	0	0	0	0	0	0	0	0	0	0	0	0	0	Eukaryota	Amoebozoa	Schizoplasmodiida	Ceratiomyxella	Ceratiomyxella_tahitiensis	Ceratiomyxella_tahitiensis
ASV_1871	0	0	0	0	0	0	0	0	0	0	0	0	0	0	0	0	0	0	5	12	0	11	0	0	0	0	0	0	0	8	0	0	0	0	0	0	0	0	0	0	0	0	Eukaryota	Archaeplastida	Chloroplastida	Chlorophyta	Chlorophyceae	Incertae_Sedis
ASV_1874	0	0	0	0	23	0	0	0	0	0	0	0	0	0	0	0	0	0	0	0	0	0	0	0	0	0	0	0	0	0	0	0	0	0	0	0	0	0	0	0	0	0	Eukaryota	Opisthokonta	Nucletmycea	Fungi	NA	NA
ASV_1876	0	0	0	0	0	0	0	0	0	0	0	0	0	0	0	0	0	0	0	0	0	0	0	0	0	0	0	0	0	0	0	0	0	0	0	0	0	0	0	0	8	0	Eukaryota	SAR	Alveolata	Ciliophora	Colpodea	Colpodida
ASV_1877	0	0	0	0	0	0	0	0	0	0	0	0	23	0	0	0	0	0	0	0	0	0	0	0	0	0	0	0	0	0	0	0	0	0	5	0	0	0	0	0	0	0	Eukaryota	Opisthokonta	Nucletmycea	Fungi	Cryptomycota	LKM11
ASV_1879	0	0	0	0	0	0	0	0	50	0	0	0	0	0	0	0	0	0	0	0	0	0	0	0	0	0	0	0	0	0	0	0	0	0	0	0	0	0	0	0	0	0	Eukaryota	Opisthokonta	Nucletmycea	Fungi	NA	NA
ASV_1882	0	0	0	0	0	0	7	0	0	0	0	0	0	0	0	0	0	0	0	0	0	13	6	0	0	0	13	0	0	0	0	0	0	0	0	0	0	0	0	0	0	0	Eukaryota	SAR	Stramenopiles	Labyrinthulomycetes	Sorodiplophrys	uncultured_freshwater_eukaryote
ASV_1884	4	2	0	0	0	0	0	0	0	0	0	0	0	14	0	0	0	0	0	0	0	0	0	0	0	0	0	0	0	0	0	0	0	0	0	0	0	0	0	0	0	0	Eukaryota	Amoebozoa	Incertae_Sedis	Arboramoeba	uncultured_Acanthamoeba	uncultured_Acanthamoeba
ASV_1887	0	0	0	0	0	0	0	0	0	0	0	0	0	0	0	0	0	0	0	0	0	5	0	0	18	5	0	0	0	0	0	0	0	0	0	0	0	0	0	0	0	0	Eukaryota	SAR	Alveolata	Apicomplexa	Eugregarinorida	Gregarina
ASV_1888	0	6	0	0	0	0	0	0	0	0	0	0	0	0	0	0	0	0	0	0	0	0	0	0	0	12	0	0	0	0	0	0	0	0	0	0	0	0	0	0	11	0	Eukaryota	Opisthokonta	Nucletmycea	Fungi	Rhizophydiales	uncultured
ASV_1889	0	0	0	0	0	0	0	0	0	0	0	0	0	0	17	0	0	0	0	0	0	0	0	0	0	12	0	0	0	0	0	0	0	0	9	0	0	0	0	0	0	0	Eukaryota	SAR	Rhizaria	Cercozoa	uncultured	uncultured_rhizosphere_cercozoan
ASV_1892	0	0	0	0	0	4	0	14	0	0	0	0	0	0	0	0	0	7	0	0	0	0	0	0	0	0	0	0	0	11	0	0	0	0	0	0	0	0	0	0	0	0	Eukaryota	Opisthokonta	Nucletmycea	Fungi	Glomerales	uncultured
ASV_1897	0	0	0	0	16	0	0	0	0	0	10	0	0	0	0	0	0	0	0	0	0	0	0	0	0	0	0	0	0	0	0	0	0	0	0	0	0	0	0	0	0	0	Eukaryota	Opisthokonta	Nucletmycea	Fungi	NA	NA
ASV_1899	0	0	0	0	0	6	0	0	0	0	23	0	0	0	0	0	0	0	0	0	0	0	0	0	0	0	0	0	0	0	0	0	0	0	0	0	0	0	0	0	0	0	Eukaryota	Amoebozoa	Cavosteliida	Gephyramoeba_sp._ATCC50654	Gephyramoeba_sp._ATCC50654	Gephyramoeba_sp._ATCC50654
ASV_1901	0	0	0	0	0	0	0	0	65	0	0	0	0	0	0	0	0	0	0	0	0	0	0	0	0	0	0	0	0	0	0	0	0	0	0	0	0	0	0	0	0	0	Eukaryota	SAR	Rhizaria	Cercozoa	Glissomonadida	Bodomorpha
ASV_1902	0	0	0	0	0	0	0	0	0	0	0	0	0	0	0	0	0	0	0	4	0	0	0	0	6	8	0	0	0	0	0	0	0	0	0	0	0	0	0	0	0	0	Eukaryota	Opisthokonta	Nucletmycea	Fungi	Cryptomycota	LKM11
ASV_1903	0	0	0	0	0	0	0	0	0	0	0	0	0	0	0	0	0	0	0	0	0	0	0	0	6	0	0	0	0	0	0	8	0	0	7	0	0	0	0	0	0	0	Eukaryota	SAR	Rhizaria	Cercozoa	Cercomonadidae	uncultured_eukaryote
ASV_1904	0	0	0	0	10	0	0	0	0	29	0	0	0	0	0	0	0	0	0	0	0	0	0	0	5	0	0	0	0	0	0	0	0	0	0	0	0	0	0	0	0	0	Eukaryota	Opisthokonta	Nucletmycea	Fungi	Endogonaceae	uncultured
ASV_1906	0	0	4	0	0	0	0	0	0	0	0	0	0	1	0	0	0	0	0	0	0	6	0	0	0	3	9	0	0	2	0	0	4	0	0	0	0	0	0	0	0	0	Eukaryota	Amoebozoa	Tubulinea	Arcellinida	Echinamoebida	Vermamoeba
ASV_1907	0	0	0	0	0	0	0	0	0	0	0	0	0	1	0	0	0	0	0	0	0	0	0	0	0	0	0	0	0	12	0	0	0	0	9	0	0	0	0	0	0	0	Eukaryota	Archaeplastida	Chloroplastida	Chlorophyta	Chlorophyceae	Incertae_Sedis
ASV_1910	0	0	0	1	0	0	0	0	0	0	0	0	0	0	0	0	0	0	0	0	9	0	0	0	0	0	9	0	0	0	0	0	0	0	0	0	0	0	0	0	0	0	Eukaryota	SAR	Rhizaria	Cercozoa	Cercomonadidae	Cercomonas
ASV_1912	0	0	0	0	0	0	0	0	0	0	0	0	0	0	0	0	0	0	0	0	0	13	8	0	0	0	0	0	0	0	0	0	0	0	0	0	0	0	0	0	0	0	Eukaryota	Opisthokonta	Nucletmycea	Fungi	Glomerales	uncultured
ASV_1914	0	0	0	0	0	0	0	0	0	0	0	0	0	0	0	0	0	0	0	0	0	0	0	0	0	0	0	0	0	0	0	0	6	0	0	0	0	0	0	0	0	0	Eukaryota	Opisthokonta	Nucletmycea	Fungi	Cryptomycota	LKM11
ASV_1916	0	0	0	0	20	0	0	0	0	0	0	0	0	0	0	0	0	0	0	0	0	0	0	0	0	0	0	0	0	0	3	0	0	0	0	0	0	0	0	0	2	0	Eukaryota	SAR	Alveolata	Apicomplexa	Eugregarinorida	Stenophora
ASV_1917	0	0	0	0	14	5	12	0	0	0	0	0	0	0	0	0	0	0	0	0	0	0	0	0	0	0	0	0	0	0	0	0	0	0	0	0	0	0	0	0	0	0	Eukaryota	Opisthokonta	Nucletmycea	Fungi	Cryptomycota	LKM11
ASV_1918	0	2	0	0	0	0	25	0	0	0	0	0	0	0	0	0	0	0	0	0	0	0	0	0	0	0	0	0	0	0	0	0	0	0	0	0	0	0	0	0	0	0	Eukaryota	Opisthokonta	Nucletmycea	Fungi	Glomerales	uncultured
ASV_1922	0	0	0	0	0	0	0	0	0	0	0	0	0	0	0	0	0	0	0	0	0	0	0	0	0	0	0	0	0	0	0	0	0	18	0	0	0	0	0	0	0	0	Eukaryota	Amoebozoa	Gracilipodida	Filamoeba	Filamoeba_sp._I4_5E	Filamoeba_sp._I4_5E
ASV_1929	0	0	0	0	0	0	0	0	0	0	0	0	0	0	0	0	0	10	0	0	0	0	0	0	0	0	3	0	0	0	0	0	10	0	0	0	0	0	0	0	0	0	Eukaryota	SAR	Rhizaria	Cercozoa	Thecofilosea	uncultured
ASV_1930	0	0	0	4	0	0	0	0	0	0	0	0	0	0	0	0	0	0	0	0	0	18	0	0	0	0	0	0	0	0	0	0	0	0	0	0	0	0	0	0	5	0	Eukaryota	Opisthokonta	Nucletmycea	Fungi	Cryptomycota	LKM11
ASV_1931	0	0	7	0	0	0	0	0	0	0	0	0	0	0	0	0	0	0	1	0	0	0	0	0	0	0	0	0	0	0	0	0	0	0	0	0	0	0	16	0	0	0	Eukaryota	Opisthokonta	Nucletmycea	Fungi	Nowakowskiellaceae	Nowakowskiella
ASV_1932	0	0	0	0	0	0	0	0	0	0	0	0	0	0	0	0	0	0	0	0	10	0	0	0	0	0	0	0	0	0	6	0	0	0	0	0	0	0	0	0	0	0	Eukaryota	Opisthokonta	Nucletmycea	Fungi	Cryptomycota	uncultured
ASV_1933	0	0	0	0	0	0	0	0	0	0	0	0	0	0	0	0	0	0	0	0	8	0	0	0	0	0	0	0	9	0	6	0	0	0	0	0	0	0	0	0	0	0	Eukaryota	Opisthokonta	Nucletmycea	Fungi	Cryptomycota	uncultured
ASV_1935	13	1	0	0	10	0	0	0	0	0	0	0	0	0	0	0	0	0	0	0	0	0	0	0	0	0	0	0	0	0	0	0	0	0	0	0	0	0	0	0	0	0	Eukaryota	Opisthokonta	Nucletmycea	Fungi	Cryptomycota	LKM11
ASV_1936	0	0	0	0	0	16	0	0	0	0	0	0	0	0	0	0	0	0	0	0	0	0	0	0	0	0	0	0	0	0	0	0	0	0	0	0	0	0	0	0	0	0	Eukaryota	Amoebozoa	Tubulinea	Arcellinida	Echinamoebida	Echinamoeba
ASV_1937	0	0	0	0	0	0	0	0	62	0	0	0	0	0	0	0	0	0	0	0	0	0	0	0	0	0	0	0	0	0	0	0	0	0	0	0	0	0	0	0	0	0	Eukaryota	SAR	Rhizaria	Cercozoa	Vampyrellidae	NA
ASV_1941	0	0	0	0	0	0	0	0	0	0	10	0	0	0	0	0	0	0	0	0	0	0	0	0	9	0	0	0	0	0	0	0	0	0	0	0	0	0	0	0	0	0	Eukaryota	Amoebozoa	Tubulinea	Arcellinida	Echinamoebida	Echinamoeba
ASV_1942	0	0	0	0	0	0	0	0	0	0	0	0	0	0	0	0	0	6	0	0	0	0	0	35	4	0	0	0	0	0	0	0	0	0	0	0	0	0	0	0	0	0	Eukaryota	SAR	Rhizaria	Cercozoa	Vampyrellidae	Platyreta_germanica
ASV_1943	0	2	4	0	0	0	0	0	0	0	7	0	0	0	0	0	0	0	0	0	0	0	0	0	0	5	0	0	0	0	0	0	0	0	0	0	0	0	0	0	0	0	Eukaryota	Opisthokonta	Nucletmycea	Fungi	Glomeromycetes	uncultured
ASV_1946	0	0	0	0	11	0	0	0	0	0	0	0	0	0	0	0	0	0	0	0	0	12	0	0	0	0	0	0	8	0	0	0	0	0	0	0	0	0	0	0	0	0	Eukaryota	SAR	Alveolata	Apicomplexa	NA	NA
ASV_1947	0	0	0	0	0	0	0	0	0	0	0	0	0	0	0	0	0	0	0	0	0	0	10	0	0	0	0	0	0	0	0	1	0	0	0	0	0	0	0	0	0	0	Eukaryota	Amoebozoa	Gracilipodida	LEMD267	uncultured_eukaryote	uncultured_eukaryote
ASV_1949	0	0	0	0	0	0	0	0	0	0	0	0	0	0	0	0	0	0	0	0	0	0	0	0	0	0	0	0	8	0	0	0	0	0	0	0	16	0	0	0	0	0	Eukaryota	Amoebozoa	Cavosteliida	Gephyramoeba_sp._ATCC50654	Gephyramoeba_sp._ATCC50654	Gephyramoeba_sp._ATCC50654
ASV_1951	0	0	0	0	0	0	0	0	0	0	0	11	0	0	22	0	0	0	0	0	0	0	0	0	0	0	0	0	0	0	0	0	0	0	0	0	0	0	0	1	0	0	Eukaryota	Amoebozoa	Schizoplasmodiida	Ceratiomyxella	Ceratiomyxella_tahitiensis	Ceratiomyxella_tahitiensis
ASV_1952	2	6	9	0	0	0	0	0	0	0	0	0	0	0	12	0	0	0	0	0	0	0	0	0	0	0	0	0	0	0	0	0	0	0	0	0	0	0	0	0	0	0	Eukaryota	Opisthokonta	Nucletmycea	Fungi	Cryptomycota	LKM11
ASV_1953	0	0	0	0	0	0	0	0	0	0	0	0	0	0	0	0	0	0	0	0	0	0	0	0	0	0	0	0	0	0	0	0	0	25	0	0	0	0	0	0	0	0	Eukaryota	Opisthokonta	Nucletmycea	Fungi	NA	NA
ASV_1954	0	0	0	0	0	0	0	0	0	0	0	0	0	0	0	0	0	0	0	0	0	0	0	0	0	0	0	0	0	0	0	0	0	0	0	0	0	0	0	22	0	0	Eukaryota	SAR	Alveolata	Apicomplexa	Eugregarinorida	Stylocephalus
ASV_1956	0	0	0	0	0	0	0	0	0	0	0	0	0	0	8	5	0	5	0	0	0	0	0	0	0	0	0	0	9	0	0	0	0	0	0	0	0	0	0	0	0	0	Eukaryota	SAR	Rhizaria	Retaria	Spumellaria	uncultured
ASV_1959	0	0	0	0	0	0	0	0	0	0	0	0	0	0	0	0	0	0	0	0	4	0	0	0	0	0	0	0	0	0	0	0	0	0	0	0	13	0	0	0	0	0	Eukaryota	Opisthokonta	Nucletmycea	Fungi	Cryptomycota	uncultured
ASV_1961	0	0	10	6	0	0	0	0	0	0	0	0	0	0	0	0	0	0	0	0	0	0	0	0	0	0	0	0	0	0	0	0	0	0	0	0	0	0	0	0	0	0	Eukaryota	Amoebozoa	Tubulinea	Arcellinida	Echinamoebida	Echinamoeba
ASV_1962	4	0	0	0	0	0	28	0	0	0	0	0	0	0	0	0	0	0	0	0	0	0	0	0	0	0	0	0	0	0	0	0	0	0	0	0	8	0	0	0	0	0	Eukaryota	Opisthokonta	Nucletmycea	Fungi	Cryptomycota	LKM11
ASV_1964	10	0	0	0	0	0	0	0	0	0	0	0	7	0	0	0	0	0	0	0	0	0	0	0	0	0	0	0	7	0	0	0	0	0	0	0	0	0	0	0	0	0	Eukaryota	SAR	Alveolata	Apicomplexa	Eugregarinorida	D3P05A02
ASV_1965	13	0	0	0	0	0	0	0	0	0	18	0	0	0	0	0	0	0	0	0	0	0	0	0	0	0	0	0	0	0	0	0	8	0	0	0	0	0	0	0	0	0	Eukaryota	SAR	Rhizaria	Cercozoa	Cercomonadidae	Cercomonas
ASV_1966	0	16	0	0	0	0	0	0	0	0	0	0	0	0	0	0	0	0	0	0	0	0	0	0	0	0	0	0	0	0	0	0	0	0	0	0	0	0	19	0	0	0	Eukaryota	Opisthokonta	Nucletmycea	Fungi	Glomeraceae	uncultured
ASV_1967	0	0	0	0	0	0	0	0	0	60	0	0	0	0	0	0	0	0	0	0	0	0	0	0	0	0	0	0	0	0	0	0	0	0	0	0	0	0	0	0	0	0	Eukaryota	SAR	Alveolata	Apicomplexa	NA	NA
ASV_1969	0	7	0	0	0	0	0	0	0	0	0	11	0	0	0	0	0	0	0	0	0	0	0	0	7	10	0	0	0	0	0	0	0	0	0	0	0	0	0	0	0	0	Eukaryota	Opisthokonta	Nucletmycea	Fungi	Glomeromycetes	uncultured
ASV_1970	0	0	0	3	0	0	0	0	0	0	0	0	0	4	0	0	0	0	0	0	0	0	0	0	0	12	0	0	0	0	0	0	0	0	0	0	0	0	0	0	0	0	Eukaryota	SAR	Rhizaria	Cercozoa	Vampyrellidae	Leptophryidae_sp._BAra1
ASV_1971	0	0	0	0	0	0	0	0	0	0	11	0	0	0	0	0	0	0	0	0	0	0	0	0	0	0	0	0	0	0	0	0	0	0	0	0	0	0	0	0	0	0	Eukaryota	Archaeplastida	Chloroplastida	Chlorophyta	Microthamniales	Dictyochloropsis
ASV_1973	0	0	0	0	0	0	0	0	0	0	0	0	0	4	0	0	0	0	0	0	0	0	0	0	0	0	0	0	0	7	0	0	0	0	2	0	0	0	0	0	0	0	Eukaryota	Archaeplastida	Chloroplastida	Chlorophyta	Chlorophyceae	Incertae_Sedis
ASV_1974	0	0	0	0	0	0	0	0	0	0	0	0	0	0	0	0	0	0	0	0	6	0	0	0	0	0	7	0	0	0	0	0	0	0	0	0	0	0	0	0	0	9	Eukaryota	Opisthokonta	Holozoa	Ichthyosporea	Pseudoperkinsidae	Anurofeca
ASV_1976	0	0	0	0	0	0	13	0	0	0	0	0	0	0	0	0	0	0	0	0	0	0	5	0	0	0	0	0	0	0	8	0	0	0	0	0	0	0	0	0	0	0	Eukaryota	Amoebozoa	Tubulinea	Arcellinida	Echinamoebida	Echinamoeba
ASV_1980	0	0	6	0	0	0	0	0	0	0	0	0	0	0	0	0	0	0	0	10	0	0	0	0	0	0	0	0	0	0	10	0	0	0	0	0	0	0	0	0	0	0	Eukaryota	Opisthokonta	Nucletmycea	Fungi	Chytridiales	Incertae_Sedis
ASV_1982	0	0	0	0	8	0	0	0	0	0	0	0	0	0	0	0	0	0	0	0	9	0	0	0	0	0	0	0	0	0	0	0	0	0	0	0	0	0	0	0	9	0	Eukaryota	SAR	Rhizaria	Cercozoa	Euglyphidae	Euglypha
ASV_1984	0	0	0	6	0	0	0	0	0	0	0	0	0	0	0	0	0	0	0	0	0	0	0	0	0	0	0	0	0	0	0	11	0	0	0	0	0	0	0	0	0	0	Eukaryota	Opisthokonta	Nucletmycea	Fungi	Glomerales	uncultured
ASV_1988	0	0	0	0	0	0	0	0	0	0	0	0	0	0	0	0	0	0	0	0	0	0	0	0	0	0	0	0	0	13	0	0	0	0	8	0	0	0	0	0	0	0	Eukaryota	Opisthokonta	Nucletmycea	Fungi	Nowakowskiellaceae	Nowakowskiella
ASV_1989	0	0	0	0	0	0	0	0	0	0	0	0	11	0	0	0	0	0	0	0	0	0	0	0	0	0	0	0	0	0	0	0	0	0	0	0	0	0	0	0	0	0	Eukaryota	Opisthokonta	Nucletmycea	Fungi	Glomeraceae	uncultured
ASV_1990	8	0	0	0	0	0	0	0	0	0	0	0	0	0	0	0	0	0	0	0	0	0	0	0	7	10	0	0	0	0	0	0	0	0	0	0	0	0	0	0	0	0	Eukaryota	Archaeplastida	Chloroplastida	Chlorophyta	Chlorophyceae	Incertae_Sedis
ASV_1991	0	0	0	0	0	0	0	0	0	0	0	0	0	0	0	0	0	0	7	0	0	0	0	0	0	13	0	0	0	0	0	0	0	0	0	0	0	0	0	0	0	0	Eukaryota	Opisthokonta	Holozoa	Ichthyosporea	Pseudoperkinsidae	Anurofeca
ASV_1994	0	0	0	0	0	0	0	0	0	0	21	0	0	0	0	0	0	0	0	0	0	0	0	0	0	6	0	0	0	0	0	0	0	5	0	0	0	0	0	0	0	0	Eukaryota	Opisthokonta	Nucletmycea	Fungi	Endogonaceae	Endogone
ASV_1995	0	0	0	0	0	0	0	0	0	0	0	0	0	0	0	0	0	0	0	0	0	0	0	0	0	10	0	0	0	0	0	0	0	0	0	0	0	0	0	0	0	0	Eukaryota	Amoebozoa	Gracilipodida	Filamoeba	Filamoeba_nolandi	Filamoeba_nolandi
ASV_1996	0	0	0	0	0	0	0	0	0	0	0	11	0	0	0	0	0	0	0	0	0	0	0	0	0	5	0	0	3	0	0	0	0	0	0	0	0	0	0	0	0	0	Eukaryota	Opisthokonta	Nucletmycea	Fungi	Glomeromycetes	uncultured
ASV_1997	0	0	0	5	0	0	0	0	0	0	0	0	0	0	0	0	0	4	0	0	0	8	8	0	0	0	0	0	0	0	3	0	0	0	0	0	0	0	0	0	0	0	Eukaryota	Archaeplastida	Chloroplastida	Chlorophyta	Chlorophyceae	Incertae_Sedis
ASV_1998	0	0	0	0	0	0	0	0	0	0	0	0	0	0	0	0	0	0	0	0	0	0	7	0	0	0	0	30	0	0	0	0	0	0	0	0	0	0	0	0	0	0	Eukaryota	Opisthokonta	Nucletmycea	Fungi	NA	NA
ASV_2000	0	0	0	0	0	0	0	0	0	0	0	4	0	0	0	0	0	0	0	0	0	16	4	0	0	0	0	0	0	0	0	0	0	0	0	0	0	0	0	0	0	0	Eukaryota	Amoebozoa	Mycamoeba	Mycamoeba_gemmipara	Mycamoeba_gemmipara	Mycamoeba_gemmipara
ASV_2001	0	5	0	4	0	0	0	0	0	0	0	0	0	0	0	0	0	16	0	0	0	0	7	0	0	0	0	0	0	0	0	0	0	0	0	0	0	0	0	0	0	0	Eukaryota	SAR	Alveolata	Ciliophora	Colpodea	Colpodida
ASV_2008	0	0	0	3	0	0	0	0	0	0	0	0	0	0	0	0	0	0	0	0	0	0	0	0	0	0	0	0	0	0	0	0	0	0	0	0	0	19	0	0	0	0	Eukaryota	SAR	Alveolata	Ciliophora	Platyophryida	Platyophrya
ASV_2009	0	0	0	0	0	0	0	0	11	2	9	0	0	0	0	0	0	0	0	0	0	0	0	0	0	0	0	0	0	0	0	0	0	0	0	0	0	8	0	0	0	0	Eukaryota	SAR	Alveolata	Apicomplexa	Eugregarinorida	NA
ASV_2011	0	0	0	0	0	0	0	0	0	0	0	0	0	0	0	0	0	0	0	0	0	0	0	0	0	0	0	0	0	0	0	0	2	0	4	16	0	0	0	0	0	0	Eukaryota	SAR	Alveolata	Ciliophora	Platyophryida	Platyophrya
ASV_2015	0	0	0	0	0	0	0	0	0	0	0	0	2	0	0	0	0	0	0	0	0	0	0	0	0	0	15	0	0	0	0	0	0	0	0	0	0	0	0	0	0	0	Eukaryota	SAR	Alveolata	Ciliophora	Peritrichia	NA
ASV_2016	0	0	0	0	0	0	0	0	0	0	7	0	0	0	0	0	0	0	0	0	0	0	0	0	0	0	8	0	0	0	0	0	0	0	0	0	0	0	0	1	9	0	Eukaryota	Opisthokonta	Nucletmycea	Fungi	NA	NA
ASV_2017	0	0	0	2	0	0	0	0	0	0	16	0	0	0	3	0	0	0	0	0	0	0	0	0	0	0	1	0	8	0	0	0	0	0	0	0	0	0	0	0	0	0	Eukaryota	SAR	Alveolata	Apicomplexa	NA	NA
ASV_2018	0	0	0	1	0	0	0	0	0	0	0	0	0	0	26	0	0	0	0	0	0	6	2	0	0	0	0	0	0	1	0	0	1	0	0	0	2	0	0	0	0	0	Eukaryota	Archaeplastida	Chloroplastida	Chlorophyta	Chlorophyceae	Incertae_Sedis
ASV_2019	0	4	4	0	0	0	0	0	0	0	0	0	0	0	0	0	0	0	9	0	0	0	0	0	0	0	0	0	0	0	0	0	0	0	0	0	0	0	0	3	0	0	Eukaryota	SAR	Alveolata	Apicomplexa	Eugregarinorida	Stenophora
ASV_2020	0	0	0	0	0	0	0	14	0	0	0	0	0	13	0	0	0	0	0	0	0	0	0	0	0	0	0	0	0	0	5	2	0	0	0	0	0	0	0	0	0	0	Eukaryota	Opisthokonta	Nucletmycea	Fungi	Glomerales	uncultured
ASV_2023	0	0	0	0	0	0	0	0	0	0	0	0	0	0	0	7	0	0	0	0	0	0	0	0	0	0	0	0	0	0	0	0	0	0	0	0	0	0	0	0	0	0	Eukaryota	SAR	Alveolata	Dinoflagellata	Gymnodinium_clade	NA
ASV_2026	0	0	5	0	6	0	0	51	0	0	5	0	0	1	0	0	0	0	0	0	0	0	0	0	0	0	0	0	0	0	0	0	0	0	0	0	0	0	0	0	0	0	Eukaryota	Opisthokonta	Nucletmycea	Fungi	Cryptomycota	LKM11
ASV_2027	0	0	0	0	0	14	0	0	0	0	0	0	0	0	0	0	0	0	0	0	0	0	0	0	0	0	0	0	0	0	0	0	0	0	0	0	0	0	0	0	0	0	Eukaryota	Opisthokonta	Nucletmycea	Fungi	Cryptomycota	LKM11
ASV_2028	0	2	8	0	0	6	0	0	0	0	0	0	0	0	0	0	0	0	0	0	0	0	0	0	0	0	0	0	0	0	0	0	0	0	0	0	0	0	0	0	0	0	Eukaryota	Opisthokonta	Nucletmycea	Fungi	Cryptomycota	LKM11
ASV_2029	0	0	0	0	0	0	0	0	0	0	14	0	0	0	0	0	0	0	0	0	0	0	0	0	0	0	0	0	0	0	0	0	0	0	0	0	0	0	0	0	0	0	Eukaryota	SAR	Rhizaria	Cercozoa	Euglyphidae	Euglypha
ASV_2030	0	0	0	0	0	0	0	0	0	0	0	0	17	0	0	0	0	0	0	0	0	0	0	0	0	0	0	0	0	0	2	0	0	0	0	0	0	0	0	11	0	0	Eukaryota	Opisthokonta	Nucletmycea	Fungi	Cryptomycota	LKM11
ASV_2035	0	0	0	0	0	0	0	0	0	0	0	0	0	0	0	0	0	13	0	0	0	0	0	0	0	0	0	0	0	0	0	0	0	0	0	0	0	0	0	0	0	0	Eukaryota	Opisthokonta	Nucletmycea	Fungi	NA	NA
ASV_2037	0	0	0	0	0	0	0	0	0	0	0	0	0	0	0	0	0	0	0	0	0	0	0	0	5	12	0	0	0	0	0	0	0	0	0	0	0	0	5	0	0	0	Eukaryota	Opisthokonta	Nucletmycea	Fungi	Cryptomycota	LKM11
ASV_2038	0	6	0	0	0	9	0	0	0	0	0	0	0	0	0	0	0	0	0	0	0	0	0	0	0	3	0	0	0	0	0	0	0	0	0	0	0	8	0	0	0	0	Eukaryota	SAR	Rhizaria	Cercozoa	Vampyrellidae	NA
ASV_2039	0	0	0	0	0	0	0	0	0	0	0	0	0	0	0	0	0	4	0	0	0	0	0	0	0	0	4	0	0	0	0	0	6	0	0	0	0	0	0	0	0	0	Eukaryota	Opisthokonta	Nucletmycea	Fungi	Glomerales	uncultured
ASV_2041	0	0	0	0	0	0	0	0	0	0	24	0	0	0	0	0	0	0	0	0	0	4	0	0	0	0	0	0	0	0	0	0	0	13	0	0	0	0	0	0	0	0	Eukaryota	Amoebozoa	Incertae_Sedis	Arboramoeba	uncultured_Acanthamoeba	uncultured_Acanthamoeba
ASV_2042	0	0	0	0	0	0	0	0	0	0	0	0	0	0	0	0	0	0	0	0	0	0	14	0	0	0	0	0	0	0	0	0	0	0	0	0	0	0	0	0	0	0	Eukaryota	SAR	Alveolata	Ciliophora	Platyophryida	Platyophrya
ASV_2043	0	0	0	0	0	5	0	0	0	0	0	0	0	0	0	0	0	0	0	0	0	0	12	0	0	0	0	0	0	0	0	0	0	0	0	0	0	0	0	0	0	0	Eukaryota	Opisthokonta	Holozoa	Choanoflagellida	Salpingoecidae	Salpingoeca
ASV_2044	0	0	6	3	0	0	0	0	0	0	0	0	0	0	0	0	0	0	10	0	0	0	4	0	0	0	0	0	0	0	0	0	0	0	0	0	0	0	0	0	0	0	Eukaryota	Amoebozoa	Cavosteliida	Gephyramoeba_sp._ATCC50654	Gephyramoeba_sp._ATCC50654	Gephyramoeba_sp._ATCC50654
ASV_2045	0	0	0	0	0	2	0	0	0	0	0	0	0	0	0	0	0	7	3	0	0	0	0	0	0	0	0	0	0	0	0	0	0	0	10	0	0	0	0	0	0	0	Eukaryota	Opisthokonta	Nucletmycea	Fungi	Glomeromycetes	uncultured
ASV_2047	0	0	6	0	0	0	0	0	0	0	0	0	0	0	0	0	0	0	0	0	3	0	0	0	0	0	0	0	0	0	0	0	0	0	0	0	0	0	0	0	0	0	Eukaryota	Opisthokonta	Nucletmycea	Fungi	NA	NA
ASV_2048	0	0	0	0	0	1	0	0	0	0	0	0	0	0	14	0	0	0	0	0	0	0	0	0	0	0	0	0	3	0	0	0	0	0	0	0	0	0	6	0	0	0	Eukaryota	SAR	Alveolata	Apicomplexa	Eugregarinorida	NA
ASV_2049	0	0	0	0	0	0	0	0	0	32	0	0	0	0	0	0	0	0	0	0	0	0	0	0	0	0	0	0	0	0	0	0	0	0	0	0	0	0	0	0	18	0	Eukaryota	Opisthokonta	Nucletmycea	Fungi	Endogonaceae	uncultured
ASV_2050	0	0	0	4	7	0	0	0	0	0	0	0	0	0	0	0	0	0	0	0	0	0	0	0	0	0	0	0	5	0	0	0	0	0	0	0	0	0	0	0	0	0	Eukaryota	SAR	Rhizaria	Cercozoa	Vampyrellidae	uncultured
ASV_2052	0	0	0	0	17	0	0	0	0	0	0	0	0	0	0	0	0	0	0	0	0	0	0	0	0	0	0	0	0	0	0	0	0	0	0	0	0	0	0	0	0	0	Eukaryota	Opisthokonta	Nucletmycea	Fungi	Incertae_Sedis	Paramicrosporidium
ASV_2053	0	0	0	0	0	15	0	0	0	0	0	0	0	0	0	0	0	0	0	0	0	0	0	0	0	0	0	0	0	0	0	0	0	0	8	0	0	0	0	0	0	0	Eukaryota	Opisthokonta	Nucletmycea	Fungi	Cryptomycota	LKM11
ASV_2054	0	25	0	0	0	0	0	0	0	0	0	0	0	0	0	0	0	0	0	0	0	0	0	0	0	0	0	0	0	0	0	0	0	0	0	0	0	0	0	0	0	0	Eukaryota	Archaeplastida	Chloroplastida	Chlorophyta	Trentepohliales	Printzina
ASV_2056	0	0	0	0	0	0	0	0	0	0	0	0	0	0	0	0	0	0	0	0	0	0	0	0	0	0	0	0	0	0	0	0	22	0	0	0	0	0	0	0	0	0	Eukaryota	Opisthokonta	Nucletmycea	Fungi	Incertae_Sedis	Chytridiomycetes
ASV_2059	0	0	0	0	0	0	0	0	0	0	0	11	0	0	0	0	0	0	0	0	0	0	0	0	4	0	0	0	0	0	0	0	0	0	0	0	0	0	0	0	0	0	Eukaryota	Opisthokonta	Nucletmycea	Fungi	Cryptomycota	LKM11
ASV_2060	0	0	0	0	0	0	0	0	0	0	0	0	0	0	0	0	0	0	0	0	0	0	0	0	12	11	0	0	0	0	0	0	0	0	0	0	0	0	5	0	0	0	Eukaryota	Opisthokonta	Nucletmycea	Fungi	Cryptomycota	LKM11
ASV_2061	0	0	6	0	0	0	0	0	0	0	11	0	0	0	0	0	0	0	1	0	0	0	0	0	0	0	0	0	0	0	0	0	0	0	0	0	0	0	0	0	0	0	Eukaryota	Opisthokonta	Nucletmycea	Fungi	Glomeromycetes	uncultured
ASV_2062	0	0	0	0	0	16	0	0	0	0	0	0	0	0	0	0	0	0	0	0	0	0	0	0	0	0	0	0	0	0	0	0	0	0	0	0	0	0	0	0	0	0	Eukaryota	SAR	Alveolata	Ciliophora	Platyophryida	Platyophrya
ASV_2064	0	0	0	0	0	0	0	0	0	0	0	0	0	0	0	0	0	0	0	2	0	0	0	0	0	0	2	0	1	2	0	0	0	7	0	0	0	0	0	0	0	0	Eukaryota	Archaeplastida	Chloroplastida	Chlorophyta	Trentepohliales	Printzina
ASV_2065	0	0	0	0	0	0	0	0	0	0	0	0	0	0	0	0	0	27	0	0	0	0	0	0	0	0	0	0	0	0	0	0	0	0	0	0	0	0	0	0	0	0	Eukaryota	SAR	Alveolata	Apicomplexa	Eugregarinorida	Gregarina
ASV_2067	0	0	0	0	0	0	0	0	0	0	0	0	0	0	0	0	0	0	11	0	0	0	0	0	0	0	0	0	0	0	0	26	0	0	0	0	0	0	0	0	0	0	Eukaryota	Opisthokonta	Nucletmycea	Fungi	Archaeorhizomycetaceae	Archaeorhizomyces
ASV_2068	0	0	2	0	0	0	0	0	0	0	0	0	0	0	0	0	0	0	2	0	0	0	0	0	0	0	0	0	0	0	4	0	0	0	17	0	0	0	0	6	0	0	Eukaryota	Amoebozoa	Discosea	Flabellinia	Dactylopodida	Tubulinea_group_04_sp._CAL7
ASV_2069	0	0	0	0	0	0	14	0	0	0	0	0	0	0	0	0	0	0	0	18	0	0	0	0	0	0	0	0	0	0	0	0	0	0	0	0	0	0	0	0	0	0	Eukaryota	Opisthokonta	Nucletmycea	Fungi	NA	NA
ASV_2070	0	0	0	0	0	0	0	0	0	0	0	0	0	1	0	0	0	0	0	9	0	0	0	0	0	0	0	0	0	0	0	0	5	0	0	0	0	0	0	0	0	0	Eukaryota	Opisthokonta	Nucletmycea	Fungi	Cryptomycota	LKM11
ASV_2072	0	0	0	0	0	0	0	0	0	0	0	0	0	0	0	0	64	0	0	0	0	0	0	0	0	0	0	0	9	0	0	0	0	0	0	0	0	0	0	0	0	0	Eukaryota	Opisthokonta	Nucletmycea	Fungi	NA	NA
ASV_2074	0	0	12	0	0	0	0	0	0	0	0	0	0	0	0	0	0	0	0	0	0	0	0	0	0	0	0	0	0	17	0	0	0	0	0	0	0	0	0	0	0	0	Eukaryota	Archaeplastida	Chloroplastida	Chlorophyta	Chlorophyceae	Incertae_Sedis
ASV_2078	0	0	0	0	0	0	0	0	0	0	0	0	0	0	0	0	0	0	10	0	0	11	0	0	0	0	0	0	0	0	0	0	0	0	0	0	0	0	0	0	0	0	Eukaryota	SAR	Rhizaria	Cercozoa	Thecofilosea	uncultured
ASV_2079	3	0	0	0	0	0	0	0	0	0	0	0	0	0	0	0	0	0	0	0	0	0	0	0	3	7	5	0	0	0	0	0	0	0	0	0	0	0	0	0	0	0	Eukaryota	Archaeplastida	Chloroplastida	Chlorophyta	Chlorophyceae	Incertae_Sedis
ASV_2080	0	0	0	0	0	0	0	0	0	0	0	0	0	0	0	0	0	0	0	0	0	0	0	0	22	0	8	0	0	0	0	0	0	0	0	0	0	0	0	0	0	0	Eukaryota	Archaeplastida	Chloroplastida	Chlorophyta	Trentepohliales	Trentepohlia
ASV_2082	0	0	0	9	0	0	0	0	0	0	0	0	0	0	0	0	0	0	0	0	0	0	0	0	0	0	2	0	0	0	0	0	0	0	0	0	0	0	0	0	0	0	Eukaryota	Amoebozoa	Tubulinea	Arcellinida	Echinamoebida	Echinamoeba
ASV_2084	0	0	0	0	0	2	0	0	0	0	0	0	0	0	0	0	0	0	0	0	0	0	0	0	0	0	0	39	0	0	0	0	0	0	0	0	0	0	0	0	0	0	Eukaryota	Amoebozoa	Schizoplasmodiida	Ceratiomyxella	Ceratiomyxella_tahitiensis	Ceratiomyxella_tahitiensis
ASV_2086	0	5	0	8	0	0	0	0	0	0	0	0	0	0	0	0	0	0	0	0	2	0	0	0	0	0	0	0	0	0	0	0	0	0	0	0	0	0	0	0	0	0	Eukaryota	SAR	Rhizaria	Cercozoa	Cercomonadidae	Cercomonas
ASV_2087	0	9	0	0	0	0	0	0	0	0	0	0	0	0	0	0	0	0	10	0	0	0	0	0	0	0	0	0	0	0	0	0	0	0	0	0	0	0	0	0	0	0	Eukaryota	Amoebozoa	Tubulinea	Arcellinida	Echinamoebida	Echinamoeba
ASV_2088	0	7	0	0	0	0	0	0	0	0	0	0	0	0	0	0	0	0	2	0	1	0	0	0	0	0	0	0	0	0	7	0	0	0	0	0	7	0	0	0	0	0	Eukaryota	Amoebozoa	Tubulinea	Arcellinida	Echinamoebida	Echinamoeba
ASV_2090	0	0	0	0	15	0	0	0	0	0	0	0	0	0	0	0	0	0	0	0	0	0	0	0	0	0	0	0	0	0	0	0	0	3	0	0	0	0	0	0	0	0	Eukaryota	Amoebozoa	Cavosteliida	Gephyramoeba_sp._ATCC50654	Gephyramoeba_sp._ATCC50654	Gephyramoeba_sp._ATCC50654
ASV_2091	0	0	0	0	0	3	0	0	0	0	0	7	0	0	0	0	0	0	0	0	0	0	0	0	0	0	0	0	0	0	0	0	0	26	0	0	0	0	0	0	0	0	Eukaryota	Opisthokonta	Nucletmycea	Fungi	Cryptomycota	LKM11
ASV_2092	0	3	0	0	0	0	0	0	0	0	7	0	0	0	0	0	0	0	0	0	0	0	0	0	0	0	0	0	0	0	0	13	0	0	0	0	0	0	0	0	0	0	Eukaryota	SAR	Rhizaria	Cercozoa	Cercomonadidae	NA
ASV_2093	0	0	0	0	0	0	0	0	0	0	0	0	0	0	0	0	0	0	0	0	0	0	0	0	3	0	0	0	0	0	20	0	0	0	0	0	0	0	0	0	0	0	Eukaryota	Amoebozoa	Cavosteliida	Gephyramoeba_sp._ATCC50654	Gephyramoeba_sp._ATCC50654	Gephyramoeba_sp._ATCC50654
ASV_2094	0	8	0	0	0	0	0	0	0	0	0	0	0	0	0	0	0	3	0	3	0	0	0	0	0	3	0	0	0	0	0	0	0	0	0	0	0	0	0	0	0	0	Eukaryota	Opisthokonta	Nucletmycea	Fungi	Cryptomycota	LKM11
ASV_2096	0	2	0	0	0	0	0	0	0	0	0	0	0	0	0	0	0	0	0	0	0	0	0	0	0	0	5	0	0	0	0	0	0	0	11	0	0	0	0	0	0	0	Eukaryota	Opisthokonta	Nucletmycea	Fungi	Atractiellomycetes	Atractiellales
ASV_2098	7	0	0	1	0	0	0	0	0	0	0	0	0	2	0	0	0	0	3	1	0	0	0	0	0	0	0	0	0	0	2	3	0	0	0	0	3	0	0	0	0	0	Eukaryota	Opisthokonta	Nucletmycea	Fungi	Mortierellaceae	Mortierella
ASV_2100	0	0	0	0	0	0	0	0	0	0	0	0	0	0	0	0	0	0	0	11	0	0	0	0	0	0	0	0	0	0	0	0	0	0	0	14	0	0	0	0	9	0	Eukaryota	Amoebozoa	Tubulinea	Euamoebida	BOLA868	uncultured_eukaryote
ASV_2107	9	17	0	0	0	0	0	0	0	0	0	0	0	0	0	0	0	0	0	0	0	0	0	0	0	0	1	0	0	0	0	0	0	0	0	0	0	0	0	0	0	0	Eukaryota	SAR	Alveolata	Ciliophora	Colpodida	Bromeliothrix
ASV_2108	0	0	0	0	0	0	0	0	0	0	0	0	0	0	0	0	0	12	0	0	0	0	0	0	0	0	0	0	0	0	0	0	0	0	0	0	9	0	0	0	0	0	Eukaryota	SAR	Rhizaria	Cercozoa	Glissomonadida	Heteromita
ASV_2115	0	0	0	0	1	0	0	0	0	0	0	0	0	0	0	0	66	0	0	0	0	0	0	0	0	0	0	0	0	0	0	0	7	0	0	0	0	0	0	0	0	0	Eukaryota	Opisthokonta	Nucletmycea	Fungi	NA	NA
ASV_2118	11	0	0	0	0	0	0	0	0	0	0	0	0	0	0	0	0	0	0	0	0	0	0	0	0	0	0	0	11	0	0	0	0	0	0	0	0	0	0	0	0	0	Eukaryota	Amoebozoa	Cavosteliida	Cavostelium	Cavostelium_apophysatum	Cavostelium_apophysatum
ASV_2121	0	0	0	0	0	0	0	0	0	67	0	0	0	0	0	0	0	0	0	0	0	0	0	0	0	0	0	0	0	0	0	0	0	0	0	0	0	0	0	0	0	0	Eukaryota	Opisthokonta	Nucletmycea	Fungi	NA	NA
ASV_2122	0	0	0	0	0	0	0	0	0	0	0	0	0	0	0	0	0	0	0	0	0	0	0	0	0	0	0	0	0	0	11	0	0	11	0	0	0	0	0	0	0	0	Eukaryota	Opisthokonta	Nucletmycea	Fungi	Glomeraceae	Sclerocystis
ASV_2125	0	0	0	0	0	0	0	24	0	0	0	0	0	11	0	0	0	0	0	0	0	0	0	0	2	0	0	0	0	0	0	8	0	0	0	0	0	0	0	0	0	0	Eukaryota	Opisthokonta	Nucletmycea	Fungi	Incertae_Sedis	Colacogloea
ASV_2126	0	0	0	0	0	0	0	0	0	0	0	0	0	0	0	0	0	0	0	0	0	0	0	0	0	0	20	0	0	0	0	0	0	0	0	0	0	0	0	0	0	0	Eukaryota	SAR	Rhizaria	Cercozoa	Thecofilosea	uncultured
ASV_2128	0	0	0	0	0	0	0	0	0	0	16	0	0	0	0	0	0	0	0	0	0	8	0	0	0	0	0	0	0	0	0	0	0	0	0	0	0	0	0	0	0	0	Eukaryota	Opisthokonta	Nucletmycea	Fungi	NA	NA
ASV_2129	0	0	0	0	3	0	0	0	0	43	0	0	0	0	0	0	0	0	0	0	0	4	0	0	0	0	0	0	0	0	0	0	0	0	0	0	0	0	0	0	0	0	Eukaryota	Opisthokonta	Nucletmycea	Fungi	Endogonaceae	uncultured
ASV_2131	0	0	0	0	0	0	0	0	0	0	0	0	0	0	0	0	0	9	9	0	0	0	0	0	0	0	0	0	0	0	0	0	0	0	0	0	0	0	0	0	0	0	Eukaryota	SAR	Stramenopiles	Peronosporomycetes	NA	NA
ASV_2132	0	0	17	0	8	0	0	0	0	0	0	0	0	0	0	0	0	2	0	0	0	0	0	0	0	0	0	0	5	0	0	0	0	0	0	0	0	0	0	0	0	0	Eukaryota	SAR	Alveolata	Apicomplexa	NA	NA
ASV_2133	4	0	0	0	0	0	0	0	0	0	0	0	0	4	0	0	0	0	3	3	1	0	0	0	0	0	0	0	0	0	3	0	0	0	0	0	1	0	0	0	0	0	Eukaryota	Opisthokonta	Nucletmycea	Fungi	Mortierellaceae	Mortierella
ASV_2136	0	0	0	0	0	0	0	0	0	0	0	0	0	0	0	0	0	0	0	0	0	0	0	0	0	0	0	0	0	0	0	8	0	0	0	0	0	0	0	0	0	0	Eukaryota	Amoebozoa	Schizoplasmodiida	Ceratiomyxella	Ceratiomyxella_tahitiensis	Ceratiomyxella_tahitiensis
ASV_2138	0	0	0	0	0	3	0	0	0	0	0	0	10	0	0	0	0	0	0	0	0	0	0	0	0	0	0	0	0	0	0	0	0	0	0	0	0	0	0	0	0	0	Eukaryota	SAR	Alveolata	Ciliophora	Hypotrichia	NA
ASV_2140	10	9	4	0	0	0	0	0	0	0	0	0	0	0	0	0	0	0	0	0	0	0	0	0	0	0	0	0	0	0	0	0	0	0	0	0	0	0	0	0	0	0	Eukaryota	Amoebozoa	Cavosteliida	Gephyramoeba_sp._ATCC50654	Gephyramoeba_sp._ATCC50654	Gephyramoeba_sp._ATCC50654
ASV_2142	0	7	0	0	0	0	0	0	0	0	0	16	0	0	0	0	0	0	0	0	0	0	0	0	0	0	0	0	0	0	0	0	0	0	0	0	0	0	0	0	0	0	Eukaryota	SAR	Rhizaria	Cercozoa	Vampyrellidae	NA
ASV_2143	0	0	0	0	0	0	0	0	0	0	0	32	0	0	0	0	0	0	0	0	0	0	0	0	0	0	0	0	0	0	0	0	0	0	0	0	0	0	0	0	0	0	Eukaryota	Opisthokonta	Nucletmycea	Fungi	Archaeorhizomycetaceae	Archaeorhizomyces
ASV_2144	0	0	0	0	0	0	0	0	0	0	0	0	0	22	0	0	0	0	0	0	0	0	0	0	0	0	0	0	0	0	0	0	0	0	0	0	0	0	0	0	0	0	Eukaryota	Opisthokonta	Nucletmycea	Fungi	Archaeorhizomycetaceae	Archaeorhizomyces
ASV_2145	0	0	0	0	0	0	0	0	54	0	0	0	0	0	0	0	0	0	0	0	0	0	0	0	0	0	0	0	0	0	0	0	0	0	0	0	0	0	0	0	0	0	Eukaryota	SAR	Rhizaria	Cercozoa	Vampyrellidae	NA
ASV_2148	0	0	0	0	0	0	0	0	0	0	0	0	0	0	0	0	0	0	0	0	0	0	9	0	15	0	0	0	0	0	0	0	0	0	0	0	0	0	0	0	0	0	Eukaryota	Amoebozoa	uncultured	uncultured_Eimeriidae	uncultured_Eimeriidae	uncultured_Eimeriidae
ASV_2150	0	0	0	0	0	0	0	0	0	0	0	0	0	0	0	0	0	0	0	0	0	0	5	0	0	0	8	0	0	0	0	0	0	0	0	0	0	0	0	7	0	0	Eukaryota	Opisthokonta	Holozoa	Ichthyosporea	Pseudoperkinsidae	Anurofeca
ASV_2156	0	0	0	0	9	0	0	30	0	0	7	0	0	4	0	0	0	0	0	0	0	0	0	0	0	0	0	0	0	0	0	0	0	7	0	0	0	0	0	0	0	0	Eukaryota	Opisthokonta	Nucletmycea	Fungi	Cryptomycota	LKM11
ASV_2160	0	0	0	0	0	0	0	0	45	0	0	0	0	0	0	0	0	0	0	0	0	0	0	0	0	0	0	0	0	0	0	0	0	0	0	0	0	0	0	0	0	0	Eukaryota	SAR	Rhizaria	Cercozoa	Vampyrellidae	Vampyrella
ASV_2163	0	0	0	0	0	0	0	0	0	0	0	0	0	0	0	0	0	0	0	0	0	0	0	0	0	0	0	0	0	0	0	0	0	0	0	0	0	0	22	0	0	0	Eukaryota	SAR	Alveolata	Apicomplexa	NA	NA
ASV_2165	0	0	0	0	0	0	0	0	0	0	0	0	0	0	0	0	0	0	0	0	0	0	0	0	0	0	0	0	0	0	0	0	0	0	5	0	0	0	0	0	22	0	Eukaryota	Opisthokonta	Nucletmycea	Fungi	LKM15	uncultured_microeukaryote
ASV_2170	0	0	0	0	0	0	0	19	0	0	0	0	8	0	0	0	0	0	0	0	0	0	2	0	0	0	0	0	0	0	0	0	0	1	0	0	0	0	0	0	0	0	Eukaryota	SAR	Alveolata	Apicomplexa	Gregarinasina	Eugregarinorida
ASV_2171	0	0	0	0	2	2	0	0	0	0	0	0	0	0	0	0	0	6	2	0	0	0	0	0	0	0	0	0	4	0	0	0	0	0	0	0	0	0	0	6	0	0	Eukaryota	Opisthokonta	Nucletmycea	Fungi	Glomeromycetes	uncultured
ASV_2172	0	0	0	0	0	0	0	0	0	0	0	0	0	0	0	0	0	0	17	0	0	0	0	0	0	0	0	0	0	0	0	0	0	0	0	0	0	0	0	0	0	0	Eukaryota	SAR	Rhizaria	Cercozoa	Glissomonadida	Heteromita
ASV_2175	0	0	0	0	0	0	0	0	0	0	0	0	0	0	0	7	0	0	0	0	0	0	0	0	0	0	0	0	0	0	0	0	0	0	0	0	0	0	0	0	4	0	Eukaryota	SAR	Rhizaria	Cercozoa	Vampyrellidae	uncultured
ASV_2177	0	0	0	0	3	0	0	0	0	0	11	5	0	8	0	0	0	0	0	0	0	0	0	0	0	0	0	0	0	0	0	0	0	0	0	0	0	0	0	0	0	0	Eukaryota	Opisthokonta	Nucletmycea	Fungi	Cryptomycota	LKM11
ASV_2178	0	0	5	0	2	0	0	0	0	0	0	0	0	0	0	0	0	0	0	0	0	0	0	0	0	0	0	0	5	0	0	0	6	0	0	0	0	0	0	1	0	0	Eukaryota	SAR	Alveolata	Ciliophora	Platyophryida	Platyophrya
ASV_2179	0	0	0	0	0	18	0	0	0	0	0	0	0	0	0	0	0	0	0	0	0	0	0	0	0	0	0	0	0	0	0	0	0	0	0	0	0	0	0	0	0	0	Eukaryota	Opisthokonta	Nucletmycea	Fungi	Archaeorhizomycetaceae	Archaeorhizomyces
ASV_2180	6	0	0	0	0	0	0	0	0	0	4	0	13	0	0	0	0	0	0	0	0	0	0	0	0	0	0	0	0	0	0	0	0	0	0	0	0	0	0	0	0	0	Eukaryota	Amoebozoa	Tubulinea	Arcellinida	Echinamoebida	Echinamoeba
ASV_2182	0	7	7	0	0	0	0	0	0	0	0	0	0	1	0	0	0	0	0	0	0	6	0	0	12	0	0	0	0	0	0	0	0	0	4	0	0	0	0	0	0	0	Eukaryota	Archaeplastida	Chloroplastida	Chlorophyta	Chlorophyceae	Incertae_Sedis
ASV_2184	0	0	0	0	0	0	0	0	0	0	0	0	0	0	0	0	0	0	0	0	0	0	0	0	0	0	4	0	0	0	0	0	0	0	0	0	0	0	5	0	0	0	Eukaryota	Archaeplastida	Chloroplastida	Chlorophyta	Ulvophyceae	NA
ASV_2188	0	0	0	0	0	0	0	0	0	0	0	0	0	0	0	0	0	0	0	0	0	0	21	0	0	0	0	0	0	0	0	0	0	0	0	0	0	0	0	0	0	0	Eukaryota	Amoebozoa	Discosea	Flabellinia	Dactylopodida	Tubulinea_group_04_sp._CAL7
ASV_2189	0	0	0	0	0	0	0	0	0	0	0	0	0	0	0	0	0	0	0	0	0	0	0	0	0	0	0	0	0	0	0	0	0	0	15	0	0	0	0	0	0	0	Eukaryota	Opisthokonta	Nucletmycea	Fungi	NA	NA
ASV_2190	0	0	0	0	0	0	0	0	0	0	0	0	0	0	0	0	0	0	15	0	0	0	0	0	0	0	0	0	0	0	0	0	0	0	0	0	0	0	0	0	0	0	Eukaryota	Amoebozoa	Tubulinea	Euamoebida	BOLA868	uncultured_eukaryote
ASV_2191	0	0	5	0	0	0	0	0	0	0	0	0	0	0	0	0	0	0	8	0	0	0	0	0	0	0	0	0	0	0	4	0	0	0	0	0	0	0	0	7	0	0	Eukaryota	Amoebozoa	Discosea	Flabellinia	Dactylopodida	Tubulinea_group_04_sp._CAL7
ASV_2193	0	0	1	0	0	0	0	0	0	0	0	0	0	9	0	0	0	0	0	9	0	0	0	0	0	0	0	0	0	0	0	0	6	0	0	0	0	0	0	0	0	0	Eukaryota	Opisthokonta	Nucletmycea	Fungi	Cryptomycota	LKM11
ASV_2195	0	0	0	0	20	0	0	0	0	0	0	0	0	0	0	0	0	0	0	0	0	0	0	0	0	0	0	0	0	0	0	0	0	0	0	0	0	0	0	0	0	0	Eukaryota	SAR	Rhizaria	Cercozoa	NA	NA
ASV_2196	0	0	0	0	15	0	0	0	0	0	0	0	0	0	0	0	0	0	0	0	0	0	0	0	0	0	0	0	0	0	0	0	0	0	0	0	0	0	0	12	0	0	Eukaryota	Opisthokonta	Nucletmycea	Fungi	Incertae_Sedis	Zoopagales
ASV_2197	0	0	0	0	3	0	0	0	0	0	0	0	0	0	0	0	0	0	0	0	0	0	0	0	0	0	0	0	11	0	0	0	11	0	0	0	0	0	0	0	0	0	Eukaryota	SAR	Rhizaria	Cercozoa	NA	NA
ASV_2198	5	0	0	0	0	0	0	0	0	0	0	0	8	0	0	0	0	0	0	0	0	0	0	0	0	0	0	0	0	0	0	0	0	0	0	0	0	0	0	12	0	0	Eukaryota	SAR	Alveolata	Apicomplexa	NA	NA
ASV_2199	0	0	0	0	0	0	0	0	0	0	0	0	12	0	0	0	0	0	0	0	0	0	0	0	0	0	0	0	0	0	0	0	0	0	0	0	11	0	0	0	0	0	Eukaryota	Opisthokonta	Nucletmycea	Fungi	Glomeromycetes	uncultured
ASV_2200	0	0	0	0	0	0	0	0	0	0	0	0	0	0	0	0	0	0	0	0	0	0	0	0	0	0	0	0	18	0	0	0	0	0	0	0	0	0	0	0	0	0	Eukaryota	Opisthokonta	Nucletmycea	Fungi	Glomeraceae	NA
ASV_2201	0	0	0	3	0	0	18	0	0	0	0	0	0	0	0	0	0	0	0	0	0	0	0	0	0	3	6	0	0	0	4	0	0	0	0	0	0	0	0	0	0	0	Eukaryota	Archaeplastida	Chloroplastida	Chlorophyta	Chlorophyceae	Incertae_Sedis
ASV_2204	0	0	0	0	0	0	0	0	0	0	0	0	0	0	0	0	0	0	0	0	0	2	0	0	5	0	0	0	0	0	0	0	0	0	4	0	0	0	0	0	0	0	Eukaryota	Archaeplastida	Chloroplastida	Chlorophyta	Chlorophyceae	Incertae_Sedis
ASV_2205	0	0	1	2	0	0	0	0	0	0	0	0	0	0	0	0	0	0	0	0	0	0	0	0	0	2	0	0	0	1	0	0	5	0	3	0	0	0	0	0	0	0	Eukaryota	SAR	Alveolata	Ciliophora	Platyophryida	Platyophrya
ASV_2206	0	0	0	1	0	0	0	0	0	0	0	0	0	0	0	0	0	0	0	0	0	0	0	0	0	4	0	0	0	0	0	0	0	0	0	0	3	0	0	1	0	34	Eukaryota	SAR	Alveolata	Ciliophora	Platyophryida	Platyophrya
ASV_2210	0	0	0	0	0	0	0	0	0	0	0	0	0	0	0	0	0	0	0	0	0	0	0	0	0	0	20	0	0	0	0	0	0	0	0	0	0	0	0	0	0	0	Eukaryota	SAR	Rhizaria	Cercozoa	Thecofilosea	uncultured
ASV_2211	3	0	0	0	0	0	0	0	0	0	0	0	0	0	0	0	0	10	0	0	0	0	0	0	0	0	7	0	2	0	0	0	0	0	0	0	0	0	0	0	0	0	Eukaryota	SAR	Alveolata	Apicomplexa	Eugregarinorida	D3P05A02
ASV_2213	0	0	0	0	0	0	0	0	0	0	0	0	0	0	0	0	0	0	0	0	0	0	13	0	0	0	0	0	0	0	0	0	0	0	0	0	0	0	0	0	0	0	Eukaryota	Opisthokonta	Nucletmycea	Fungi	Spiculogloeaceae	Phyllozyma
ASV_2216	0	0	0	0	0	0	0	0	0	0	0	0	0	0	0	0	0	0	0	20	0	0	0	0	0	0	0	0	0	0	3	0	0	0	0	0	0	0	0	0	0	0	Eukaryota	Opisthokonta	Nucletmycea	Fungi	Cryptomycota	LKM11
ASV_2217	5	0	0	0	0	0	0	0	0	0	6	0	6	0	0	0	0	0	0	0	5	0	0	0	0	0	0	0	0	0	0	0	0	0	0	0	0	0	0	0	0	0	Eukaryota	Amoebozoa	Protosteliida	uncultured_Peniaceae	uncultured_Peniaceae	uncultured_Peniaceae
ASV_2219	0	0	0	0	0	4	0	0	0	0	0	0	0	0	0	0	0	0	0	0	0	0	0	0	0	0	0	0	0	0	0	0	0	0	0	0	0	0	0	0	0	0	Eukaryota	Opisthokonta	Nucletmycea	Fungi	NA	NA
ASV_2223	0	0	0	0	0	0	0	0	0	60	0	0	0	0	0	0	0	0	0	0	0	0	0	0	0	0	0	0	0	0	0	0	0	0	0	0	0	0	0	0	0	0	Eukaryota	Opisthokonta	Nucletmycea	Fungi	NA	NA
ASV_2225	0	0	0	0	0	0	0	0	0	0	0	0	0	0	0	0	0	0	0	0	0	0	0	0	0	0	0	0	0	0	0	0	0	0	0	0	0	36	0	0	0	0	Eukaryota	SAR	Alveolata	Protalveolata	Perkinsidae	A31
ASV_2227	0	0	0	0	0	0	0	0	0	24	0	0	0	0	0	0	0	0	0	0	0	0	0	0	0	16	0	0	0	0	0	0	0	0	0	0	0	0	0	0	0	0	Eukaryota	Opisthokonta	Nucletmycea	Fungi	Atractiellomycetes	Atractiellales
ASV_2230	0	0	1	0	0	0	0	0	0	0	0	0	0	0	0	0	0	0	5	0	0	0	4	0	0	0	0	0	0	0	0	0	2	12	0	0	0	0	0	0	0	0	Eukaryota	Amoebozoa	Cavosteliida	Gephyramoeba_sp._ATCC50654	Gephyramoeba_sp._ATCC50654	Gephyramoeba_sp._ATCC50654
ASV_2238	8	7	4	0	0	0	0	0	0	0	0	0	0	0	0	0	0	0	0	0	0	0	0	0	0	0	0	0	0	0	0	0	0	0	0	0	0	0	0	0	0	0	Eukaryota	Amoebozoa	Cavosteliida	Gephyramoeba_sp._ATCC50654	Gephyramoeba_sp._ATCC50654	Gephyramoeba_sp._ATCC50654
ASV_2239	0	11	0	0	0	0	0	0	0	0	0	0	0	0	0	0	0	0	0	0	0	0	0	0	0	0	0	0	7	0	0	0	0	0	0	0	0	0	0	0	0	0	Eukaryota	Opisthokonta	Nucletmycea	Fungi	Glomeraceae	uncultured
ASV_2242	0	0	0	0	0	0	0	0	0	0	0	0	0	19	0	0	0	0	0	0	0	0	0	0	0	0	0	0	0	0	0	0	0	0	0	0	0	0	0	0	0	0	Eukaryota	SAR	Alveolata	Ciliophora	Colpodea	Colpodida
ASV_2243	0	0	0	0	0	0	0	0	0	0	0	0	0	23	0	0	0	0	0	0	0	0	0	0	0	0	0	0	0	0	0	0	0	0	0	0	0	0	0	0	0	0	Eukaryota	SAR	Rhizaria	Cercozoa	Vampyrellidae	Leptophryidae_sp._BAra1
ASV_2244	0	0	0	0	0	0	0	0	0	65	0	0	0	0	0	0	0	0	0	0	0	0	0	0	0	0	0	0	0	0	0	0	0	0	0	0	0	0	0	0	0	0	Eukaryota	Opisthokonta	Nucletmycea	Fungi	NA	NA
ASV_2245	0	0	0	0	0	0	0	0	0	0	0	0	0	0	0	0	0	0	0	0	0	4	0	0	4	0	0	7	0	0	0	0	0	0	0	6	0	4	0	0	0	0	Eukaryota	Archaeplastida	Chloroplastida	Chlorophyta	Chlorophyceae	Incertae_Sedis
ASV_2247	0	0	0	0	0	7	0	0	0	0	0	0	0	0	0	0	0	0	0	0	0	0	0	0	0	0	7	0	0	2	0	0	0	0	0	0	0	0	0	0	0	0	Eukaryota	Opisthokonta	Nucletmycea	Fungi	Glomerales	uncultured
ASV_2248	0	0	1	0	0	0	0	0	0	0	0	0	0	0	0	0	0	0	0	0	0	0	0	0	0	0	1	0	0	0	0	9	3	0	0	0	0	0	0	0	0	0	Eukaryota	Opisthokonta	Nucletmycea	Fungi	Cryptomycota	LKM11
ASV_2251	0	0	0	0	0	0	0	0	0	0	0	0	0	0	0	0	0	0	19	0	0	0	0	0	0	0	0	0	0	0	0	0	0	0	0	0	0	0	0	0	0	0	Eukaryota	Amoebozoa	Tubulinea	Euamoebida	BOLA868	uncultured_Hartmannellidae
ASV_2253	0	0	0	0	0	0	0	0	0	0	0	0	0	0	0	19	0	0	0	0	0	0	0	0	0	0	0	0	0	0	0	0	0	0	0	0	0	0	0	0	0	0	Eukaryota	Opisthokonta	Nucletmycea	Fungi	NA	NA
ASV_2254	0	0	0	8	0	0	0	0	0	0	0	0	0	0	0	0	0	0	0	0	0	0	0	0	0	0	0	0	0	0	0	0	0	0	0	0	0	0	0	0	0	0	Eukaryota	Amoebozoa	Gracilipodida	LEMD267	uncultured_eukaryote	uncultured_eukaryote
ASV_2255	0	0	0	0	0	0	0	0	0	0	0	0	0	0	0	0	0	0	0	0	0	0	0	0	0	0	0	0	0	0	0	0	26	0	0	0	0	0	0	0	0	0	Eukaryota	SAR	Stramenopiles	Labyrinthulomycetes	Sorodiplophrys	uncultured_labyrinthulid
ASV_2256	0	0	0	0	0	0	0	0	0	0	0	0	0	0	0	0	0	0	0	0	0	0	0	0	0	0	0	0	0	0	7	0	0	0	0	0	0	0	0	0	0	0	Eukaryota	SAR	Rhizaria	Cercozoa	Vampyrellidae	NA
ASV_2257	0	0	0	0	0	0	0	0	0	0	0	0	0	0	0	0	0	0	0	0	2	0	0	0	0	0	0	0	0	0	0	0	0	0	0	16	0	3	0	0	0	0	Eukaryota	Opisthokonta	Nucletmycea	Fungi	Glomeromycetes	uncultured
ASV_2258	0	0	0	0	0	0	0	0	0	0	0	0	0	0	0	0	0	0	0	0	0	0	0	0	29	0	0	0	0	0	0	0	0	0	0	0	0	0	0	0	0	0	Eukaryota	Opisthokonta	Nucletmycea	Fungi	Glomerales	uncultured
ASV_2260	8	0	0	0	0	0	0	0	0	0	0	0	0	0	0	0	0	0	0	0	0	0	0	0	22	0	0	0	0	0	0	0	0	0	0	0	0	0	0	0	0	0	Eukaryota	Amoebozoa	Cavosteliida	Cavostelium	Cavostelium_apophysatum	Cavostelium_apophysatum
ASV_2262	0	0	0	0	0	0	0	0	0	0	0	0	0	0	0	0	0	0	0	0	0	9	0	0	6	0	0	0	0	0	0	15	0	0	0	0	0	0	0	0	0	0	Eukaryota	Opisthokonta	Nucletmycea	Fungi	Clavicipitaceae	Epichloe
ASV_2263	0	3	0	0	7	0	0	0	0	0	0	0	0	0	0	0	0	9	0	0	0	4	0	0	0	0	0	0	0	0	0	0	0	0	0	0	0	0	0	0	0	0	Eukaryota	Opisthokonta	Nucletmycea	Fungi	Cryptomycota	LKM11
ASV_2264	0	0	0	0	4	0	0	0	0	0	0	0	0	0	0	0	0	4	0	0	0	0	0	0	0	0	7	0	0	2	0	0	0	0	0	0	0	0	0	0	0	0	Eukaryota	Opisthokonta	Nucletmycea	Fungi	Glomerales	uncultured
ASV_2270	0	0	0	0	4	0	0	26	0	0	1	0	0	5	0	0	0	0	0	0	0	0	0	0	0	0	0	0	0	0	0	0	0	1	0	0	0	0	0	0	0	0	Eukaryota	Opisthokonta	Nucletmycea	Fungi	Cryptomycota	LKM11
ASV_2272	0	0	0	0	0	0	41	0	0	0	0	0	0	0	0	0	0	0	0	0	0	0	0	0	0	0	0	0	0	0	0	0	0	0	0	0	0	0	0	0	0	0	Eukaryota	Opisthokonta	Nucletmycea	Fungi	Acaulosporaceae	Acaulospora
ASV_2276	0	0	0	0	0	0	0	0	0	0	0	35	0	0	0	0	0	0	0	0	0	0	0	0	0	0	0	0	0	0	0	0	0	0	0	0	0	0	0	0	0	0	Eukaryota	Opisthokonta	Nucletmycea	Fungi	Archaeorhizomycetaceae	Archaeorhizomyces
ASV_2278	0	0	0	0	0	0	0	0	0	0	0	0	0	0	0	0	0	0	0	0	0	0	0	0	0	0	0	0	0	0	0	26	0	0	0	0	0	0	0	0	0	0	Eukaryota	Opisthokonta	Nucletmycea	Fungi	Cryptomycota	LKM11
ASV_2279	0	0	0	0	0	0	0	0	0	0	0	0	0	0	0	0	0	0	0	0	0	0	0	0	0	0	0	0	0	0	24	0	0	0	0	0	0	0	0	0	0	0	Eukaryota	Opisthokonta	Nucletmycea	Fungi	Claroideoglomeraceae	Claroideoglomus
ASV_2281	0	0	0	0	0	0	0	0	0	0	0	0	0	0	0	0	0	0	8	0	0	0	0	0	0	0	0	0	0	0	4	0	0	0	0	0	0	0	0	0	0	0	Eukaryota	Opisthokonta	Nucletmycea	Fungi	Nowakowskiellaceae	Nowakowskiella
ASV_2282	0	0	9	0	0	0	0	0	0	0	0	0	0	0	0	0	0	0	0	0	0	0	0	0	0	0	0	0	0	0	0	0	0	0	0	0	0	0	0	0	0	0	Eukaryota	SAR	Rhizaria	Cercozoa	Vampyrellidae	NA
ASV_2283	0	0	0	0	0	0	0	0	0	0	0	0	0	18	0	0	0	0	0	0	0	0	0	0	0	0	9	0	0	0	0	0	0	0	0	0	0	0	0	0	0	0	Eukaryota	Amoebozoa	Tubulinea	Euamoebida	BOLA868	uncultured_Hartmannellidae
ASV_2284	0	3	8	1	0	0	0	0	0	0	0	0	0	0	0	0	0	0	0	0	0	10	0	0	0	0	0	16	0	0	0	0	0	0	0	0	0	0	0	0	0	0	Eukaryota	Archaeplastida	Chloroplastida	Chlorophyta	Chlorophyceae	Incertae_Sedis
ASV_2286	0	0	0	0	0	0	10	0	0	0	0	0	0	0	0	0	0	0	0	0	0	0	0	0	0	0	0	0	0	0	0	0	0	0	0	0	0	0	0	0	0	0	Eukaryota	SAR	Rhizaria	Cercozoa	Cercomonadidae	Cercomonas
ASV_2287	0	0	0	0	0	0	0	0	0	0	0	0	0	0	0	0	0	0	0	0	0	0	0	0	0	0	0	0	0	0	0	0	0	0	0	0	0	14	0	0	0	0	Eukaryota	Amoebozoa	Tubulinea	Arcellinida	Echinamoebida	Echinamoeba
ASV_2288	0	5	0	0	0	0	0	0	0	0	0	0	0	1	8	0	0	0	0	0	7	0	0	0	0	0	0	0	0	0	0	0	3	0	0	0	0	0	0	0	0	0	Eukaryota	Opisthokonta	Nucletmycea	Fungi	Cryptomycota	LKM11
ASV_2290	0	0	0	0	0	0	0	0	0	0	0	0	0	0	0	22	0	0	0	0	0	0	0	0	0	0	0	0	0	0	0	0	0	0	0	0	0	0	0	0	0	0	Eukaryota	Amoebozoa	Tubulinea	Euamoebida	Copromyxa_sp._PKD_2011	Copromyxa_sp._PKD_2011
ASV_2294	0	3	3	0	0	5	0	0	0	0	0	0	0	0	0	0	0	0	0	0	0	0	0	0	0	0	0	0	0	0	0	0	0	0	0	0	0	0	0	0	0	0	Eukaryota	Opisthokonta	Nucletmycea	Fungi	Cryptomycota	LKM11
ASV_2297	0	0	0	0	0	0	0	0	0	0	0	0	0	0	0	0	0	0	0	0	0	0	0	0	0	0	0	0	0	0	0	0	0	0	0	0	0	0	20	0	0	0	Eukaryota	Opisthokonta	Nucletmycea	Fungi	NA	NA
ASV_2300	0	0	0	0	0	0	0	0	0	0	0	0	0	0	0	0	0	0	0	0	0	0	0	0	6	0	0	0	0	0	0	0	0	11	0	0	0	0	0	0	0	0	Eukaryota	SAR	Rhizaria	Cercozoa	Vampyrellidae	Platyreta_germanica
ASV_2301	3	0	0	0	0	0	0	0	0	0	12	0	0	0	0	0	0	0	0	0	0	0	0	0	0	4	0	0	0	0	0	0	0	0	0	0	0	0	0	0	0	0	Eukaryota	Amoebozoa	Gracilipodida	soil_amoeba_AND16	soil_amoeba_AND16	soil_amoeba_AND16
ASV_2303	0	0	0	0	0	0	0	0	0	0	0	0	0	0	0	0	0	0	0	0	0	0	0	0	0	8	0	0	0	0	0	0	0	0	0	0	0	0	0	0	0	0	Eukaryota	Opisthokonta	Nucletmycea	Fungi	Nowakowskiellaceae	Nowakowskiella
ASV_2304	0	0	0	0	0	0	0	0	0	0	0	4	0	0	0	7	0	0	0	0	0	0	0	0	0	6	0	0	0	0	0	0	0	0	0	0	0	0	0	0	0	0	Eukaryota	Opisthokonta	Nucletmycea	Fungi	Glomeromycetes	uncultured
ASV_2305	0	7	0	0	0	0	0	0	0	0	0	0	0	0	0	0	0	0	0	0	0	0	0	0	0	0	0	0	0	0	0	0	0	0	0	0	0	0	0	0	0	0	Eukaryota	SAR	Alveolata	Ciliophora	Hypotrichia	NA
ASV_2306	0	0	0	0	0	0	0	0	0	0	0	0	0	0	0	0	0	0	0	8	0	0	0	0	0	0	3	0	0	0	9	0	0	0	0	0	0	0	0	0	0	0	Eukaryota	Opisthokonta	Nucletmycea	Fungi	Cryptomycota	LKM11
ASV_2309	0	9	0	0	0	0	0	0	0	0	0	0	0	0	14	0	0	0	0	0	0	0	0	24	0	0	0	0	0	0	0	0	0	0	0	0	0	0	0	0	0	0	Eukaryota	Opisthokonta	Nucletmycea	Fungi	NA	NA
ASV_2314	0	0	0	0	0	0	0	0	0	0	0	0	0	0	0	0	0	0	0	13	0	0	0	0	0	0	0	0	0	0	0	0	0	0	0	0	0	0	0	0	0	0	Eukaryota	SAR	Alveolata	Apicomplexa	NA	NA
ASV_2317	0	0	0	0	0	0	0	0	0	0	0	0	18	0	0	0	0	0	0	0	0	0	0	0	0	0	0	0	0	0	0	0	0	0	0	0	0	0	0	0	0	0	Eukaryota	Archaeplastida	Chloroplastida	Chlorophyta	Ulvophyceae	NA
ASV_2319	0	0	0	0	0	0	0	0	45	0	0	0	0	0	0	0	0	0	0	0	0	0	0	0	0	0	0	0	0	0	0	0	0	0	0	0	0	0	0	0	0	0	Eukaryota	Opisthokonta	Nucletmycea	Fungi	NA	NA
ASV_2320	0	0	0	0	0	0	0	0	0	0	0	0	0	0	0	0	0	0	0	0	0	0	0	0	0	0	0	0	0	3	0	0	0	0	0	0	0	0	16	0	0	0	Eukaryota	Opisthokonta	Nucletmycea	Fungi	Incertae_Sedis	Paramicrosporidium
ASV_2321	0	0	0	0	0	0	0	0	0	0	0	0	0	0	0	0	0	0	0	0	0	0	0	0	0	0	0	0	0	0	0	0	0	0	0	0	0	0	0	25	0	0	Eukaryota	Opisthokonta	Nucletmycea	Fungi	NA	NA
ASV_2322	0	0	0	0	0	0	0	0	0	0	0	0	0	0	0	0	0	0	0	0	0	5	0	0	2	0	0	0	0	0	0	0	6	0	0	0	0	0	0	0	0	0	Eukaryota	Opisthokonta	Nucletmycea	Fungi	Cryptomycota	LKM11
ASV_2324	0	0	0	0	0	0	0	0	0	0	0	0	0	0	0	0	0	0	0	0	0	0	0	0	15	0	0	0	0	0	0	0	0	0	0	0	0	0	0	0	0	0	Eukaryota	SAR	Alveolata	Ciliophora	Platyophryida	Platyophrya
ASV_2326	0	0	3	0	6	0	0	0	0	0	0	0	0	0	0	0	0	0	0	0	0	0	0	0	11	0	0	0	0	0	0	0	0	0	0	0	0	0	0	0	0	0	Eukaryota	SAR	Rhizaria	Cercozoa	Trinematidae	Trinema
ASV_2329	3	3	0	0	2	0	3	0	0	0	0	0	0	0	0	3	0	0	0	0	0	0	1	0	0	0	0	0	0	0	0	0	0	0	4	0	0	0	0	0	0	0	Eukaryota	Opisthokonta	Nucletmycea	Fungi	Mortierellaceae	Mortierella
ASV_2330	0	0	0	0	0	0	0	0	0	0	0	0	0	0	0	0	0	7	0	0	0	0	0	0	0	0	0	0	0	0	0	0	0	0	0	0	0	0	0	0	0	0	Eukaryota	Opisthokonta	Nucletmycea	Fungi	NA	NA
ASV_2332	0	0	0	0	0	0	0	0	0	0	0	0	0	0	0	0	0	0	26	0	0	0	0	0	0	0	0	0	0	0	0	0	0	0	0	0	0	0	0	0	0	0	Eukaryota	Opisthokonta	Nucletmycea	Fungi	Diversisporaceae	Diversispora
ASV_2333	0	0	0	0	0	16	0	0	0	0	0	0	0	0	0	0	0	0	0	0	0	0	0	0	0	0	0	0	0	0	0	0	0	0	0	0	0	0	0	0	0	0	Eukaryota	Amoebozoa	Schizoplasmodiida	Ceratiomyxella	Ceratiomyxella_tahitiensis	Ceratiomyxella_tahitiensis
ASV_2338	0	0	0	0	0	0	0	0	38	0	0	0	0	0	0	0	0	0	0	0	0	0	0	0	0	0	0	0	0	0	0	0	0	0	0	0	0	0	0	0	0	0	Eukaryota	Opisthokonta	Nucletmycea	Fungi	NA	NA
ASV_2340	0	0	0	0	0	0	0	0	0	0	0	0	0	0	0	0	0	0	0	0	0	0	0	0	0	0	0	0	0	0	0	0	0	0	0	0	0	0	0	21	0	0	Eukaryota	SAR	Alveolata	Ciliophora	Haptoria	NA
ASV_2341	0	1	0	0	0	0	0	0	0	0	2	0	0	0	0	0	0	0	0	4	0	0	0	0	11	0	0	0	0	0	0	0	0	0	0	0	0	0	0	0	0	0	Eukaryota	Opisthokonta	Nucletmycea	Fungi	Incertae_Sedis	Paramicrosporidium
ASV_2343	0	0	0	0	0	0	0	0	0	0	0	0	0	0	0	0	0	0	0	0	0	0	0	0	2	0	0	0	0	0	0	0	0	0	0	17	0	0	0	0	0	0	Eukaryota	Opisthokonta	Nucletmycea	Fungi	NA	NA
ASV_2345	0	0	0	0	0	0	0	0	0	0	10	0	0	0	0	0	0	0	0	0	0	0	0	0	0	0	12	0	0	0	0	0	0	0	0	0	0	0	0	0	0	0	Eukaryota	SAR	Rhizaria	Cercozoa	Cercomonadidae	Cercomonas
ASV_2346	0	0	0	0	0	0	0	0	0	0	0	0	0	0	0	0	0	0	0	0	0	8	0	0	0	0	7	0	0	0	5	0	0	0	0	0	0	0	0	0	0	0	Eukaryota	Archaeplastida	Chloroplastida	Chlorophyta	Trentepohliales	Trentepohlia
ASV_2347	0	0	0	6	0	0	0	0	0	0	0	0	0	0	0	0	0	0	0	0	0	10	0	0	0	0	3	0	0	0	0	0	0	0	0	0	0	0	0	0	0	0	Eukaryota	Opisthokonta	Nucletmycea	Fungi	Cryptomycota	LKM11
ASV_2349	0	0	0	0	0	0	0	0	0	0	0	0	0	0	0	0	0	0	20	0	0	0	0	0	0	0	0	0	0	0	0	0	0	0	0	0	0	0	0	0	0	0	Eukaryota	Opisthokonta	Nucletmycea	Fungi	NA	NA
ASV_2352	0	0	0	0	0	0	0	0	0	0	0	0	0	0	0	0	0	0	0	0	8	0	0	0	0	0	0	0	0	0	0	0	0	0	0	0	0	0	0	0	0	0	Eukaryota	SAR	Alveolata	Apicomplexa	Eugregarinorida	Stylocephalus
ASV_2353	0	0	0	0	0	0	0	0	0	0	0	0	0	2	0	16	0	0	0	0	0	0	0	0	0	0	0	0	0	0	0	0	0	0	0	0	0	0	6	0	0	0	Eukaryota	Opisthokonta	Nucletmycea	Fungi	Cryptomycota	LKM11
ASV_2356	0	0	0	0	0	0	0	0	0	0	0	0	0	9	0	0	0	0	0	0	0	0	5	0	7	0	0	0	0	0	0	0	0	0	0	0	0	0	0	0	0	0	Eukaryota	Opisthokonta	Nucletmycea	Fungi	NA	NA
ASV_2358	0	0	0	0	0	0	0	0	0	0	0	0	0	0	0	0	0	0	0	0	0	0	0	0	0	0	14	0	0	0	0	0	0	0	0	0	0	0	0	0	0	0	Eukaryota	SAR	Alveolata	Ciliophora	Colpodida	uncultured
ASV_2361	0	0	0	0	0	0	0	0	0	0	0	0	15	0	0	0	0	0	0	0	3	0	1	0	0	0	0	0	0	0	0	0	4	0	0	0	0	0	0	0	0	0	Eukaryota	Opisthokonta	Nucletmycea	Fungi	Kickxellaceae	Ramicandelaber
ASV_2362	0	0	0	0	0	0	0	0	0	0	0	0	0	0	0	0	0	0	11	0	0	0	0	0	0	0	0	0	0	0	0	0	0	0	11	0	1	0	0	0	0	0	Eukaryota	Opisthokonta	Nucletmycea	Fungi	Claroideoglomeraceae	Claroideoglomus
ASV_2363	0	0	0	0	0	0	0	0	0	0	0	0	0	4	0	0	0	0	0	0	0	0	0	0	0	0	0	0	0	0	0	0	0	0	0	0	0	0	0	0	0	0	Eukaryota	Opisthokonta	Nucletmycea	Fungi	Nowakowskiellaceae	Nowakowskiella
ASV_2367	0	4	0	0	0	0	0	0	0	0	0	0	0	0	0	0	0	0	0	0	0	0	0	0	0	0	0	0	0	0	0	0	10	0	0	0	0	0	0	0	0	5	Eukaryota	Amoebozoa	uncultured	uncultured_Eimeriidae	uncultured_Eimeriidae	uncultured_Eimeriidae
ASV_2368	0	0	0	2	0	0	14	0	0	0	0	0	0	0	0	0	0	0	0	0	0	0	0	0	0	0	0	0	0	0	0	0	0	0	7	0	0	0	0	0	0	0	Eukaryota	SAR	Alveolata	Ciliophora	Colpodida	Pseudoplatyophrya
ASV_2371	0	0	0	0	0	0	0	0	0	0	0	0	0	0	0	0	0	0	0	0	0	0	0	0	0	0	0	0	23	0	0	0	0	0	0	0	0	0	0	0	0	0	Eukaryota	Opisthokonta	Nucletmycea	Fungi	Archaeorhizomycetaceae	Archaeorhizomyces
ASV_2372	0	0	0	0	0	0	0	0	0	0	0	0	0	0	0	0	0	0	0	0	0	0	0	0	0	0	0	0	0	14	16	0	0	0	0	0	0	0	0	0	0	0	Eukaryota	Opisthokonta	Nucletmycea	Fungi	Cryptomycota	LKM11
ASV_2374	0	0	0	0	0	0	0	0	0	0	0	0	0	0	0	0	0	0	0	0	0	0	0	0	0	0	0	0	0	0	0	0	0	0	0	0	0	0	21	0	0	0	Eukaryota	Amoebozoa	Schizoplasmodiida	Ceratiomyxella	Ceratiomyxella_tahitiensis	Ceratiomyxella_tahitiensis
ASV_2377	0	0	0	0	0	0	0	0	0	0	0	0	0	0	0	0	0	0	0	0	0	0	0	0	16	0	0	0	0	0	0	0	0	0	0	0	0	0	0	0	0	0	Eukaryota	SAR	Alveolata	Ciliophora	Platyophryida	Platyophrya
ASV_2378	0	0	0	0	0	0	0	0	0	0	0	0	0	0	0	0	0	6	3	0	0	0	0	0	3	0	0	0	0	0	0	0	6	0	0	0	0	0	0	0	0	0	Eukaryota	SAR	Rhizaria	Cercozoa	Vampyrellidae	Platyreta_germanica
ASV_2380	0	0	0	0	0	0	0	0	0	0	0	0	0	0	0	0	0	0	0	0	0	0	0	0	0	4	0	0	0	0	0	0	1	0	0	0	0	0	0	0	0	0	Eukaryota	SAR	Alveolata	Ciliophora	Colpodida	Pseudoplatyophrya
ASV_2382	0	5	0	0	0	0	0	0	0	0	0	0	0	0	0	0	0	0	0	0	0	0	0	0	0	0	0	0	0	0	0	0	0	0	0	0	5	0	0	0	0	0	Eukaryota	Amoebozoa	Incertae_Sedis	Arboramoeba	uncultured_Acanthamoeba	uncultured_Acanthamoeba
ASV_2383	0	0	5	0	0	0	0	0	0	0	0	0	0	0	0	0	0	0	0	10	0	0	0	0	0	0	3	0	0	0	0	0	0	0	0	0	0	0	0	0	0	0	Eukaryota	SAR	Alveolata	Apicomplexa	NA	NA
ASV_2384	0	0	0	0	0	0	0	0	0	0	0	0	0	0	0	0	0	0	0	0	0	0	0	0	0	0	0	46	0	0	0	0	0	0	0	0	0	0	0	0	0	0	Eukaryota	Opisthokonta	Nucletmycea	Fungi	Archaeorhizomycetaceae	Archaeorhizomyces
ASV_2393	0	0	0	0	4	0	0	0	0	0	0	0	0	0	6	0	0	0	0	0	0	0	0	0	0	0	0	0	0	0	0	0	0	0	15	0	0	0	0	0	0	0	Eukaryota	SAR	Alveolata	Apicomplexa	Archigregarinorida	Selenidium
ASV_2399	0	0	0	0	0	0	0	0	0	0	0	0	0	0	0	0	0	0	0	0	0	0	0	0	0	0	0	0	0	0	19	0	0	0	0	0	0	0	0	0	0	0	Eukaryota	Opisthokonta	Nucletmycea	Fungi	Mortierellaceae	Mortierella
ASV_2400	0	0	0	0	0	0	0	0	0	0	0	0	0	0	0	0	0	0	0	0	0	0	0	0	0	16	0	0	0	0	0	0	0	0	0	0	0	0	0	0	0	0	Eukaryota	Opisthokonta	Nucletmycea	Fungi	Nowakowskiellaceae	Nowakowskiella
ASV_2402	0	0	0	0	1	0	0	0	0	0	0	0	0	0	0	0	0	0	0	0	0	6	0	0	0	0	0	0	0	0	0	0	9	0	0	0	0	0	0	0	0	0	Eukaryota	SAR	Alveolata	Apicomplexa	Eugregarinorida	D3P05A02
ASV_2405	0	0	0	0	0	0	0	0	0	0	0	0	0	5	0	0	0	0	0	0	0	0	0	0	0	0	7	0	0	0	0	0	0	0	0	0	0	0	0	0	0	0	Eukaryota	Archaeplastida	Chloroplastida	Chlorophyta	Ulvophyceae	NA
ASV_2407	0	0	0	0	0	0	0	0	0	0	0	0	0	0	0	7	0	0	0	0	0	0	0	0	0	0	18	0	0	0	0	0	0	0	0	0	0	0	0	0	0	0	Eukaryota	SAR	Rhizaria	Cercozoa	Vampyrellidae	NA
ASV_2408	0	0	0	0	0	0	0	0	0	0	0	0	0	0	0	0	0	0	0	0	0	0	0	0	0	0	8	0	0	0	0	0	0	0	0	0	11	0	0	0	0	0	Eukaryota	SAR	Alveolata	Ciliophora	Colpodida	Pseudoplatyophrya
ASV_2415	0	0	0	0	0	0	0	0	0	0	0	0	0	0	0	0	0	0	0	0	8	0	0	0	0	0	0	0	0	0	0	0	0	0	0	0	0	0	0	0	0	0	Eukaryota	Opisthokonta	Nucletmycea	Fungi	Incertae_Sedis	Paramicrosporidium
ASV_2416	0	0	0	0	0	0	9	0	0	0	0	0	0	0	0	11	0	0	0	0	0	0	0	0	0	0	0	0	0	0	0	0	2	0	0	0	0	0	0	0	0	0	Eukaryota	Opisthokonta	Nucletmycea	Fungi	NA	NA
ASV_2419	8	0	0	0	0	0	8	0	0	0	0	0	0	0	0	0	0	0	0	0	0	0	0	0	0	0	0	0	0	0	0	0	0	0	0	0	6	0	0	0	0	0	Eukaryota	Opisthokonta	Nucletmycea	Fungi	Cryptomycota	LKM11
ASV_2420	12	0	0	0	0	0	0	0	0	0	0	0	4	0	0	0	0	0	0	0	0	0	0	0	0	0	0	0	4	0	0	0	0	0	0	0	0	0	0	0	0	0	Eukaryota	SAR	Alveolata	Apicomplexa	Eugregarinorida	D3P05A02
ASV_2421	0	9	0	0	0	0	0	0	0	0	0	0	0	0	0	0	0	0	0	0	0	0	0	0	0	0	0	0	0	0	0	0	0	0	0	0	7	0	0	0	0	0	Eukaryota	Opisthokonta	Nucletmycea	Fungi	NA	NA
ASV_2423	0	0	0	0	0	0	0	29	0	0	6	0	0	0	0	0	0	0	0	0	0	0	0	0	0	0	0	0	0	0	0	10	0	0	0	0	0	0	0	0	0	0	Eukaryota	Opisthokonta	Nucletmycea	Fungi	NA	NA
ASV_2424	0	0	0	0	0	0	0	0	0	0	4	0	0	15	0	0	0	0	0	0	0	0	0	0	0	0	0	0	0	0	0	0	0	0	0	0	0	0	0	0	0	0	Eukaryota	Amoebozoa	Cavosteliida	Gephyramoeba_sp._ATCC50654	Gephyramoeba_sp._ATCC50654	Gephyramoeba_sp._ATCC50654
ASV_2427	0	0	0	0	0	0	0	0	0	0	0	0	0	0	0	0	0	0	0	0	0	0	0	0	0	0	0	0	0	0	18	0	0	0	0	0	0	0	0	0	0	0	Eukaryota	Amoebozoa	Gracilipodida	Flamella	Flamella_aegyptia	Flamella_aegyptia
ASV_2430	0	0	0	0	0	0	0	0	0	0	0	0	0	0	0	0	0	0	0	0	0	4	0	0	6	2	0	0	0	0	0	0	0	0	3	0	0	0	0	0	0	0	Eukaryota	Archaeplastida	Chloroplastida	Chlorophyta	Chlorophyceae	Incertae_Sedis
ASV_2432	0	0	0	0	0	0	0	0	0	0	0	0	0	5	0	0	0	0	0	0	0	0	0	0	0	0	0	0	0	3	0	0	0	0	3	0	0	0	0	0	0	0	Eukaryota	Archaeplastida	Chloroplastida	Chlorophyta	Chlorophyceae	Incertae_Sedis
ASV_2433	0	0	0	0	9	0	0	0	0	0	0	0	0	0	0	0	0	0	0	0	0	0	0	0	0	0	6	0	0	0	0	0	0	0	0	0	0	0	0	10	0	0	Eukaryota	SAR	Alveolata	Ciliophora	NA	NA
ASV_2434	0	0	0	0	0	0	0	0	0	0	0	8	0	0	0	0	0	0	0	0	0	0	10	0	0	0	0	0	0	0	0	0	0	0	0	0	0	0	0	0	0	0	Eukaryota	Opisthokonta	Nucletmycea	Fungi	Archaeorhizomycetaceae	Archaeorhizomyces
ASV_2439	0	0	0	0	0	0	0	0	0	0	0	0	0	0	0	0	0	0	0	5	0	0	0	0	0	0	0	0	0	0	0	0	0	0	0	0	0	0	11	0	0	0	Eukaryota	SAR	Alveolata	Ciliophora	Colpodida	Colpoda
ASV_2440	0	0	0	0	0	0	0	0	0	0	0	0	0	0	0	0	0	0	0	0	6	0	0	0	0	0	0	0	0	0	0	0	0	0	0	12	0	15	0	0	0	0	Eukaryota	Opisthokonta	Nucletmycea	Fungi	Glomeromycetes	uncultured
ASV_2442	0	0	0	0	19	0	0	0	0	0	0	0	0	0	0	0	0	0	0	0	0	0	0	0	0	0	0	0	0	0	0	0	0	0	0	0	0	0	0	0	0	0	Eukaryota	Opisthokonta	Nucletmycea	Fungi	Archaeorhizomycetaceae	Archaeorhizomyces
ASV_2443	0	0	0	0	5	1	15	0	0	0	0	0	0	0	0	0	0	0	0	0	0	0	0	0	0	0	0	0	0	0	0	0	0	0	0	0	0	0	0	0	0	0	Eukaryota	Opisthokonta	Nucletmycea	Fungi	Cryptomycota	LKM11
ASV_2444	0	0	0	0	4	6	0	0	0	0	0	0	0	0	0	0	0	0	0	0	0	0	0	0	0	0	0	0	0	0	0	0	0	0	7	0	0	0	0	0	0	0	Eukaryota	SAR	Rhizaria	Cercozoa	Cercomonadidae	Paracercomonas
ASV_2445	0	28	0	0	0	0	0	0	0	0	0	0	0	0	0	0	0	0	0	0	0	0	0	0	0	0	0	0	0	0	0	0	0	0	0	0	0	0	0	0	0	0	Eukaryota	Opisthokonta	Nucletmycea	Fungi	NA	NA
ASV_2446	0	0	0	0	0	0	0	0	0	0	0	0	0	0	0	0	0	0	0	0	0	0	0	0	0	0	0	0	2	0	0	0	0	0	0	0	0	17	7	0	0	0	Eukaryota	SAR	Alveolata	Apicomplexa	Eugregarinorida	NA
ASV_2447	0	0	0	0	0	0	0	0	0	0	0	0	0	0	0	0	0	0	0	0	0	0	0	0	0	0	0	0	0	0	0	0	0	0	12	0	0	0	0	0	0	0	Eukaryota	SAR	Rhizaria	Cercozoa	Rhizaspididae	Rhogostoma
ASV_2451	0	0	0	0	0	0	0	0	0	0	0	0	0	0	0	0	0	0	0	0	0	0	0	0	0	0	0	0	0	0	0	0	0	0	0	11	0	0	0	0	0	0	Eukaryota	Archaeplastida	Chloroplastida	Chlorophyta	Trentepohliales	Printzina
ASV_2452	0	0	0	0	0	0	0	0	0	0	0	0	0	0	0	0	0	0	0	0	0	0	0	0	0	0	0	0	0	2	0	0	0	11	0	0	0	0	0	0	12	0	Eukaryota	SAR	Alveolata	Ciliophora	NA	NA
ASV_2454	0	0	0	0	0	0	0	30	0	0	0	0	0	0	0	0	0	0	0	0	0	0	5	0	0	0	0	0	0	0	0	0	0	0	0	0	0	0	0	0	0	0	Eukaryota	Opisthokonta	Nucletmycea	Fungi	NA	NA
ASV_2457	0	0	0	0	0	0	0	0	0	0	0	0	0	0	0	0	0	15	0	0	0	0	0	0	0	0	0	0	0	0	5	0	0	0	0	0	0	0	0	0	0	0	Eukaryota	Opisthokonta	Nucletmycea	Fungi	Glomerales	uncultured
ASV_2458	0	4	0	0	0	0	0	0	0	0	0	0	0	0	0	0	0	20	0	0	0	0	0	0	0	0	0	0	0	0	0	0	0	0	0	0	0	0	0	0	0	0	Eukaryota	SAR	Rhizaria	Cercozoa	Euglyphidae	Euglypha
ASV_2460	0	0	0	0	0	0	0	0	0	0	0	0	0	0	0	0	0	10	0	11	0	0	0	0	0	0	0	0	0	0	0	0	0	0	0	0	0	0	0	0	0	0	Eukaryota	Opisthokonta	Nucletmycea	Fungi	Archaeorhizomycetaceae	Archaeorhizomyces
ASV_2466	0	0	0	0	0	0	0	0	0	0	0	0	0	0	0	0	0	0	0	0	6	0	0	0	0	0	0	0	0	0	0	0	0	0	0	0	0	0	0	9	0	0	Eukaryota	SAR	Alveolata	Apicomplexa	Archigregarinorida	Selenidium
ASV_2468	0	0	0	0	0	10	0	0	0	0	0	0	0	0	0	0	0	0	0	0	0	0	0	0	0	0	0	0	0	0	0	0	0	0	0	0	0	0	0	0	0	0	Eukaryota	Opisthokonta	Nucletmycea	Fungi	Cryptomycota	LKM11
ASV_2469	1	0	0	0	0	0	0	0	0	0	0	0	0	0	0	0	0	0	0	0	0	0	0	0	0	0	0	0	0	0	0	0	0	0	0	0	0	24	0	0	0	0	Eukaryota	Amoebozoa	Protosteliida	uncultured_Peniaceae	uncultured_Peniaceae	uncultured_Peniaceae
ASV_2473	0	0	0	0	0	0	0	0	0	0	0	0	0	24	0	0	0	0	0	0	0	0	0	0	0	0	0	0	0	0	0	0	0	0	0	0	0	0	0	0	0	0	Eukaryota	Opisthokonta	Nucletmycea	Fungi	NA	NA
ASV_2474	0	0	0	0	0	0	0	0	48	0	0	0	0	0	0	0	0	0	0	0	0	0	0	0	0	0	0	0	0	0	0	0	0	0	0	0	0	0	0	0	0	0	Eukaryota	Opisthokonta	Nucletmycea	Fungi	NA	NA
ASV_2476	0	0	0	0	0	0	0	0	0	0	0	0	0	0	0	0	0	0	0	0	0	0	0	0	0	0	0	0	0	0	0	0	6	0	24	0	0	0	0	0	0	0	Eukaryota	SAR	Rhizaria	Cercozoa	Cercomonadidae	Cercomonas
ASV_2478	0	0	0	0	0	0	0	0	0	0	0	0	0	0	0	0	0	0	0	0	0	0	0	0	0	0	0	0	0	0	0	0	0	0	9	0	0	0	10	0	0	0	Eukaryota	Amoebozoa	Tubulinea	Euamoebida	NA	NA
ASV_2479	0	0	0	0	0	0	0	0	0	0	0	0	0	0	0	0	0	0	0	0	0	0	0	0	0	0	0	0	0	0	0	0	0	0	0	0	0	0	0	23	0	0	Eukaryota	SAR	Rhizaria	Cercozoa	Rhizaspididae	Rhogostoma
ASV_2481	0	0	0	0	0	0	0	0	0	0	0	0	0	0	0	0	0	0	0	0	0	11	0	0	12	0	0	0	0	0	0	0	0	0	0	0	0	0	0	0	0	0	Eukaryota	Archaeplastida	Chloroplastida	Chlorophyta	Chlorophyceae	Incertae_Sedis
ASV_2484	0	0	0	0	0	0	0	0	0	0	0	0	0	0	0	0	0	0	0	0	0	0	0	0	0	0	0	30	0	0	0	0	0	0	0	0	0	0	0	0	0	23	Eukaryota	Opisthokonta	Nucletmycea	Fungi	Glomeromycotina	Glomeromycetes
ASV_2489	0	0	0	9	0	0	0	0	0	0	0	0	0	0	0	0	0	0	0	0	3	0	0	0	0	0	0	0	0	0	0	0	0	0	0	0	0	0	0	0	0	0	Eukaryota	Opisthokonta	Nucletmycea	Fungi	NA	NA
ASV_2491	0	0	0	0	0	0	0	0	0	0	0	0	0	0	0	20	0	0	0	0	0	0	0	0	0	0	0	0	0	0	0	0	0	0	0	0	0	0	0	0	0	0	Eukaryota	Opisthokonta	Nucletmycea	Fungi	Metschnikowiaceae	NA
ASV_2492	0	0	0	0	0	0	13	0	0	0	0	0	0	0	0	7	0	0	0	0	0	0	0	0	0	0	0	0	0	0	0	0	8	0	0	0	0	0	0	0	0	0	Eukaryota	Amoebozoa	Cavosteliida	Gephyramoeba_sp._ATCC50654	Gephyramoeba_sp._ATCC50654	Gephyramoeba_sp._ATCC50654
ASV_2494	0	0	0	0	0	0	9	0	0	0	0	0	0	0	0	0	0	0	0	0	0	0	0	0	0	0	0	0	0	0	0	0	0	0	0	0	0	0	0	0	0	0	Eukaryota	SAR	Rhizaria	Cercozoa	Trinematidae	Trinema
ASV_2495	0	0	3	0	10	0	0	0	0	0	0	0	0	0	0	0	0	0	0	0	0	0	0	0	0	0	0	0	0	0	0	0	0	0	0	0	7	0	0	0	0	0	Eukaryota	SAR	Rhizaria	Cercozoa	NA	NA
ASV_2496	0	0	0	0	0	0	32	0	0	0	0	0	0	0	0	0	0	0	0	0	0	0	0	0	0	0	0	0	0	0	0	0	0	0	0	0	0	0	0	0	0	0	Eukaryota	Amoebozoa	Incertae_Sedis	WIM_5_lineage	uncultured_eukaryote	uncultured_eukaryote
ASV_2499	0	0	0	0	0	0	0	0	0	0	25	0	0	0	0	0	0	0	0	0	0	0	0	0	0	0	0	0	0	0	0	0	0	0	0	0	0	0	0	0	0	0	Eukaryota	SAR	Stramenopiles	Peronosporomycetes	Pythium	Phytopythium_vexans
ASV_2501	0	0	0	0	0	0	0	0	0	0	0	0	17	0	0	0	0	0	0	0	0	0	0	0	0	0	0	0	0	0	0	0	0	0	0	0	0	0	0	0	0	0	Eukaryota	Opisthokonta	Nucletmycea	Fungi	NA	NA
ASV_2502	0	0	0	0	0	0	0	0	0	0	0	0	0	0	0	0	0	0	0	0	0	0	0	0	0	0	0	0	0	0	0	0	0	30	0	0	0	0	0	0	0	0	Eukaryota	SAR	Alveolata	Apicomplexa	NA	NA
ASV_2503	0	0	0	0	0	0	0	0	0	0	0	0	0	0	0	0	0	0	0	0	0	0	0	0	0	0	0	0	16	0	0	0	0	0	0	0	0	0	0	0	0	0	Eukaryota	Opisthokonta	Nucletmycea	Fungi	Cryptomycota	LKM11
ASV_2511	0	0	0	0	0	4	0	0	0	0	0	0	0	0	0	0	0	0	0	0	0	0	0	15	0	0	6	0	0	0	0	0	0	0	0	0	0	0	0	0	0	0	Eukaryota	SAR	Alveolata	Ciliophora	Platyophryida	Platyophrya
ASV_2513	0	0	0	0	0	0	0	0	0	0	0	0	0	0	0	0	0	0	0	0	0	0	12	0	0	0	0	0	0	0	0	0	0	9	0	0	0	0	0	0	0	0	Eukaryota	Opisthokonta	Nucletmycea	Fungi	Glomeraceae	Sclerocystis
ASV_2514	0	0	0	0	0	0	0	0	0	0	0	0	0	0	0	0	0	14	0	0	0	0	0	0	0	0	0	0	0	0	0	0	0	0	0	0	1	0	0	0	0	0	Eukaryota	SAR	Alveolata	Ciliophora	Haptoria	NA
ASV_2524	0	0	0	0	0	0	0	0	0	0	0	0	0	12	0	0	0	0	0	0	0	0	0	0	0	0	0	0	0	0	0	0	0	0	0	0	0	0	0	0	0	0	Eukaryota	Opisthokonta	Nucletmycea	Fungi	Archaeorhizomycetaceae	Archaeorhizomyces
ASV_2527	0	0	0	0	0	0	0	0	0	0	0	0	0	0	0	0	0	0	0	0	0	0	0	0	0	0	0	0	0	0	0	26	0	0	0	0	0	0	0	0	0	0	Eukaryota	Opisthokonta	Nucletmycea	Fungi	Incertae_Sedis	NA
ASV_2528	0	0	0	0	0	0	0	0	0	0	0	0	0	0	0	0	0	0	0	0	0	0	0	0	0	0	0	0	0	0	4	0	0	0	0	0	6	0	0	0	0	0	Eukaryota	SAR	Rhizaria	Cercozoa	Rhizaspididae	Rhogostoma
ASV_2532	0	0	0	0	0	0	0	0	0	0	0	0	0	0	0	0	0	0	2	0	0	0	0	0	7	0	0	10	0	0	0	0	0	0	0	4	0	0	0	0	0	0	Eukaryota	Opisthokonta	Nucletmycea	Fungi	Cryptomycota	LKM11
ASV_2533	0	0	0	0	0	0	0	0	0	0	0	0	0	0	0	0	0	0	0	0	0	0	0	67	7	0	0	0	0	0	0	0	0	0	0	0	0	0	0	0	0	0	Eukaryota	Opisthokonta	Nucletmycea	Fungi	NA	NA
ASV_2534	0	0	0	0	0	0	0	0	0	0	0	6	0	0	0	0	0	7	5	0	0	0	0	0	2	0	0	0	0	0	0	0	0	0	0	0	0	0	0	0	0	0	Eukaryota	SAR	Rhizaria	Cercozoa	Vampyrellidae	Platyreta_germanica
ASV_2535	0	0	0	0	0	0	0	0	0	0	0	0	0	0	0	0	0	0	0	0	1	0	0	0	0	17	0	0	0	0	0	0	0	0	0	0	0	0	0	0	0	0	Eukaryota	SAR	Rhizaria	Cercozoa	Vampyrellidae	NA
ASV_2536	0	0	0	0	0	0	0	0	0	0	0	0	5	0	0	0	0	0	2	0	0	0	0	0	0	8	0	0	0	0	0	0	0	0	0	0	0	0	0	0	0	0	Eukaryota	Opisthokonta	Nucletmycea	Fungi	Cryptomycota	LKM11
ASV_2539	0	0	0	0	7	0	0	0	0	0	0	0	0	0	0	0	0	0	0	0	0	16	0	0	0	0	0	0	3	0	0	0	0	0	0	0	0	0	0	0	0	0	Eukaryota	Opisthokonta	Nucletmycea	Fungi	Rhizophydiales	uncultured
ASV_2540	0	0	0	0	0	11	0	0	0	0	0	0	0	0	0	0	0	0	5	0	0	0	0	0	0	0	0	0	0	0	0	0	0	0	0	0	0	0	0	0	0	0	Eukaryota	SAR	Rhizaria	Cercozoa	Thecofilosea	uncultured
ASV_2542	0	4	4	0	0	0	0	0	0	0	0	0	0	0	5	0	0	0	2	0	0	0	0	0	0	0	0	0	0	0	0	0	0	0	0	0	0	0	0	2	0	0	Eukaryota	SAR	Alveolata	Apicomplexa	Eugregarinorida	Stenophora
ASV_2545	0	0	0	0	0	7	0	0	0	0	0	0	0	0	0	0	0	0	0	0	0	0	0	0	0	0	0	0	0	0	0	0	0	0	0	0	0	0	0	0	0	29	Eukaryota	Opisthokonta	Nucletmycea	Fungi	Glomerales	uncultured
ASV_2546	0	0	0	0	0	0	36	0	0	0	0	0	0	0	0	0	0	0	0	0	0	0	0	0	0	0	0	0	0	0	0	0	0	0	0	0	0	0	0	0	0	0	Eukaryota	Opisthokonta	Holozoa	Choanoflagellida	Salpingoecidae	Salpingoeca
ASV_2547	0	0	0	0	0	0	13	0	0	0	0	0	0	0	0	0	0	0	0	0	0	0	0	0	0	0	0	0	0	0	16	0	0	0	0	0	0	0	0	0	0	0	Eukaryota	Opisthokonta	Nucletmycea	Fungi	NA	NA
ASV_2549	0	0	0	0	0	0	0	58	0	0	0	0	0	0	0	0	0	0	0	0	0	0	0	0	0	0	0	0	0	0	0	0	0	0	0	0	0	0	0	0	0	0	Eukaryota	Archaeplastida	Chloroplastida	Chlorophyta	Trentepohliales	Printzina
ASV_2550	0	0	0	0	0	0	0	0	45	0	0	0	0	0	0	0	0	0	0	0	0	0	0	0	0	0	0	0	0	0	0	0	0	0	0	0	0	0	0	0	0	0	Eukaryota	SAR	Rhizaria	Cercozoa	Glissomonadida	Bodomorpha
ASV_2552	0	0	0	0	0	0	0	0	0	0	0	0	0	0	0	0	0	0	0	0	0	0	0	0	0	0	0	0	0	0	7	0	0	0	0	0	0	0	0	0	0	0	Eukaryota	Opisthokonta	Nucletmycea	Fungi	Cryptomycota	uncultured
ASV_2554	0	0	0	0	0	0	0	0	0	0	0	0	11	0	0	0	0	0	0	0	0	0	0	0	0	6	0	0	0	0	0	0	0	0	0	0	0	0	0	0	0	0	Eukaryota	Amoebozoa	Gracilipodida	Filamoeba	Filamoeba_nolandi	Filamoeba_nolandi
ASV_2556	6	0	3	0	0	0	0	0	0	0	0	0	0	0	0	0	11	0	0	0	3	0	0	0	14	0	0	0	0	0	0	0	0	0	0	0	0	0	0	0	0	0	Eukaryota	Amoebozoa	Protosteliida	uncultured_Peniaceae	uncultured_Peniaceae	uncultured_Peniaceae
ASV_2557	0	0	0	0	0	0	0	0	0	0	0	0	15	0	0	0	0	0	0	0	0	0	0	0	2	0	0	0	0	0	0	0	0	0	0	0	0	0	0	0	0	0	Eukaryota	SAR	Stramenopiles	MAST-12	MAST-12C	Stramenopile_sp._MAST-12_KKTS_E5
ASV_2558	0	0	0	0	0	0	0	0	0	0	0	0	0	0	0	5	0	0	0	0	0	0	0	0	0	0	6	0	0	8	0	0	0	0	0	0	0	0	0	0	0	0	Eukaryota	Amoebozoa	Gracilipodida	LEMD267	uncultured_eukaryote	uncultured_eukaryote
ASV_2559	0	0	0	0	0	0	0	0	0	0	0	0	0	0	0	0	0	0	0	0	0	0	0	0	0	0	0	29	0	0	0	0	0	0	0	0	0	0	7	0	0	0	Eukaryota	Archaeplastida	Chloroplastida	Chlorophyta	Ulvophyceae	NA
ASV_2560	0	0	0	0	0	0	0	0	0	0	0	0	0	0	0	0	0	0	0	0	0	8	1	0	0	0	0	0	7	0	0	0	0	0	0	0	0	0	0	0	0	0	Eukaryota	Archaeplastida	Chloroplastida	Chlorophyta	Chlorophyceae	Incertae_Sedis
ASV_2568	8	6	2	0	0	0	0	0	0	0	0	0	0	0	0	0	0	0	0	0	0	0	0	0	0	0	0	0	0	0	0	0	0	0	0	0	0	0	0	0	0	0	Eukaryota	Amoebozoa	Cavosteliida	Gephyramoeba_sp._ATCC50654	Gephyramoeba_sp._ATCC50654	Gephyramoeba_sp._ATCC50654
ASV_2570	0	0	0	0	0	0	0	0	0	60	0	0	0	0	0	0	0	0	0	0	0	0	0	0	0	0	0	0	0	0	0	0	0	0	0	0	0	0	0	0	0	0	Eukaryota	Opisthokonta	Nucletmycea	Fungi	NA	NA
ASV_2571	0	0	0	0	0	0	0	0	0	0	0	0	0	0	0	0	0	0	0	0	0	0	0	0	0	0	0	0	0	0	0	40	0	0	0	0	0	0	0	0	0	0	Eukaryota	Opisthokonta	Nucletmycea	Fungi	Archaeorhizomycetaceae	Archaeorhizomyces
ASV_2572	0	0	0	0	0	0	0	0	0	0	0	0	0	0	0	0	0	0	0	0	0	0	0	0	0	0	0	0	0	0	0	0	0	0	0	0	0	0	0	0	35	0	Eukaryota	Opisthokonta	Nucletmycea	Fungi	Cryptomycota	LKM11
ASV_2574	0	0	0	0	0	0	0	0	0	0	0	0	0	0	0	0	0	0	0	0	0	0	0	0	0	0	0	0	0	0	0	0	0	0	0	0	0	30	0	0	0	0	Eukaryota	Opisthokonta	Nucletmycea	Fungi	Olpidiaceae	Olpidium
ASV_2575	0	0	0	0	0	0	0	0	0	0	0	0	0	0	0	0	0	0	0	0	0	0	0	0	0	0	0	0	0	0	0	0	0	0	31	0	0	0	0	0	0	0	Eukaryota	Opisthokonta	Nucletmycea	Fungi	Glomerales	NA
ASV_2578	0	0	0	0	0	2	0	0	0	0	0	0	0	0	0	0	0	0	0	0	0	0	0	0	18	0	3	0	0	0	0	0	0	0	0	0	0	0	0	0	0	0	Eukaryota	Archaeplastida	Chloroplastida	Chlorophyta	Chlorophyceae	Incertae_Sedis
ASV_2579	0	0	0	0	0	0	0	0	0	0	14	0	0	0	0	0	0	0	0	0	0	0	0	0	9	0	0	0	0	0	0	0	0	0	0	0	0	0	0	0	0	0	Eukaryota	Opisthokonta	Nucletmycea	Fungi	Chytridiaceae	Dendrochytridium
ASV_2581	0	0	0	0	0	0	0	0	0	0	0	0	6	0	0	0	0	0	0	0	0	0	0	0	0	0	0	0	0	0	0	0	0	0	0	0	0	0	0	0	0	0	Eukaryota	Opisthokonta	Nucletmycea	Fungi	Incertae_Sedis	Paramicrosporidium
ASV_2589	0	0	0	0	0	0	0	0	0	0	0	0	8	0	0	2	0	0	0	0	5	0	0	0	0	0	0	0	0	0	0	0	0	0	0	0	0	0	0	0	0	0	Eukaryota	Opisthokonta	Nucletmycea	Fungi	Cryptomycota	LKM11
ASV_2595	0	0	0	0	8	0	0	0	0	0	0	0	0	2	0	0	0	0	0	0	0	0	0	0	0	0	0	0	0	0	4	0	0	0	0	0	0	0	0	0	0	0	Eukaryota	Opisthokonta	Nucletmycea	Fungi	Glomeromycetes	uncultured
ASV_2596	0	0	0	0	0	9	0	0	0	0	0	0	0	0	0	0	0	0	0	0	0	0	0	0	0	0	0	0	0	0	0	0	0	0	0	0	0	0	0	0	0	0	Eukaryota	SAR	Alveolata	Ciliophora	Colpodea	Colpodida
ASV_2597	0	10	0	0	0	0	0	0	0	0	0	0	0	0	0	0	0	0	0	0	0	0	0	0	0	0	0	0	1	0	0	0	0	0	0	0	0	0	0	0	7	0	Eukaryota	SAR	Rhizaria	Retaria	Spumellaria	uncultured
ASV_2598	0	6	0	0	0	0	0	0	0	0	0	0	0	0	0	0	0	0	0	0	0	0	0	0	0	0	0	0	3	0	0	0	0	0	0	0	0	0	0	0	0	0	Eukaryota	Opisthokonta	Nucletmycea	Fungi	Claroideoglomeraceae	Claroideoglomus
ASV_2599	0	0	0	0	0	0	0	0	0	0	7	0	0	0	0	0	0	0	0	0	0	0	0	0	0	0	0	0	0	0	0	0	0	0	0	0	0	0	0	0	0	0	Eukaryota	Opisthokonta	Nucletmycea	Fungi	NA	NA
ASV_2601	0	0	0	0	0	0	0	0	0	0	0	0	18	0	0	0	0	0	0	0	0	0	0	0	0	0	0	0	0	0	0	0	0	0	0	0	0	0	0	0	0	0	Eukaryota	Amoebozoa	Schizoplasmodiida	Ceratiomyxella	Ceratiomyxella_tahitiensis	Ceratiomyxella_tahitiensis
ASV_2605	0	0	0	0	0	0	0	0	0	0	0	0	0	0	0	0	0	0	0	0	0	0	0	0	0	0	0	0	0	0	0	0	0	0	16	0	0	5	0	0	0	0	Eukaryota	SAR	Alveolata	Apicomplexa	Archigregarinorida	Selenidium
ASV_2606	0	0	0	0	0	0	0	0	0	0	0	0	0	0	0	0	0	0	0	0	0	4	0	0	0	1	0	0	0	0	0	0	0	0	0	0	0	0	0	0	0	0	Eukaryota	Opisthokonta	Nucletmycea	Fungi	NA	NA
ASV_2608	0	0	0	0	0	0	0	0	0	0	0	0	0	0	0	0	0	0	0	4	0	0	0	0	0	0	0	0	0	0	0	0	0	0	0	0	0	0	0	0	0	0	Eukaryota	Amoebozoa	Gracilipodida	Filamoeba	Filamoeba_sp._I4_5E	Filamoeba_sp._I4_5E
ASV_2609	3	1	0	0	0	0	0	0	0	0	0	0	0	0	0	0	0	0	0	0	0	9	0	0	0	1	0	0	0	0	0	0	0	0	1	0	0	0	0	0	0	0	Eukaryota	Archaeplastida	Chloroplastida	Chlorophyta	Chlorophyceae	Incertae_Sedis
ASV_2610	0	0	3	0	0	0	0	0	0	0	0	0	0	0	0	0	0	0	0	0	0	0	0	0	0	0	0	0	0	0	0	0	0	0	0	0	0	0	0	0	0	0	Eukaryota	Opisthokonta	Nucletmycea	Fungi	NA	NA
ASV_2611	0	0	0	0	0	0	0	0	0	0	0	0	0	0	0	0	0	0	0	0	0	0	0	0	0	0	0	0	0	0	0	0	0	0	0	0	0	0	0	0	11	0	Eukaryota	Archaeplastida	Chloroplastida	Chlorophyta	Trentepohliales	Printzina
ASV_2613	0	0	0	0	0	0	0	0	0	0	0	0	0	0	0	0	0	0	0	0	0	13	0	0	0	0	0	0	0	0	0	0	0	0	0	0	0	10	0	0	0	0	Eukaryota	SAR	Stramenopiles	Labyrinthulomycetes	Sorodiplophrys	uncultured_freshwater_eukaryote
ASV_2614	0	0	0	0	0	0	0	0	0	0	0	0	0	0	0	0	26	0	0	0	0	17	0	0	0	0	0	0	0	0	0	0	0	0	0	0	0	0	0	0	4	0	Eukaryota	Opisthokonta	Nucletmycea	Fungi	Cryptomycota	LKM11
ASV_2615	0	0	0	0	0	0	0	0	0	0	0	0	0	0	0	0	0	0	0	0	0	0	14	0	0	0	0	0	0	0	0	0	0	0	0	0	0	0	0	0	0	0	Eukaryota	Opisthokonta	Nucletmycea	Fungi	Cryptomycota	LKM11
ASV_2618	0	0	0	0	0	7	0	0	0	0	0	0	0	0	0	0	0	0	0	2	0	0	0	0	0	0	0	0	0	0	0	0	0	0	0	0	0	0	0	2	0	0	Eukaryota	SAR	Alveolata	Ciliophora	Platyophryida	Platyophrya
ASV_2619	0	0	0	0	0	0	0	0	0	0	0	0	0	0	0	0	0	0	0	0	1	0	0	0	0	0	0	0	0	0	0	0	0	0	0	0	0	0	0	0	0	0	Eukaryota	Opisthokonta	Nucletmycea	Fungi	Glomeromycetes	uncultured
ASV_2621	0	0	0	0	0	0	11	0	0	0	0	0	13	0	0	0	0	0	0	0	0	0	0	0	0	0	0	0	0	0	0	0	0	0	0	0	0	0	0	0	0	0	Eukaryota	SAR	Rhizaria	Cercozoa	Cercomonadidae	Cercomonas
ASV_2630	0	0	0	0	0	0	0	0	0	0	0	0	0	0	0	0	0	0	0	0	0	0	0	0	0	0	0	0	0	0	0	0	0	0	24	0	0	0	0	0	0	0	Eukaryota	Opisthokonta	Nucletmycea	Fungi	NA	NA
ASV_2633	0	0	0	0	0	0	0	0	0	0	0	0	0	0	0	0	0	0	0	0	0	6	0	0	9	1	0	0	0	0	0	0	0	0	1	0	0	0	0	0	0	0	Eukaryota	Archaeplastida	Chloroplastida	Chlorophyta	Chlorophyceae	Incertae_Sedis
ASV_2634	0	0	0	0	0	4	0	0	0	0	0	0	0	0	0	0	0	0	0	0	0	5	0	0	0	1	0	0	0	0	0	0	0	0	0	0	0	0	0	0	0	0	Eukaryota	Opisthokonta	Nucletmycea	Fungi	Chytridiales	Incertae_Sedis
ASV_2635	0	0	0	0	0	0	0	0	0	0	0	0	0	0	0	0	0	0	0	0	0	0	0	0	0	0	11	0	0	0	0	0	0	0	0	0	0	0	0	0	0	0	Eukaryota	Opisthokonta	Nucletmycea	Fungi	NA	NA
ASV_2636	0	0	0	0	0	0	0	0	0	0	0	0	0	0	0	0	0	0	0	0	0	0	0	0	0	0	14	0	0	0	0	0	0	0	0	0	0	0	0	0	0	0	Eukaryota	SAR	Rhizaria	Cercozoa	Incertae_Sedis	Kraken
ASV_2637	0	0	0	0	0	0	0	0	0	0	0	0	0	0	0	0	0	0	0	0	0	32	0	0	0	0	0	0	0	0	0	0	0	0	0	0	0	0	0	0	5	0	Eukaryota	Opisthokonta	Nucletmycea	Fungi	Cryptomycota	LKM11
ASV_2640	0	0	0	0	0	0	0	0	0	0	0	0	0	0	0	0	0	0	11	0	0	0	0	0	0	0	0	0	0	0	0	0	0	0	0	0	0	0	0	0	0	0	Eukaryota	Opisthokonta	Nucletmycea	Fungi	LKM15	uncultured_fungus
ASV_2642	0	11	0	0	0	0	0	0	0	0	0	0	0	0	5	0	0	0	0	0	0	0	0	0	0	0	0	0	0	0	0	0	0	0	0	0	0	0	0	0	0	0	Eukaryota	Centrohelida	Heterophryidae	Heterophrys	Heterophrys_sp._Oxford1	Heterophrys_sp._Oxford1
ASV_2643	0	7	0	0	0	0	0	0	0	0	0	0	0	0	0	13	0	0	0	0	0	0	0	0	0	0	0	0	0	0	0	0	0	0	0	0	0	0	0	0	0	0	Eukaryota	SAR	Rhizaria	Cercozoa	Cercomonadidae	NA
ASV_2645	0	0	0	12	0	0	0	0	0	0	0	0	0	0	0	0	0	0	0	0	0	0	0	0	0	0	0	0	0	0	0	0	0	0	0	0	0	0	0	0	0	0	Eukaryota	Amoebozoa	Tubulinea	Euamoebida	NA	NA
ASV_2646	3	7	5	0	0	0	0	0	0	0	0	0	0	0	0	0	0	0	0	0	0	0	0	0	0	0	0	0	0	0	0	0	0	0	0	0	0	0	0	0	0	0	Eukaryota	Amoebozoa	Cavosteliida	Gephyramoeba_sp._ATCC50654	Gephyramoeba_sp._ATCC50654	Gephyramoeba_sp._ATCC50654
ASV_2647	0	0	19	0	0	0	0	0	0	0	0	0	0	0	0	0	0	0	0	0	0	0	0	0	0	0	0	0	0	0	0	0	0	0	0	0	0	0	0	0	5	0	Eukaryota	Opisthokonta	Nucletmycea	Fungi	Zoopagales	uncultured
ASV_2649	0	0	0	0	0	0	0	55	0	0	0	0	0	0	0	0	0	0	0	0	0	0	0	0	0	0	0	0	0	0	0	0	0	0	0	0	0	0	0	0	0	0	Eukaryota	Archaeplastida	Chloroplastida	Chlorophyta	Trentepohliales	Printzina
ASV_2650	0	0	0	0	0	0	0	0	0	0	0	0	0	0	0	0	0	0	0	0	0	0	0	0	0	0	0	0	0	0	0	27	0	0	0	0	0	0	0	0	0	0	Eukaryota	Amoebozoa	Gracilipodida	Filamoeba	Filamoeba_nolandi	Filamoeba_nolandi
ASV_2651	0	0	0	0	0	0	0	0	0	0	0	0	0	0	0	0	0	0	0	0	0	0	0	0	0	0	0	0	0	21	0	0	0	0	0	0	0	0	0	0	0	0	Eukaryota	SAR	Rhizaria	Cercozoa	Thecofilosea	uncultured
ASV_2652	0	0	0	0	0	0	0	0	0	0	0	0	0	0	0	0	0	0	0	0	0	0	0	0	0	0	0	0	0	0	0	0	0	0	0	0	0	0	11	3	0	0	Eukaryota	Opisthokonta	Nucletmycea	Fungi	Incertae_Sedis	Paramicrosporidium
ASV_2659	0	1	1	0	0	0	0	0	0	0	0	0	0	0	0	0	0	0	0	0	0	3	0	0	0	1	0	0	0	0	0	0	0	0	0	0	0	0	0	0	0	0	Eukaryota	Archaeplastida	Chloroplastida	Chlorophyta	Chlorophyceae	Incertae_Sedis
ASV_2660	0	0	0	0	0	0	0	0	0	0	0	0	0	0	0	0	0	0	0	0	0	0	0	0	0	9	0	0	0	0	0	0	0	0	0	0	0	0	0	0	0	0	Eukaryota	Opisthokonta	Nucletmycea	Fungi	Glomeromycetes	uncultured
ASV_2662	0	0	0	0	0	0	0	0	0	0	1	0	0	0	0	0	0	0	0	0	0	0	3	0	0	0	0	0	0	0	0	3	0	0	0	0	0	0	2	0	0	0	Eukaryota	Opisthokonta	Nucletmycea	Fungi	NA	NA
ASV_2663	0	0	0	0	0	0	0	0	0	0	0	0	0	0	0	0	0	0	0	0	0	0	0	0	0	0	14	0	0	0	0	0	0	0	0	0	0	0	0	0	0	0	Eukaryota	Archaeplastida	Chloroplastida	Chlorophyta	Trebouxiophyceae	Symbiochloris_sp._CAUP_H8603
ASV_2666	0	0	0	4	0	0	0	0	0	0	0	0	0	0	0	0	0	0	0	0	0	12	0	0	0	0	0	0	0	0	0	0	0	0	0	0	0	0	0	0	0	0	Eukaryota	Opisthokonta	Nucletmycea	Fungi	NA	NA
ASV_2667	0	0	0	0	0	0	0	0	0	0	0	0	0	0	0	0	0	14	0	0	0	0	0	0	0	0	0	0	0	0	0	0	0	0	0	0	0	0	0	0	0	0	Eukaryota	SAR	Rhizaria	Cercozoa	Cercomonadidae	Paracercomonas
ASV_2669	0	0	0	0	0	0	0	0	0	0	0	0	0	0	0	0	0	0	0	0	0	0	0	0	0	0	0	0	0	0	0	6	2	0	0	0	0	0	0	0	0	0	Eukaryota	Opisthokonta	Nucletmycea	Fungi	Cryptomycota	LKM11
ASV_2670	0	0	0	0	0	0	0	0	0	0	0	0	0	0	0	0	0	0	0	0	0	0	0	0	0	0	0	0	0	0	0	0	0	0	0	5	0	0	0	0	0	0	Eukaryota	Opisthokonta	Nucletmycea	Fungi	Glomerales	uncultured
ASV_2673	0	0	0	0	0	0	0	0	0	0	0	0	0	0	0	11	0	0	0	0	0	0	0	0	0	0	0	0	0	0	0	0	0	0	0	0	6	0	0	0	0	0	Eukaryota	SAR	Rhizaria	Cercozoa	Cercomonadidae	NA
ASV_2676	3	0	0	0	0	0	0	0	0	0	0	0	0	0	0	0	0	0	0	0	0	0	0	0	0	0	0	0	0	0	0	20	0	0	0	0	0	0	0	0	0	0	Eukaryota	Amoebozoa	Tubulinea	Arcellinida	Echinamoebida	Echinamoeba
ASV_2680	0	0	0	0	0	0	0	0	0	0	0	0	13	0	0	0	0	0	0	0	0	0	0	0	0	0	0	0	0	0	0	0	0	0	0	0	0	0	0	0	0	0	Eukaryota	Opisthokonta	Nucletmycea	Fungi	Endogonaceae	Endogone
ASV_2681	0	0	0	0	0	0	0	0	0	0	0	0	0	0	0	0	0	0	0	0	0	0	0	0	0	0	0	0	0	0	0	0	0	0	0	0	0	0	0	0	21	0	Eukaryota	Opisthokonta	Nucletmycea	Fungi	Glomerales	uncultured
ASV_2682	0	0	0	0	0	0	0	0	0	0	0	0	0	0	0	0	0	0	0	0	0	0	0	0	0	0	0	0	0	0	0	0	0	0	22	0	0	0	0	0	0	0	Eukaryota	Opisthokonta	Nucletmycea	Fungi	Cryptomycota	LKM11
ASV_2683	0	0	0	0	0	0	0	0	0	0	0	0	0	0	0	0	0	0	0	0	0	8	0	0	0	6	0	0	0	0	0	0	0	0	0	0	0	0	8	0	0	0	Eukaryota	Opisthokonta	Nucletmycea	Fungi	NA	NA
ASV_2684	0	0	0	0	0	0	0	0	0	0	0	0	0	0	0	0	0	0	0	0	0	0	0	0	0	0	17	0	0	0	0	0	0	0	0	0	0	0	0	0	0	0	Eukaryota	Archaeplastida	Chloroplastida	Chlorophyta	Microthamniales	Dictyochloropsis
ASV_2685	0	0	0	0	0	0	0	0	0	0	0	0	0	0	0	0	0	0	0	0	0	0	0	0	0	0	10	0	0	0	0	0	2	0	0	0	0	0	0	0	0	0	Eukaryota	Opisthokonta	Nucletmycea	Fungi	NA	NA
ASV_2686	0	0	0	0	0	0	0	0	0	0	0	0	0	0	0	0	0	0	0	5	0	0	0	0	0	0	8	0	0	0	0	0	0	0	0	0	0	0	0	0	0	0	Eukaryota	SAR	Alveolata	Ciliophora	Colpodea	Colpodida
ASV_2688	0	0	0	0	0	0	0	0	0	0	0	0	0	0	0	5	0	0	0	0	0	0	12	0	0	0	0	0	0	0	0	0	0	0	0	0	0	0	0	0	0	0	Eukaryota	SAR	Stramenopiles	Labyrinthulomycetes	Sorodiplophrys	uncultured_freshwater_eukaryote
ASV_2693	0	0	0	0	0	0	0	0	0	0	0	0	0	0	0	0	0	0	19	0	0	0	0	0	0	0	0	0	0	0	0	0	0	0	0	0	0	0	0	0	0	0	Eukaryota	Opisthokonta	Nucletmycea	Fungi	Endogonaceae	Endogone
ASV_2695	0	7	0	0	0	0	0	0	0	0	0	0	0	0	0	0	0	0	4	0	0	0	0	0	0	0	0	0	0	0	0	0	0	0	0	0	0	0	0	0	0	0	Eukaryota	Amoebozoa	Cavosteliida	Gephyramoeba_sp._ATCC50654	Gephyramoeba_sp._ATCC50654	Gephyramoeba_sp._ATCC50654
ASV_2699	0	7	0	0	0	0	0	0	0	0	0	0	0	0	11	0	0	0	0	0	0	0	0	0	0	0	0	0	0	0	0	17	0	0	0	0	0	0	0	0	0	0	Eukaryota	SAR	Alveolata	Apicomplexa	Eugregarinorida	Stenophora
ASV_2703	0	0	0	1	0	0	0	0	0	0	0	0	0	0	0	0	0	0	0	0	0	0	0	0	0	0	0	0	0	0	0	0	0	0	0	0	0	0	0	0	0	0	Eukaryota	Opisthokonta	Nucletmycea	Fungi	Cryptomycota	LKM11
ASV_2704	0	0	0	0	12	0	0	0	0	0	0	0	0	0	0	0	0	0	0	0	0	0	0	0	0	0	0	0	0	0	0	0	0	0	0	0	0	0	0	0	0	0	Eukaryota	SAR	Stramenopiles	Peronosporomycetes	NA	NA
ASV_2705	0	0	0	0	1	0	0	36	0	0	2	0	5	4	0	0	0	0	0	0	0	0	0	0	0	0	0	0	0	0	0	0	0	2	0	0	0	0	0	0	0	0	Eukaryota	Opisthokonta	Nucletmycea	Fungi	Cryptomycota	LKM11
ASV_2706	0	0	0	0	0	11	0	0	0	0	0	0	0	0	0	0	0	0	0	0	0	0	0	0	0	0	0	0	0	0	0	0	0	0	0	0	0	0	0	0	0	0	Eukaryota	Opisthokonta	Nucletmycea	Fungi	Cryptomycota	LKM11
ASV_2708	0	0	0	0	0	0	0	0	0	0	0	27	0	0	0	0	0	0	0	0	0	0	0	0	0	0	0	0	0	0	0	0	0	0	0	0	0	0	0	0	0	0	Eukaryota	Archaeplastida	Chloroplastida	Chlorophyta	Ulvophyceae	NA
ASV_2709	0	0	0	0	0	0	0	0	0	0	0	0	0	17	0	0	0	0	0	0	0	0	0	0	0	0	0	0	0	0	0	0	0	0	0	0	0	0	0	0	0	0	Eukaryota	SAR	Alveolata	Apicomplexa	Cryptosporida	Cryptosporidium
ASV_2713	0	0	0	0	0	0	0	0	0	0	0	0	0	0	0	0	0	0	0	0	0	0	0	0	0	0	0	0	0	0	0	0	0	0	19	0	0	0	0	0	0	0	Eukaryota	Opisthokonta	Nucletmycea	Fungi	Atractiellomycetes	Atractiellales
ASV_2714	0	0	0	0	0	0	0	0	0	0	0	0	0	0	0	0	0	0	0	0	0	0	0	0	0	0	0	0	0	0	0	0	0	0	23	0	0	0	0	0	0	0	Eukaryota	Opisthokonta	Nucletmycea	Fungi	NA	NA
ASV_2716	0	0	0	0	0	0	0	0	0	0	0	0	0	0	0	0	0	0	0	0	0	0	0	0	0	9	0	0	0	0	0	0	0	0	0	0	0	0	0	0	0	0	Eukaryota	SAR	Rhizaria	Cercozoa	Cercomonadidae	Cercomonas
ASV_2718	0	0	0	0	0	0	0	0	0	0	0	9	0	0	0	0	0	0	0	0	0	0	0	0	0	6	0	0	0	0	0	0	0	0	0	0	0	0	0	0	0	0	Eukaryota	Opisthokonta	Nucletmycea	Fungi	Glomeromycetes	uncultured
ASV_2719	0	0	0	0	0	0	0	0	0	0	0	0	0	0	0	0	0	0	0	0	0	0	0	0	0	0	0	0	0	0	0	0	11	0	0	0	0	0	0	0	0	0	Eukaryota	Opisthokonta	Nucletmycea	Fungi	NA	NA
ASV_2720	0	0	0	0	0	0	0	0	0	0	0	0	0	0	0	0	0	0	0	0	0	0	0	0	0	0	15	0	0	0	0	0	0	0	0	0	0	0	0	0	0	0	Eukaryota	Amoebozoa	Mycamoeba	uncultured_eukaryote	uncultured_eukaryote	uncultured_eukaryote
ASV_2721	0	0	0	0	0	0	0	0	0	0	0	0	0	0	0	0	0	0	0	0	0	0	0	0	0	0	10	0	0	0	1	0	0	0	0	0	0	0	0	0	0	0	Eukaryota	SAR	Alveolata	Ciliophora	Hypotrichia	NA
ASV_2722	0	0	0	0	0	0	0	0	0	0	0	0	0	0	0	0	0	6	0	0	0	0	0	50	0	0	0	0	0	0	0	0	0	0	0	0	0	0	0	0	0	0	Eukaryota	Opisthokonta	Nucletmycea	Fungi	Glomerales	uncultured
ASV_2725	0	0	0	0	0	0	0	0	0	0	0	0	0	0	0	6	0	0	0	0	0	0	0	0	0	0	0	0	0	0	0	0	0	0	0	0	0	0	0	0	0	0	Eukaryota	Opisthokonta	Nucletmycea	Fungi	Glomerales	uncultured
ASV_2726	0	0	0	0	0	1	0	0	0	0	0	0	0	0	0	0	0	0	0	0	0	0	0	0	0	0	0	0	0	0	0	0	0	0	0	0	0	0	0	0	0	0	Eukaryota	SAR	Rhizaria	Cercozoa	NA	NA
ASV_2727	0	0	0	0	13	0	0	0	0	0	0	0	0	0	0	0	0	0	0	0	0	0	0	0	0	0	0	0	0	0	0	0	0	0	0	0	0	0	0	0	0	0	Eukaryota	Amoebozoa	Schizoplasmodiida	Nematostelium	Nematostelium_ovatum	Nematostelium_ovatum
ASV_2729	0	0	0	0	0	0	0	0	0	0	0	0	0	0	0	15	0	0	0	0	0	0	0	0	0	0	0	0	0	0	0	0	0	0	0	0	0	0	0	0	0	0	Eukaryota	SAR	Alveolata	Apicomplexa	Eugregarinorida	Gregarina
ASV_2730	0	0	0	0	0	0	0	0	0	0	0	0	0	0	0	9	0	0	0	0	0	0	0	0	0	0	0	0	0	0	0	0	0	0	0	0	0	0	0	0	0	0	Eukaryota	SAR	Rhizaria	Cercozoa	Trinematidae	Trinema
ASV_2733	0	0	0	0	0	0	0	0	0	0	0	11	0	0	0	0	0	0	0	0	0	0	0	0	0	0	0	0	0	0	0	0	0	0	0	0	0	0	0	0	0	0	Eukaryota	SAR	Rhizaria	Cercozoa	Euglyphidae	Euglypha
ASV_2734	0	0	0	9	4	0	0	0	0	0	0	0	1	0	0	0	0	0	0	0	0	0	0	0	0	0	0	0	0	0	0	0	0	0	0	0	0	0	0	0	0	0	Eukaryota	SAR	Rhizaria	Cercozoa	Vampyrellidae	uncultured
ASV_2735	0	0	0	0	8	0	0	0	0	0	0	0	0	0	0	0	0	0	0	0	0	0	0	0	0	0	0	0	0	0	0	0	0	0	0	0	0	0	0	0	0	0	Eukaryota	SAR	Alveolata	Ciliophora	Colpodida	Pseudoplatyophrya
ASV_2736	5	0	0	0	0	0	11	0	0	0	0	0	2	0	0	0	0	0	0	0	0	0	0	0	0	0	0	0	0	0	0	4	0	0	0	0	0	0	0	0	0	0	Eukaryota	Amoebozoa	Gracilipodida	Flamella	uncultured_eukaryote	uncultured_eukaryote
ASV_2737	0	15	0	0	0	0	0	0	0	0	0	0	0	0	0	0	0	0	0	0	0	0	0	0	0	0	0	0	0	0	0	0	0	0	0	0	0	0	0	0	0	0	Eukaryota	SAR	Rhizaria	Cercozoa	Trinematidae	Trinema
ASV_2739	0	0	0	0	0	0	0	80	0	0	0	0	0	0	0	0	0	0	0	0	0	0	0	0	0	0	0	0	0	0	0	0	0	0	0	0	0	0	0	0	0	0	Eukaryota	Archaeplastida	Chloroplastida	Chlorophyta	Trentepohliales	Printzina
ASV_2740	0	0	0	0	0	0	0	0	0	54	0	0	0	0	0	0	0	0	0	0	0	0	0	0	0	0	0	0	0	0	0	0	0	0	0	0	0	0	0	0	0	0	Eukaryota	SAR	Rhizaria	Cercozoa	uncultured	uncultured_rhizosphere_cercozoan
ASV_2741	0	0	0	0	0	0	0	0	0	0	0	0	0	0	0	0	0	0	0	0	0	0	0	0	0	0	0	0	0	0	0	24	0	0	0	0	0	0	0	0	0	0	Eukaryota	Amoebozoa	uncultured	uncultured_Eimeriidae	uncultured_Eimeriidae	uncultured_Eimeriidae
ASV_2744	0	0	0	3	0	0	0	0	0	0	0	0	0	0	0	0	0	0	0	0	0	0	0	0	0	5	1	0	0	0	3	0	0	0	0	0	0	0	0	0	0	0	Eukaryota	Archaeplastida	Chloroplastida	Chlorophyta	Chlorophyceae	Incertae_Sedis
ASV_2745	0	0	0	0	0	1	0	0	0	0	0	0	0	7	0	0	0	0	0	0	0	0	0	0	7	0	0	0	0	0	0	0	0	0	5	0	0	0	0	0	0	0	Eukaryota	Archaeplastida	Chloroplastida	Chlorophyta	Chlorophyceae	Incertae_Sedis
ASV_2746	0	0	0	0	0	0	0	0	17	0	7	0	0	0	0	0	0	0	0	0	0	0	0	0	2	0	0	0	0	0	0	0	0	5	0	0	0	0	0	0	0	0	Eukaryota	SAR	Alveolata	Apicomplexa	NA	NA
ASV_2747	0	0	0	0	0	0	0	0	0	0	0	0	0	0	0	0	0	0	0	0	0	0	0	0	0	10	0	0	0	0	0	0	0	0	0	0	0	0	0	0	0	0	Eukaryota	Opisthokonta	Nucletmycea	Fungi	Kickxellaceae	Ramicandelaber
ASV_2750	0	0	0	2	0	0	0	0	0	0	0	0	0	0	0	0	0	0	0	0	0	19	0	0	0	0	0	0	0	0	0	0	0	0	0	0	0	0	0	0	0	0	Eukaryota	Opisthokonta	Nucletmycea	Fungi	NA	NA
ASV_2754	0	0	0	0	0	0	0	0	0	0	0	0	0	0	0	0	0	0	0	0	1	0	0	0	0	0	0	0	0	0	8	0	0	0	0	0	0	0	0	0	0	0	Eukaryota	Opisthokonta	Nucletmycea	Fungi	Kickxellaceae	Ramicandelaber
ASV_2757	0	0	0	0	0	8	0	0	0	0	0	0	0	0	0	0	0	0	0	0	0	0	0	0	0	0	0	0	0	0	0	0	0	0	0	0	0	0	0	0	0	0	Eukaryota	SAR	Alveolata	Ciliophora	Colpodida	Pseudoplatyophrya
ASV_2758	0	0	0	0	0	3	0	0	0	0	0	0	0	0	0	0	0	0	0	0	0	0	0	0	0	0	0	0	0	0	0	0	12	0	0	0	0	0	0	0	0	0	Eukaryota	Opisthokonta	Nucletmycea	Fungi	Nowakowskiellaceae	Nowakowskiella
ASV_2759	17	0	0	0	0	0	0	0	0	0	0	0	0	0	0	0	0	0	0	0	0	0	0	0	0	0	0	0	0	0	0	0	0	0	0	0	0	0	0	0	0	0	Eukaryota	SAR	Rhizaria	Cercozoa	Vampyrellidae	Leptophryidae_sp._BAra1
ASV_2761	0	14	0	0	0	0	0	0	0	0	0	0	0	0	0	0	0	0	0	0	0	0	0	0	0	0	0	0	0	0	0	0	0	0	0	0	0	0	0	0	0	0	Eukaryota	Opisthokonta	Nucletmycea	Fungi	Chytridiaceae	uncultured
ASV_2763	0	0	0	0	0	0	0	0	0	0	0	0	0	0	0	0	0	0	0	0	0	0	0	0	0	0	0	0	0	0	0	0	0	0	0	9	0	0	0	0	0	0	Eukaryota	Opisthokonta	Nucletmycea	Fungi	Glomerales	uncultured
ASV_2764	0	0	0	0	0	0	0	0	0	0	0	0	0	5	0	0	0	0	0	0	0	0	0	0	0	0	0	0	1	0	0	2	0	0	4	0	0	0	6	0	0	0	Eukaryota	Opisthokonta	Nucletmycea	Fungi	Glomeromycetes	uncultured
ASV_2767	0	0	0	0	0	0	0	0	0	0	0	0	0	0	0	0	0	0	0	0	0	0	0	0	0	0	0	0	0	0	0	0	0	0	0	26	0	0	0	0	0	0	Eukaryota	Opisthokonta	Nucletmycea	Fungi	Cryptomycota	LKM11
ASV_2770	0	0	0	0	0	0	0	0	0	0	0	0	0	0	0	0	0	0	0	0	12	0	0	0	5	0	0	0	0	0	0	0	0	0	0	0	0	0	0	0	0	0	Eukaryota	Opisthokonta	Nucletmycea	Fungi	Rhizophydiales	uncultured
ASV_2771	0	0	0	0	0	0	0	0	0	0	0	0	0	0	0	0	0	0	2	0	0	0	0	0	7	0	0	6	0	0	0	0	0	0	0	4	2	0	0	0	0	0	Eukaryota	Opisthokonta	Nucletmycea	Fungi	Cryptomycota	LKM11
ASV_2779	0	0	0	0	0	0	0	0	0	0	0	0	0	0	0	0	0	0	0	0	0	0	0	0	0	0	5	0	0	0	0	0	0	0	0	0	0	0	0	0	8	0	Eukaryota	Opisthokonta	Nucletmycea	Fungi	NA	NA
ASV_2780	0	0	0	0	0	0	0	0	0	0	0	0	0	0	0	0	0	0	0	0	0	15	0	0	0	0	0	0	0	0	0	0	0	0	9	0	0	0	0	0	0	0	Eukaryota	Opisthokonta	Nucletmycea	Fungi	Endogonaceae	uncultured
ASV_2781	0	0	0	0	0	0	0	0	0	0	0	0	0	0	0	0	0	0	0	0	0	0	15	0	0	0	0	0	0	0	0	0	0	0	0	0	0	0	0	0	0	0	Eukaryota	Opisthokonta	Nucletmycea	Fungi	NA	NA
ASV_2782	0	0	0	0	0	0	0	0	0	0	0	0	0	0	0	0	0	20	0	0	0	0	0	0	0	0	0	0	0	0	0	0	0	0	0	0	0	0	0	0	0	0	Eukaryota	SAR	Stramenopiles	Labyrinthulomycetes	Sorodiplophrys	NA
ASV_2784	0	0	0	0	0	0	0	0	0	0	0	0	0	0	0	0	0	0	21	0	0	0	0	0	0	0	0	0	0	0	0	0	0	0	0	0	0	0	0	0	0	0	Eukaryota	Opisthokonta	Nucletmycea	Fungi	Cryptomycota	LKM11
ASV_2785	0	7	0	0	0	0	0	0	0	0	0	0	0	0	0	0	0	0	8	0	0	0	0	0	0	0	0	0	0	0	0	0	0	0	0	0	0	0	0	0	0	0	Eukaryota	SAR	Alveolata	Ciliophora	Colpodida	uncultured
ASV_2786	0	7	0	0	0	0	0	0	0	0	0	5	0	0	0	0	0	0	10	0	0	0	0	0	0	0	0	0	0	0	0	0	0	0	0	0	0	0	0	0	0	0	Eukaryota	Amoebozoa	Tubulinea	Euamoebida	NA	NA
ASV_2787	0	0	0	0	0	0	0	0	0	0	0	0	0	0	0	0	0	0	0	0	0	0	0	0	0	0	0	0	0	0	0	0	13	0	0	0	0	0	0	0	0	0	Eukaryota	SAR	Rhizaria	Cercozoa	Glissomonadida	Heteromita
ASV_2788	0	0	0	4	0	0	0	0	0	0	0	0	0	0	0	0	0	0	0	0	0	0	0	0	0	0	0	0	0	0	0	0	0	0	0	0	0	0	0	0	0	0	Eukaryota	Opisthokonta	Nucletmycea	Fungi	LKM15	uncultured_fungus
ASV_2791	0	0	0	0	0	0	0	0	0	0	0	0	0	0	0	0	0	0	0	0	1	0	0	0	0	0	0	0	0	0	0	0	0	0	0	0	0	0	16	0	0	0	Eukaryota	Opisthokonta	Nucletmycea	Fungi	NA	NA
ASV_2792	0	0	0	0	0	0	0	0	0	0	0	0	0	0	0	26	0	0	0	0	0	0	0	0	0	0	0	0	0	0	0	0	0	0	0	0	0	0	0	0	0	0	Eukaryota	SAR	Stramenopiles	Peronosporomycetes	NA	NA
ASV_2798	0	0	0	0	0	15	0	0	0	0	0	0	0	0	0	0	0	0	0	0	0	0	0	0	0	0	0	0	0	0	0	0	0	0	0	0	0	0	0	0	0	0	Eukaryota	Opisthokonta	Nucletmycea	Fungi	Incertae_Sedis	Zoopagales
ASV_2799	0	0	0	0	0	0	33	0	0	0	0	0	0	0	0	0	0	0	0	0	0	0	0	0	0	0	0	0	0	0	0	0	0	0	0	0	0	0	0	0	0	0	Eukaryota	SAR	Rhizaria	Cercozoa	Thecofilosea	uncultured
ASV_2800	0	0	0	0	0	0	29	0	0	0	0	0	0	0	0	0	0	0	0	0	0	0	0	0	0	0	0	0	0	0	0	0	0	0	0	0	0	0	0	0	0	0	Eukaryota	Opisthokonta	Nucletmycea	Fungi	Archaeorhizomycetaceae	Archaeorhizomyces
ASV_2802	0	0	0	0	0	0	0	0	0	0	25	0	0	0	0	0	0	0	0	0	0	0	0	0	0	0	0	0	0	0	0	0	0	0	0	0	0	0	0	0	0	0	Eukaryota	SAR	Stramenopiles	Labyrinthulomycetes	Sorodiplophrys	uncultured_freshwater_eukaryote
ASV_2805	0	0	0	0	0	0	0	0	0	0	0	0	0	0	0	0	0	0	0	0	0	0	0	0	0	0	0	0	0	0	9	0	11	0	0	0	0	0	0	0	0	0	Eukaryota	SAR	Rhizaria	Cercozoa	Cercomonadidae	Cercomonas
ASV_2806	0	0	0	0	0	0	0	0	0	0	0	0	0	0	0	0	0	0	0	0	0	0	0	0	0	0	0	0	0	0	0	0	0	28	0	0	0	0	0	0	0	0	Eukaryota	Opisthokonta	Nucletmycea	Fungi	Archaeorhizomycetaceae	Archaeorhizomyces
ASV_2807	0	0	0	0	0	0	0	0	0	0	0	0	0	0	0	0	0	0	0	0	0	0	0	0	0	0	0	0	0	17	0	0	0	0	0	0	0	0	0	0	0	0	Eukaryota	Opisthokonta	Nucletmycea	Fungi	NA	NA
ASV_2808	0	0	0	0	0	0	0	0	0	0	0	0	0	0	0	0	0	0	0	0	0	0	0	0	0	0	0	0	0	0	18	0	0	0	0	0	0	0	0	0	0	0	Eukaryota	SAR	Alveolata	Ciliophora	Hypotrichia	Pseudouroleptus
ASV_2809	0	0	0	0	0	0	0	0	0	0	0	0	0	0	0	0	0	0	0	0	0	0	0	0	0	0	0	0	0	0	0	0	0	0	0	0	0	0	0	0	21	0	Eukaryota	SAR	Stramenopiles	Labyrinthulomycetes	Sorodiplophrys	uncultured_freshwater_eukaryote
ASV_2814	0	3	1	0	0	0	0	0	0	0	0	0	0	0	0	0	0	0	0	0	0	4	0	0	2	2	1	0	0	0	0	0	0	0	0	0	0	0	0	0	0	0	Eukaryota	Archaeplastida	Chloroplastida	Chlorophyta	Chlorophyceae	Incertae_Sedis
ASV_2815	0	0	0	5	0	0	0	0	0	0	0	0	0	0	0	0	0	0	0	0	0	0	0	0	0	6	2	0	0	0	0	0	0	0	0	0	0	0	0	0	0	0	Eukaryota	SAR	Alveolata	Ciliophora	Colpodida	Pseudoplatyophrya
ASV_2817	0	6	0	0	0	0	0	0	0	0	0	0	0	0	0	0	0	0	0	0	0	0	0	0	0	0	3	0	0	0	0	0	0	0	0	0	0	0	0	0	0	0	Eukaryota	SAR	Rhizaria	Cercozoa	Rhizaspididae	Rhogostoma
ASV_2818	0	0	2	0	0	0	0	0	0	0	0	0	0	0	0	0	0	0	0	0	0	0	0	0	0	0	4	0	0	0	0	7	1	0	0	0	0	0	0	0	0	0	Eukaryota	Opisthokonta	Nucletmycea	Fungi	Cryptomycota	LKM11
ASV_2820	10	0	0	0	0	0	0	0	0	0	0	0	0	0	0	0	0	0	0	0	0	0	0	0	0	0	0	20	0	0	0	0	0	0	0	0	0	0	0	0	0	0	Eukaryota	SAR	Alveolata	Apicomplexa	NA	NA
ASV_2827	6	0	0	5	0	0	0	0	0	0	0	2	0	0	0	0	0	0	0	0	0	0	0	0	0	0	0	0	0	0	0	0	0	0	0	0	0	0	0	0	0	0	Eukaryota	Archaeplastida	Chloroplastida	Chlorophyta	Chlorophyceae	Incertae_Sedis
ASV_2831	0	0	0	0	0	0	0	0	0	0	0	0	0	0	0	0	0	0	0	0	0	0	0	0	0	0	0	0	0	7	4	0	0	0	0	0	0	0	0	0	0	0	Eukaryota	Archaeplastida	Chloroplastida	Chlorophyta	Chlorophyceae	Incertae_Sedis
ASV_2832	0	0	0	5	0	0	0	0	0	0	16	0	0	0	0	0	0	0	0	0	0	0	0	0	0	0	0	0	0	0	0	0	0	0	0	0	0	0	0	0	0	0	Eukaryota	Opisthokonta	Nucletmycea	Fungi	NA	NA
ASV_2834	2	0	0	0	6	0	0	0	0	0	0	0	0	0	0	0	0	0	0	0	0	0	0	0	0	0	0	0	0	0	0	0	0	0	0	4	0	0	0	0	0	0	Eukaryota	Amoebozoa	Protosteliida	uncultured_Peniaceae	uncultured_Peniaceae	uncultured_Peniaceae
ASV_2836	0	0	0	0	0	0	34	0	0	0	0	0	0	0	0	0	0	0	0	0	0	0	0	0	0	0	0	0	0	0	0	0	0	0	0	0	0	0	0	0	0	0	Eukaryota	SAR	Alveolata	Ciliophora	Colpodida	Pseudoplatyophrya
ASV_2838	0	0	0	0	0	0	0	0	0	0	0	10	0	0	0	0	0	0	0	0	0	0	0	0	0	0	0	0	0	0	0	19	0	0	0	0	0	0	0	0	0	0	Eukaryota	SAR	Rhizaria	Cercozoa	Vampyrellidae	NA
ASV_2842	0	0	0	0	0	0	0	0	0	0	0	0	0	0	0	0	0	0	0	0	0	0	0	0	0	0	0	0	12	4	0	0	5	0	0	0	0	0	0	0	0	0	Eukaryota	SAR	Rhizaria	Cercozoa	Peregriniidae	Gyromitus
ASV_2844	0	0	0	0	0	0	0	0	0	0	0	0	0	0	0	0	0	0	0	0	0	0	0	0	0	0	0	0	0	0	18	0	0	0	0	0	0	0	0	0	0	0	Eukaryota	Opisthokonta	Nucletmycea	Fungi	Glomeraceae	Rhizophagus
ASV_2846	0	0	0	0	0	0	0	0	0	0	0	0	0	0	0	0	0	0	0	0	0	0	0	0	0	0	0	0	0	0	0	0	0	0	0	0	0	0	18	0	0	0	Eukaryota	Opisthokonta	Nucletmycea	Fungi	NA	NA
ASV_2855	0	0	0	0	0	0	0	0	0	0	0	0	0	0	0	0	0	0	0	0	0	0	0	0	0	0	9	0	0	0	0	0	0	0	0	0	0	0	0	0	0	0	Eukaryota	Opisthokonta	Nucletmycea	Fungi	Incertae_Sedis	Paramicrosporidium
ASV_2856	0	0	0	0	0	0	0	0	0	0	0	0	0	0	0	0	0	0	0	0	0	0	0	0	0	0	19	0	0	0	0	0	0	0	0	0	0	0	0	0	0	0	Eukaryota	Opisthokonta	Nucletmycea	Fungi	LKM15	uncultured_fungus
ASV_2857	0	0	5	0	0	0	0	0	0	0	0	0	0	0	0	0	0	0	0	0	0	0	0	0	0	0	10	0	0	0	0	0	0	0	0	0	0	0	0	0	0	0	Eukaryota	Opisthokonta	Nucletmycea	Fungi	Cryptomycota	LKM11
ASV_2858	0	0	0	0	0	0	0	0	0	0	0	0	0	0	0	0	0	0	0	0	0	0	0	0	0	0	3	0	0	8	0	0	0	0	0	0	0	0	0	0	0	0	Eukaryota	Opisthokonta	Nucletmycea	Fungi	Cryptomycota	LKM11
ASV_2859	0	0	0	0	0	0	0	0	0	0	0	0	0	0	23	0	0	0	0	0	0	0	0	0	0	0	0	12	0	0	0	0	0	0	0	0	0	0	0	0	0	0	Eukaryota	Opisthokonta	Nucletmycea	Fungi	NA	NA
ASV_2862	0	2	0	0	1	0	2	0	0	0	0	0	0	0	0	3	0	0	0	0	0	0	1	0	0	0	0	0	0	0	2	0	0	0	0	0	0	0	0	0	0	0	Eukaryota	Opisthokonta	Nucletmycea	Fungi	Mortierellaceae	Mortierella
ASV_2865	0	0	0	0	0	0	0	0	0	0	0	0	0	0	0	7	0	1	0	0	0	0	0	0	0	0	0	0	0	0	0	0	0	0	0	0	0	1	0	0	0	0	Eukaryota	SAR	Rhizaria	Cercozoa	Cercomonadidae	NA
ASV_2866	0	0	0	0	0	0	0	0	0	0	0	0	0	0	0	0	0	0	9	0	0	0	0	0	0	0	0	0	0	0	0	0	0	0	0	0	0	0	0	0	0	0	Eukaryota	Opisthokonta	Nucletmycea	Fungi	Glomeraceae	Sclerocystis
ASV_2871	0	0	0	0	0	0	0	0	0	0	0	0	0	0	0	5	0	0	0	0	0	0	0	0	0	0	0	0	0	0	0	0	0	0	0	0	0	0	0	0	5	0	Eukaryota	SAR	Rhizaria	Cercozoa	Incertae_Sedis	Gymnophrys
ASV_2872	0	0	0	0	0	0	0	0	0	0	0	0	0	0	0	0	0	0	0	0	0	0	0	0	0	0	0	0	2	0	2	0	0	0	0	0	0	0	0	0	0	0	Eukaryota	Opisthokonta	Nucletmycea	Fungi	Glomeromycetes	uncultured
ASV_2873	0	0	0	5	0	4	0	0	0	0	0	0	0	0	0	0	0	0	0	0	0	0	0	0	0	0	0	0	0	0	0	0	0	0	0	0	0	0	0	0	0	0	Eukaryota	SAR	Rhizaria	Retaria	Polycystinea	Nassellaria
ASV_2876	0	0	0	0	0	16	0	0	0	0	2	0	0	0	0	0	0	0	0	0	0	0	0	0	0	0	0	0	0	0	0	0	0	4	0	0	0	0	0	0	0	0	Eukaryota	SAR	Rhizaria	Cercozoa	Thecofilosea	uncultured
ASV_2877	17	0	0	0	0	0	0	0	0	0	0	0	0	0	0	0	0	0	0	0	0	0	0	0	0	0	0	0	0	0	0	0	0	0	0	0	0	0	0	0	0	0	Eukaryota	SAR	Rhizaria	Cercozoa	Incertae_Sedis	Kraken
ASV_2879	0	0	4	0	0	0	0	0	0	0	0	0	0	0	0	0	0	0	0	0	0	0	0	0	0	0	0	0	0	0	7	0	0	0	0	0	0	0	0	0	0	0	Eukaryota	Opisthokonta	Nucletmycea	Fungi	Glomerales	uncultured
ASV_2881	0	0	0	0	0	0	0	0	0	0	0	0	0	0	0	0	0	0	0	0	0	0	0	0	0	0	0	0	21	0	0	0	0	0	0	0	0	0	0	0	0	0	Eukaryota	SAR	Stramenopiles	Ochrophyta	NA	NA
ASV_2882	0	0	0	0	0	0	0	0	0	0	0	0	0	0	0	0	0	0	0	0	0	0	0	0	0	0	0	0	0	21	0	0	0	0	0	0	0	0	0	0	0	0	Eukaryota	Opisthokonta	Nucletmycea	Fungi	LKM15	uncultured_fungus
ASV_2884	0	0	0	0	0	0	0	0	0	0	0	0	0	0	0	0	0	0	0	0	0	0	0	0	0	0	0	0	0	0	0	0	0	0	18	0	0	0	0	0	0	0	Eukaryota	Opisthokonta	Nucletmycea	Fungi	Archaeorhizomycetaceae	Archaeorhizomyces
ASV_2889	0	0	0	0	0	0	0	0	0	0	0	0	0	0	0	0	0	0	0	0	0	0	0	0	0	2	5	0	0	0	0	0	0	0	0	0	0	0	0	0	0	0	Eukaryota	SAR	Alveolata	Ciliophora	Oligohymenophorea	Peritrichia
ASV_2891	0	4	2	0	0	0	0	0	0	0	0	0	0	0	0	0	0	0	0	0	0	0	0	0	0	0	8	0	0	0	0	0	0	0	0	0	0	0	0	0	0	0	Eukaryota	Opisthokonta	Nucletmycea	Fungi	Rhizophydiales	uncultured
ASV_2899	0	0	0	0	0	0	0	0	0	0	0	0	0	0	0	14	0	0	0	0	0	0	0	0	0	0	0	0	0	0	0	0	0	0	0	0	0	0	0	0	0	0	Eukaryota	SAR	Rhizaria	Cercozoa	NA	NA
ASV_2902	0	0	0	0	0	0	0	0	0	0	0	0	0	9	0	0	0	0	0	0	0	0	0	0	0	0	0	0	0	0	0	0	0	0	0	0	0	0	0	0	0	0	Eukaryota	Opisthokonta	Nucletmycea	Fungi	Atractiellomycetes	Atractiellales
ASV_2904	0	0	0	7	0	0	0	0	0	0	0	0	0	0	0	0	0	0	0	0	0	0	0	0	0	0	0	0	0	0	0	0	0	0	0	5	0	0	0	0	0	0	Eukaryota	Opisthokonta	Nucletmycea	Fungi	Glomeromycetes	uncultured
ASV_2905	0	0	0	3	0	0	0	0	0	0	0	0	0	14	0	0	0	0	0	0	0	0	0	0	0	0	0	0	0	0	0	0	0	0	0	0	0	0	0	0	0	0	Eukaryota	SAR	Alveolata	Ciliophora	Colpodida	Bromeliothrix
ASV_2906	0	0	0	0	0	0	0	0	0	0	0	0	0	0	0	0	0	0	0	0	0	0	0	0	0	0	0	0	0	22	0	0	0	0	0	0	0	0	0	0	0	0	Eukaryota	Amoebozoa	Schizoplasmodiida	Nematostelium	Nematostelium_ovatum	Nematostelium_ovatum
ASV_2909	0	0	0	0	0	0	30	0	0	0	0	0	0	0	0	0	0	0	0	0	0	0	0	0	0	0	0	0	0	0	0	0	0	0	0	0	0	0	0	0	0	0	Eukaryota	Opisthokonta	Nucletmycea	Fungi	NA	NA
ASV_2911	0	21	0	0	0	0	0	0	0	0	0	0	0	0	0	0	0	0	0	0	0	0	0	0	0	0	0	0	0	0	0	0	0	0	0	0	0	0	0	0	0	0	Eukaryota	Amoebozoa	Tubulinea	Arcellinida	Echinamoebida	uncultured_Euamoebida
ASV_2913	0	0	9	0	0	0	0	0	0	0	0	0	0	0	0	0	0	0	0	0	0	0	0	0	0	0	0	0	0	0	0	0	0	0	0	0	0	0	0	0	0	0	Eukaryota	Opisthokonta	Nucletmycea	Fungi	Archaeorhizomycetaceae	Archaeorhizomyces
ASV_2915	0	0	4	0	0	0	0	0	0	0	0	0	0	0	0	0	0	0	0	0	0	0	0	0	0	0	0	0	0	0	0	0	6	0	0	0	0	0	0	0	0	0	Eukaryota	Opisthokonta	Nucletmycea	Fungi	Chytridiaceae	Dendrochytridium
ASV_2918	0	0	0	0	0	0	0	0	0	0	0	0	0	17	0	0	0	0	0	0	0	0	0	0	0	0	0	0	0	0	0	0	0	0	0	0	0	0	0	0	0	0	Eukaryota	Opisthokonta	Nucletmycea	Fungi	NA	NA
ASV_2919	0	0	0	0	0	0	0	0	0	57	0	0	0	0	0	0	0	0	0	0	0	0	0	0	0	0	0	0	0	0	0	0	0	0	0	0	0	0	0	0	0	0	Eukaryota	SAR	Rhizaria	Cercozoa	Trinematidae	Trinema
ASV_2920	0	0	0	0	0	0	0	0	0	0	0	0	0	0	0	0	0	0	0	0	0	0	0	0	0	0	0	0	0	0	0	26	0	0	0	0	0	0	0	0	0	0	Eukaryota	Opisthokonta	Nucletmycea	Fungi	Glomeromycotina	Glomeromycetes
ASV_2921	0	0	0	0	0	0	0	0	0	0	0	0	0	0	0	0	0	0	0	0	0	0	0	0	0	0	0	0	0	0	0	0	0	22	0	0	0	0	0	0	0	0	Eukaryota	Opisthokonta	Nucletmycea	Fungi	NA	NA
ASV_2922	0	0	0	0	0	0	0	0	0	0	0	0	0	0	0	0	0	0	0	0	0	0	0	0	0	0	0	0	15	0	0	0	0	0	0	0	0	0	0	0	0	0	Eukaryota	Opisthokonta	Nucletmycea	Fungi	Glomeraceae	Sclerocystis
ASV_2933	0	0	0	0	0	0	0	0	0	0	0	0	0	0	0	0	0	0	0	0	0	0	0	0	4	0	0	0	0	0	0	0	0	0	0	0	0	0	15	0	0	0	Eukaryota	Opisthokonta	Nucletmycea	Fungi	Glomeromycetes	uncultured
ASV_2934	0	0	0	0	0	0	0	0	0	0	0	0	0	0	0	0	0	0	0	0	0	0	0	0	0	12	0	0	0	0	0	8	0	0	0	0	0	0	0	0	0	0	Eukaryota	SAR	Rhizaria	Cercozoa	Vampyrellidae	Leptophryidae_sp._BAra1
ASV_2935	0	0	0	0	0	0	0	0	0	0	0	0	0	8	0	0	0	0	0	0	0	0	0	0	0	0	0	0	0	0	0	0	0	0	0	0	0	0	0	0	0	0	Eukaryota	SAR	Rhizaria	Cercozoa	Cercomonadidae	NA
ASV_2938	0	0	0	0	0	0	0	0	0	0	0	0	0	0	0	0	0	0	0	0	1	0	0	0	0	0	0	5	0	3	0	0	0	0	0	0	0	0	0	0	0	0	Eukaryota	SAR	Rhizaria	Cercozoa	NA	NA
ASV_2939	0	0	0	0	0	0	0	0	0	0	0	0	0	0	0	0	0	0	0	0	0	25	0	0	0	0	0	0	0	0	0	0	0	0	0	0	0	0	0	0	0	0	Eukaryota	Opisthokonta	Nucletmycea	Fungi	Incertae_Sedis	Paramicrosporidium
ASV_2940	0	0	0	0	0	0	0	0	0	0	0	0	0	0	0	0	0	0	0	26	0	0	0	12	0	0	0	0	0	0	0	0	0	0	0	0	0	0	0	0	0	0	Eukaryota	SAR	Rhizaria	Cercozoa	Glissomonadida	Proleptomonas
ASV_2947	0	0	0	0	0	0	0	0	0	0	0	0	0	0	0	0	0	0	0	0	10	0	0	0	0	0	0	0	0	0	0	0	0	0	0	0	0	0	0	0	0	0	Eukaryota	Amoebozoa	Tubulinea	Euamoebida	BOLA868	uncultured_eukaryote
ASV_2948	0	0	0	0	0	0	0	0	0	0	0	0	0	0	0	11	0	0	0	0	0	0	0	0	0	0	0	0	0	0	0	0	0	0	0	0	0	0	0	0	0	0	Eukaryota	SAR	Rhizaria	Cercozoa	NA	NA
ASV_2950	0	0	0	0	0	0	0	0	0	0	0	0	0	0	0	7	0	0	0	0	0	0	0	0	0	0	0	0	0	0	0	0	0	0	0	0	0	0	0	0	0	0	Eukaryota	SAR	Rhizaria	Cercozoa	Glissomonadida	Heteromita
ASV_2952	0	0	0	0	0	0	0	0	0	0	0	0	0	0	0	0	0	0	0	0	0	0	0	0	0	0	0	0	0	7	7	0	0	0	0	0	0	0	0	0	0	0	Eukaryota	Amoebozoa	Tubulinea	Euamoebida	BOLA868	uncultured_Lobosea
ASV_2953	0	0	0	10	0	0	0	0	0	0	0	0	0	0	0	0	0	0	0	0	0	0	0	0	0	0	0	0	0	0	0	0	0	0	0	0	0	0	0	0	0	0	Eukaryota	Archaeplastida	Chloroplastida	Chlorophyta	Trentepohliales	Printzina
ASV_2954	0	0	0	4	0	0	0	0	0	0	18	0	0	0	0	0	0	0	0	0	0	0	0	0	0	0	0	0	0	0	0	0	0	0	0	0	0	0	0	0	0	0	Eukaryota	SAR	Rhizaria	Cercozoa	Thecofilosea	uncultured
ASV_2957	19	0	0	0	0	0	0	0	0	0	0	0	0	0	0	0	0	0	0	0	0	0	0	0	0	0	0	0	0	0	0	0	0	0	0	0	0	0	0	6	0	0	Eukaryota	Opisthokonta	Nucletmycea	Fungi	NA	NA
ASV_2958	0	0	24	0	0	0	0	0	0	0	0	0	0	0	0	0	0	0	0	0	0	0	0	0	0	0	0	0	0	0	0	0	0	0	0	0	0	0	0	0	0	0	Eukaryota	Opisthokonta	Nucletmycea	Fungi	Glomeraceae	uncultured
ASV_2959	0	0	0	0	0	0	0	0	0	0	22	0	0	0	0	0	0	0	0	0	0	0	0	0	0	0	0	0	0	0	0	0	0	0	0	0	0	0	0	0	0	0	Eukaryota	Opisthokonta	Nucletmycea	Fungi	Endogonaceae	Endogone
ASV_2963	0	0	0	0	0	0	0	0	0	0	0	0	7	0	0	0	0	0	0	0	0	0	0	0	0	0	0	0	0	0	7	0	0	0	0	0	0	0	0	0	0	0	Eukaryota	SAR	Rhizaria	Cercozoa	Trinematidae	Trinema
ASV_2964	0	0	0	0	0	0	0	0	0	0	0	0	0	22	0	0	0	0	0	0	0	0	0	0	0	0	0	0	0	0	0	0	0	0	0	0	0	0	0	0	0	0	Eukaryota	Opisthokonta	Nucletmycea	Fungi	NA	NA
ASV_2965	0	0	0	0	0	0	0	0	0	0	0	0	0	0	0	0	0	0	0	0	0	0	0	0	0	0	0	0	0	0	0	26	0	0	0	0	0	0	0	0	0	0	Eukaryota	Opisthokonta	Nucletmycea	Fungi	Endogonaceae	uncultured
ASV_2970	0	0	0	0	0	0	0	0	0	0	0	0	0	0	0	0	0	0	0	0	0	0	0	0	0	0	0	0	0	0	0	0	0	0	0	0	0	0	13	0	3	0	Eukaryota	SAR	Alveolata	Apicomplexa	NA	NA
ASV_2971	0	0	0	0	0	0	0	0	0	0	0	0	0	0	0	0	0	0	0	0	0	0	0	0	0	0	0	0	0	0	0	0	0	0	14	0	0	0	0	3	0	0	Eukaryota	SAR	Rhizaria	Cercozoa	Cercomonadidae	Cercomonas
ASV_2972	0	0	0	0	0	0	0	0	0	0	0	0	0	0	0	0	0	0	0	0	0	0	0	0	0	0	0	0	0	0	0	0	0	0	0	17	0	0	0	0	0	0	Eukaryota	SAR	Rhizaria	Cercozoa	Euglyphidae	Euglypha
ASV_2974	0	0	0	0	0	0	0	0	0	0	0	0	0	0	0	2	0	0	0	0	0	0	0	0	0	3	0	0	0	7	0	0	0	0	0	0	0	0	0	0	0	0	Eukaryota	Archaeplastida	Chloroplastida	Chlorophyta	Trentepohliales	Printzina
ASV_2978	0	0	0	0	0	0	0	0	0	0	0	0	0	0	0	0	0	0	0	0	0	0	0	0	0	0	12	0	0	0	0	0	0	0	0	0	0	0	0	0	0	0	Eukaryota	SAR	Alveolata	Ciliophora	NA	NA
ASV_2979	0	0	0	0	0	0	0	0	0	0	0	0	0	0	0	0	0	0	0	0	0	0	0	0	0	0	13	0	0	0	0	0	0	0	2	0	0	0	0	0	0	0	Eukaryota	Opisthokonta	Nucletmycea	Fungi	Cryptomycota	LKM11
ASV_2980	0	0	0	0	0	0	0	0	0	0	0	0	0	0	0	0	0	0	0	0	0	0	0	0	0	0	2	3	0	0	0	0	0	0	0	0	0	0	0	0	0	0	Eukaryota	SAR	Alveolata	Apicomplexa	NA	NA
ASV_2982	0	0	0	0	0	7	0	0	0	0	0	0	0	0	0	0	0	0	0	0	0	0	0	0	0	0	6	0	0	2	0	0	0	0	0	0	0	0	0	0	0	0	Eukaryota	Opisthokonta	Nucletmycea	Fungi	Glomerales	uncultured
ASV_2983	0	0	0	0	0	0	0	0	0	0	0	0	0	0	0	0	0	0	0	0	0	0	0	0	0	0	0	32	0	0	0	0	0	0	0	0	0	0	0	0	0	0	Eukaryota	Amoebozoa	Schizoplasmodiida	Ceratiomyxella	Ceratiomyxella_tahitiensis	Ceratiomyxella_tahitiensis
ASV_2984	7	0	0	2	0	0	0	0	0	0	5	0	0	0	0	0	0	0	0	0	0	0	0	0	0	0	0	7	0	0	0	0	0	0	0	0	0	0	0	0	0	0	Eukaryota	Amoebozoa	uncultured	uncultured_Eimeriidae	uncultured_Eimeriidae	uncultured_Eimeriidae
ASV_2985	0	0	0	0	0	0	0	0	0	0	0	0	0	0	0	0	0	0	7	0	0	0	1	0	0	0	0	0	0	0	0	0	0	0	0	0	0	0	0	0	0	0	Eukaryota	Amoebozoa	Cavosteliida	Gephyramoeba_sp._ATCC50654	Gephyramoeba_sp._ATCC50654	Gephyramoeba_sp._ATCC50654
ASV_2987	0	0	0	0	0	0	0	0	0	0	0	0	0	0	0	0	0	0	8	0	0	0	0	0	0	0	0	0	0	0	0	0	0	0	0	0	0	0	0	0	0	0	Eukaryota	Amoebozoa	Tubulinea	Arcellinida	Echinamoebida	Echinamoeba
ASV_2988	0	0	0	0	0	0	0	0	0	0	0	0	0	0	0	0	0	0	12	0	0	0	0	0	0	0	0	0	0	0	0	0	0	0	0	0	0	0	0	0	0	0	Eukaryota	Opisthokonta	Nucletmycea	Fungi	Monoblepharidaceae	Monoblepharella
ASV_2994	0	0	0	0	0	0	0	0	0	0	0	0	0	0	0	0	0	0	0	0	6	0	0	0	0	0	0	0	0	0	0	0	0	0	0	0	0	0	0	0	0	0	Eukaryota	SAR	Alveolata	Apicomplexa	Eugregarinorida	Stenophora
ASV_2996	0	0	0	0	3	0	0	0	0	0	0	0	0	0	0	0	0	0	0	0	1	0	0	0	0	0	0	0	0	4	3	0	9	0	0	0	0	0	0	4	0	0	Eukaryota	Opisthokonta	Nucletmycea	Fungi	Glomeromycetes	uncultured
ASV_2997	0	0	0	0	0	0	0	0	0	0	0	0	0	0	27	0	0	0	0	0	0	0	0	0	0	0	0	0	0	0	0	0	0	0	0	0	0	0	0	0	0	0	Eukaryota	Opisthokonta	Nucletmycea	Fungi	NA	NA
ASV_2998	0	0	0	0	0	0	0	0	0	0	0	0	0	0	0	5	0	0	0	0	0	0	0	0	0	0	0	0	13	0	0	0	0	0	0	0	0	0	0	0	0	0	Eukaryota	SAR	Rhizaria	Cercozoa	Vampyrellidae	NA
ASV_2999	0	0	0	10	0	0	0	0	0	0	0	0	0	0	0	0	0	0	0	0	0	0	0	0	0	0	0	0	0	0	0	0	0	0	0	0	0	0	0	0	0	0	Eukaryota	Opisthokonta	Nucletmycea	Fungi	NA	NA
ASV_3002	0	0	0	0	6	0	0	0	0	0	0	0	0	1	0	0	0	0	0	0	0	0	0	0	0	0	0	0	0	0	3	0	0	0	0	0	1	0	0	0	0	0	Eukaryota	Opisthokonta	Nucletmycea	Fungi	Glomeromycetes	uncultured
ASV_3003	21	0	0	0	0	0	0	0	0	0	0	0	0	0	0	0	0	0	0	0	0	0	0	0	0	0	0	0	0	0	0	0	0	0	0	0	0	0	0	0	0	0	Eukaryota	Opisthokonta	Nucletmycea	Fungi	Cryptomycota	LKM11
ASV_3004	11	0	0	0	0	0	0	0	0	0	0	0	0	0	0	0	0	0	0	0	0	0	0	0	0	0	0	0	0	0	0	0	0	0	0	0	0	0	0	0	0	0	Eukaryota	SAR	Rhizaria	Cercozoa	Vampyrellidae	Leptophryidae_sp._BAra1
ASV_3005	6	0	0	0	0	0	0	0	0	0	0	0	0	0	0	0	0	0	0	0	0	0	0	0	0	0	0	0	0	0	15	0	0	0	0	0	0	0	0	0	0	0	Eukaryota	Opisthokonta	Nucletmycea	Fungi	NA	NA
ASV_3006	0	10	0	0	0	0	0	15	0	0	0	0	0	0	0	0	0	0	0	0	0	0	0	0	0	0	0	0	0	0	0	0	0	0	0	0	0	0	0	0	0	0	Eukaryota	SAR	Alveolata	Apicomplexa	Gregarinasina	Eugregarinorida
ASV_3011	0	0	0	0	0	0	0	0	0	0	0	0	0	11	0	0	0	0	0	0	0	0	0	0	0	0	0	0	0	0	0	0	0	0	0	0	0	0	0	0	0	0	Eukaryota	SAR	Alveolata	Ciliophora	Platyophryida	Platyophrya
ASV_3012	0	0	0	0	0	0	0	0	0	0	0	0	0	0	0	0	0	0	0	0	0	0	0	0	0	0	0	0	0	0	0	0	0	26	0	0	0	0	0	0	0	0	Eukaryota	Opisthokonta	Nucletmycea	Fungi	Glomerales	uncultured
ASV_3013	0	0	0	0	0	0	0	0	0	0	0	0	0	0	0	0	0	0	0	0	0	0	0	0	0	0	0	0	0	0	0	0	0	0	0	0	0	0	15	0	0	0	Eukaryota	SAR	Alveolata	Ciliophora	NA	NA
ASV_3015	0	0	0	0	0	0	0	0	0	0	0	0	0	0	0	0	0	0	0	0	0	0	0	0	0	0	0	0	0	0	0	0	0	0	0	0	0	22	0	0	0	0	Eukaryota	Archaeplastida	Chloroplastida	Chlorophyta	Chlorophyceae	Incertae_Sedis
ASV_3017	0	0	0	0	0	0	0	0	0	0	0	0	0	0	0	0	0	0	0	0	0	0	0	0	0	0	0	0	0	0	0	0	0	0	12	0	0	0	0	0	0	0	Eukaryota	Opisthokonta	Nucletmycea	Fungi	Claroideoglomeraceae	Claroideoglomus
ASV_3018	0	0	0	0	0	1	0	0	0	0	0	0	0	0	0	0	0	0	0	0	0	0	0	0	8	0	0	0	0	0	0	0	0	0	0	0	0	0	0	0	0	0	Eukaryota	Archaeplastida	Chloroplastida	Chlorophyta	Chlorophyceae	Incertae_Sedis
ASV_3019	0	0	0	0	0	0	0	0	0	0	0	0	0	0	0	0	0	0	0	0	0	0	0	0	0	17	0	0	0	0	0	0	0	0	0	0	0	0	0	0	0	0	Eukaryota	Archaeplastida	Chloroplastida	Chlorophyta	Ulvophyceae	Printzina_sp._Cs19
ASV_3020	7	0	0	0	0	0	0	0	0	0	0	0	0	0	0	0	0	0	0	0	0	0	0	0	0	8	0	0	0	0	0	0	0	0	0	0	0	0	0	0	4	0	Eukaryota	Opisthokonta	Holozoa	Ichthyosporea	Pseudoperkinsidae	Anurofeca
ASV_3022	0	0	0	0	0	6	0	0	0	0	0	0	0	0	0	0	0	0	0	0	0	0	0	0	0	0	0	0	0	0	0	0	0	0	0	0	0	0	0	0	0	0	Eukaryota	SAR	Rhizaria	Cercozoa	Glissomonadida	Proleptomonas
ASV_3024	0	0	0	0	0	0	0	0	0	0	0	0	0	0	0	0	0	0	0	0	0	0	0	0	0	0	9	0	0	0	0	0	0	0	0	0	0	0	0	0	0	0	Eukaryota	SAR	Alveolata	Ciliophora	Nassophorea	Leptopharynx
ASV_3026	0	0	0	0	0	0	0	0	0	0	0	0	0	0	0	0	0	0	0	0	0	0	0	0	0	0	12	0	0	0	0	0	0	0	0	0	0	0	0	0	0	0	Eukaryota	SAR	Stramenopiles	Ochrophyta	Chromulinales	Spumella
ASV_3029	0	0	0	0	0	0	0	0	0	0	0	0	0	0	0	0	0	0	0	5	0	0	0	0	0	0	0	21	0	0	0	0	0	0	0	0	0	0	0	0	0	0	Eukaryota	Opisthokonta	Nucletmycea	Fungi	NA	NA
ASV_3030	0	0	6	0	0	0	0	0	0	0	0	0	0	0	7	0	0	0	0	0	0	0	0	0	0	0	0	8	0	0	0	0	0	0	0	0	0	0	0	0	0	0	Eukaryota	Opisthokonta	Nucletmycea	Fungi	Atractiellomycetes	Atractiellales
ASV_3031	0	0	0	0	0	0	0	0	0	0	0	0	0	0	0	1	0	0	0	0	0	0	0	0	0	0	0	2	0	0	0	0	0	1	0	0	0	0	0	2	0	0	Eukaryota	Opisthokonta	Nucletmycea	Fungi	Mortierellaceae	Mortierella
ASV_3032	1	0	0	0	0	0	0	0	0	0	0	0	0	0	0	0	0	0	0	0	0	17	4	0	0	0	0	0	0	0	0	0	0	0	0	0	0	0	0	0	0	0	Eukaryota	Amoebozoa	Gracilipodida	Flamella	uncultured_eukaryote	uncultured_eukaryote
ASV_3033	0	0	0	0	0	0	0	0	0	0	0	0	0	0	0	0	0	0	0	0	0	1	0	0	0	0	0	0	15	0	0	0	0	0	0	0	0	0	0	0	0	0	Eukaryota	Opisthokonta	Nucletmycea	Fungi	Cryptomycota	LKM11
ASV_3034	0	0	6	0	0	0	0	0	0	0	0	0	0	0	0	0	0	0	0	0	0	0	4	0	0	0	0	0	0	0	0	0	0	0	0	0	0	0	0	0	0	0	Eukaryota	SAR	Rhizaria	Cercozoa	Vampyrellidae	Leptophryidae_sp._BAra1
ASV_3035	0	0	0	0	0	0	0	0	0	0	0	0	0	0	0	0	0	17	0	0	0	0	0	0	0	0	0	0	0	0	0	0	0	0	0	0	0	0	0	0	0	0	Eukaryota	SAR	Rhizaria	Cercozoa	Vampyrellidae	Leptophryidae_sp._BAra1
ASV_3036	0	0	0	0	0	0	0	0	0	0	0	0	0	0	0	0	0	0	1	0	0	0	0	0	0	0	0	0	0	0	0	0	12	0	0	0	0	0	0	0	0	0	Eukaryota	Amoebozoa	Cavosteliida	Gephyramoeba_sp._ATCC50654	Gephyramoeba_sp._ATCC50654	Gephyramoeba_sp._ATCC50654
ASV_3038	0	0	0	0	0	0	0	0	0	0	0	0	0	0	0	0	0	0	0	17	0	0	0	0	0	0	0	0	0	0	0	0	0	0	0	0	0	0	0	0	0	0	Eukaryota	Amoebozoa	Tubulinea	Arcellinida	Echinamoebida	Echinamoeba
ASV_3044	0	0	0	0	0	0	31	0	0	0	0	0	0	0	0	0	0	0	0	0	0	0	0	0	0	0	0	0	0	0	0	0	0	0	0	0	0	0	0	0	0	0	Eukaryota	Opisthokonta	Nucletmycea	Fungi	Archaeorhizomycetaceae	Archaeorhizomyces
ASV_3045	0	4	0	0	0	0	15	0	0	0	0	0	0	0	0	0	0	0	0	0	0	0	0	0	0	0	0	0	0	0	0	0	0	0	0	0	0	0	0	0	0	0	Eukaryota	Opisthokonta	Nucletmycea	Fungi	Glomeraceae	NA
ASV_3046	0	0	16	0	0	0	0	0	0	0	0	0	0	0	0	0	0	0	0	0	0	0	0	0	0	0	0	0	0	0	0	0	0	0	0	0	0	0	0	0	0	0	Eukaryota	Opisthokonta	Nucletmycea	Fungi	Archaeorhizomycetaceae	Archaeorhizomyces
ASV_3047	0	0	0	0	0	0	0	0	0	0	6	13	0	0	0	0	0	0	0	0	0	0	0	0	0	0	0	0	0	0	0	0	0	0	0	0	0	0	0	0	0	0	Eukaryota	SAR	Alveolata	Ciliophora	Platyophryida	Platyophrya
ASV_3050	0	0	0	0	0	0	0	0	0	0	0	19	9	0	0	0	0	0	0	0	0	0	0	0	0	0	0	0	0	0	0	0	0	0	0	0	0	0	0	0	0	0	Eukaryota	Amoebozoa	Gracilipodida	Filamoeba	Filamoeba_sp._I4_5E	Filamoeba_sp._I4_5E
ASV_3051	0	0	0	0	0	0	0	0	0	0	0	0	0	18	0	0	0	0	0	0	0	0	0	0	0	0	0	0	0	0	0	0	0	0	0	0	0	0	0	0	0	0	Eukaryota	SAR	Alveolata	Ciliophora	Hypotrichia	Anteholosticha
ASV_3054	0	0	0	0	0	0	0	0	0	0	0	0	0	0	0	0	0	0	0	0	0	0	0	0	0	0	0	0	0	0	0	24	0	0	0	0	0	0	0	0	0	9	Eukaryota	SAR	Stramenopiles	Peronosporomycetes	Pythium	NA
ASV_3057	0	0	0	0	0	0	0	0	0	0	0	0	0	0	0	0	0	0	0	0	0	0	0	0	0	0	0	0	0	21	0	0	0	0	0	0	0	0	0	0	0	0	Eukaryota	Opisthokonta	Nucletmycea	Fungi	Incertae_Sedis	Zoopagales
ASV_3058	0	0	0	0	0	0	0	0	0	0	0	0	0	0	0	0	0	0	0	0	0	0	0	0	0	0	0	0	0	0	0	0	0	0	0	0	5	11	0	0	0	0	Eukaryota	SAR	Rhizaria	Cercozoa	Trinematidae	Trinema
ASV_3059	0	0	0	0	0	0	0	0	0	0	0	0	0	0	0	0	0	0	0	0	0	0	0	0	0	0	0	0	0	0	0	0	0	0	19	0	0	0	0	0	0	0	Eukaryota	Archaeplastida	Chloroplastida	Chlorophyta	Trentepohliales	Phycopeltis
ASV_3060	0	0	0	0	0	0	0	0	10	8	4	0	0	0	0	0	0	0	0	0	0	0	0	0	0	0	0	0	0	0	0	0	0	0	0	0	0	0	0	0	0	0	Eukaryota	SAR	Alveolata	Apicomplexa	NA	NA
ASV_3061	0	0	14	0	0	0	0	0	0	0	0	0	0	0	0	0	0	0	0	0	0	0	0	0	0	0	0	0	0	0	0	0	0	0	0	0	0	0	0	0	0	0	Eukaryota	Opisthokonta	Nucletmycea	Fungi	Cryptomycota	LKM11
ASV_3063	0	0	0	0	0	0	0	15	0	0	0	0	0	0	0	0	0	0	0	0	0	0	0	0	7	0	0	0	0	0	0	0	0	0	0	0	0	0	0	0	0	0	Eukaryota	Opisthokonta	Nucletmycea	Fungi	NA	NA
ASV_3064	0	0	0	0	0	0	0	0	0	0	0	0	0	0	0	0	0	0	0	0	9	0	0	0	0	4	0	0	0	0	0	0	0	0	0	0	0	0	0	0	0	0	Eukaryota	SAR	Rhizaria	Cercozoa	Cercomonadidae	uncultured
ASV_3067	0	0	0	0	6	0	0	0	0	0	0	0	0	0	0	0	0	0	0	0	0	0	0	0	0	0	0	0	0	0	0	0	0	0	0	0	0	0	0	0	0	0	Eukaryota	Opisthokonta	Nucletmycea	Fungi	Glomeromycetes	uncultured
ASV_3070	0	0	0	0	0	0	0	0	0	0	0	0	0	0	0	0	0	0	0	0	0	0	9	0	0	0	0	0	0	0	0	0	0	0	0	0	0	0	0	0	0	0	Eukaryota	Opisthokonta	Nucletmycea	Fungi	NA	NA
ASV_3071	0	0	0	0	0	0	0	0	0	0	0	9	0	0	0	0	0	9	0	2	0	0	0	0	0	0	0	0	0	0	0	0	0	0	0	0	0	0	0	0	0	0	Eukaryota	SAR	Alveolata	Apicomplexa	NA	NA
ASV_3073	0	0	0	0	0	0	0	0	0	0	0	0	0	0	0	0	0	0	0	0	0	0	0	0	0	0	0	0	0	0	0	0	0	6	0	0	0	0	0	0	0	0	Eukaryota	SAR	Alveolata	Apicomplexa	NA	NA
ASV_3074	0	0	0	0	0	0	0	0	0	0	0	14	0	0	0	0	0	0	0	11	0	0	0	0	0	0	0	0	0	0	0	0	0	0	0	0	0	0	0	0	0	0	Eukaryota	SAR	Rhizaria	Cercozoa	Thecofilosea	uncultured
ASV_3075	0	0	0	0	0	0	0	0	0	0	0	0	0	0	0	13	0	0	0	5	0	0	0	0	0	0	0	0	0	0	0	0	0	0	0	0	0	0	0	0	0	0	Eukaryota	Archaeplastida	Chloroplastida	Chlorophyta	Chlorophyceae	Incertae_Sedis
ASV_3076	3	0	0	6	0	0	0	0	0	0	0	0	0	0	0	0	0	0	0	1	0	0	0	0	0	0	0	0	0	0	0	0	0	0	0	0	0	0	0	0	0	0	Eukaryota	Archaeplastida	Chloroplastida	Chlorophyta	Chlorophyceae	Incertae_Sedis
ASV_3079	0	0	0	0	0	0	0	0	0	0	0	0	0	0	0	12	0	0	0	0	0	0	0	0	0	0	0	0	0	0	0	0	0	0	0	0	0	0	0	0	0	0	Eukaryota	SAR	Stramenopiles	Ochrophyta	Chrysophyceae	uncultured
ASV_3082	1	8	2	0	0	0	0	0	0	0	0	0	0	0	0	0	0	0	0	0	0	0	0	0	0	0	0	0	0	0	0	0	0	0	0	0	0	0	0	0	0	0	Eukaryota	Opisthokonta	Nucletmycea	Fungi	Cryptomycota	LKM11
ASV_3084	0	0	0	0	0	0	0	0	0	43	0	0	0	0	0	0	0	0	0	0	0	0	0	0	0	0	0	0	0	0	0	0	0	0	0	0	0	0	0	0	0	0	Eukaryota	Opisthokonta	Nucletmycea	Fungi	NA	NA
ASV_3086	0	0	0	0	0	0	0	0	0	0	0	0	4	0	0	0	0	0	0	0	0	0	0	0	0	0	0	0	0	0	0	0	0	0	0	0	0	0	0	0	0	0	Eukaryota	Amoebozoa	Gracilipodida	Filamoeba	Filamoeba_sp._I4_5E	Filamoeba_sp._I4_5E
ASV_3089	0	0	0	0	6	0	0	0	0	0	0	0	0	0	0	0	0	0	0	0	0	0	0	0	0	5	0	0	0	0	0	0	0	0	0	0	0	0	0	0	0	0	Eukaryota	Amoebozoa	Gracilipodida	Telaepolella	Telaepolella_tubasferens	Telaepolella_tubasferens
ASV_3093	0	0	0	0	0	0	0	0	0	0	0	0	0	0	0	6	0	0	0	0	0	0	0	0	0	0	0	0	0	0	0	0	0	0	0	0	7	0	0	0	0	0	Eukaryota	SAR	Alveolata	Ciliophora	Platyophryida	Platyophrya
ASV_3094	0	0	0	0	0	0	0	0	0	0	0	0	0	0	0	0	0	0	0	0	2	0	16	0	0	0	0	0	0	0	0	0	0	0	0	0	0	0	0	0	0	0	Eukaryota	Opisthokonta	Nucletmycea	Fungi	NA	NA
ASV_3095	0	0	0	0	0	0	0	0	0	0	0	0	0	0	0	0	0	0	3	0	0	0	4	0	0	0	0	0	0	0	0	0	0	10	0	0	0	0	0	0	0	0	Eukaryota	Opisthokonta	Nucletmycea	Fungi	Kickxellaceae	Ramicandelaber
ASV_3096	0	0	0	0	0	0	0	0	0	0	0	0	0	0	0	0	0	0	16	0	0	0	0	5	0	0	0	0	0	0	0	0	0	0	0	4	0	0	0	0	0	0	Eukaryota	Opisthokonta	Nucletmycea	Fungi	Nowakowskiellaceae	Nowakowskiella
ASV_3098	0	0	0	0	0	0	0	0	0	0	0	0	0	0	0	0	0	18	0	0	0	0	0	0	0	0	0	0	0	0	0	0	0	0	0	0	0	0	0	0	0	0	Eukaryota	SAR	Alveolata	Ciliophora	Hypotrichia	Halteria
ASV_3099	0	0	0	0	0	0	0	0	0	0	0	0	0	0	0	0	0	29	0	0	0	0	0	0	0	0	0	0	0	0	0	0	0	0	0	0	0	0	0	0	0	0	Eukaryota	Amoebozoa	Gracilipodida	Telaepolella	Telaepolella_tubasferens	Telaepolella_tubasferens
ASV_3104	0	0	0	0	0	0	0	0	0	0	0	0	0	0	0	0	0	0	13	0	0	0	0	0	0	0	0	0	0	0	0	0	0	0	0	0	0	0	0	0	0	0	Eukaryota	SAR	Stramenopiles	Peronosporomycetes	NA	NA
ASV_3105	0	0	0	0	0	0	0	0	0	0	0	0	0	0	0	0	0	0	20	0	0	0	0	0	0	0	0	0	0	0	0	0	0	0	0	0	0	0	0	0	0	0	Eukaryota	Opisthokonta	Nucletmycea	Fungi	NA	NA
ASV_3107	0	0	7	0	0	0	0	0	0	0	0	0	0	0	0	0	0	0	3	0	4	0	0	0	0	0	0	0	0	0	0	0	0	0	0	0	0	0	0	0	0	0	Eukaryota	Opisthokonta	Holozoa	Ichthyosporea	Pseudoperkinsidae	Anurofeca
ASV_3108	0	0	0	0	0	0	0	0	0	0	0	0	0	0	0	0	0	0	0	0	3	0	0	0	0	0	0	0	0	0	0	0	0	0	0	0	0	0	0	0	0	0	Eukaryota	SAR	Alveolata	Apicomplexa	Archigregarinorida	Selenidium
ASV_3109	0	0	6	0	0	0	0	0	0	0	0	0	0	0	0	0	0	0	0	0	3	0	0	0	0	0	0	0	0	0	0	0	0	0	0	0	0	0	0	0	0	0	Eukaryota	SAR	Rhizaria	Retaria	Spumellaria	uncultured
ASV_3110	0	0	0	0	0	0	0	0	0	0	0	0	0	3	0	0	0	0	0	0	0	0	0	0	0	0	0	0	8	0	0	0	0	0	3	0	0	0	0	0	0	0	Eukaryota	Opisthokonta	Nucletmycea	Fungi	Glomeromycetes	uncultured
ASV_3112	0	0	0	0	0	0	0	0	0	0	0	0	0	0	0	17	0	0	0	0	0	0	0	0	0	0	0	0	0	0	0	0	0	0	0	0	0	0	0	0	0	0	Eukaryota	Amoebozoa	Discosea	Flabellinia	Dactylopodida	Angulamoeba
ASV_3114	17	0	0	0	0	0	0	0	0	0	0	0	0	0	0	2	0	0	0	0	0	0	0	0	0	0	0	0	0	0	0	0	0	0	0	0	0	0	0	0	0	0	Eukaryota	Amoebozoa	Incertae_Sedis	Arboramoeba	uncultured_Acanthamoeba	uncultured_Acanthamoeba
ASV_3115	0	0	0	0	0	0	0	0	0	0	0	0	0	0	0	0	0	0	0	0	0	0	0	0	0	0	0	0	0	11	0	0	0	0	0	0	0	0	9	0	0	0	Eukaryota	Archaeplastida	Chloroplastida	Chlorophyta	Chlorophyceae	Incertae_Sedis
ASV_3118	0	0	0	0	15	0	0	0	0	0	0	0	0	0	0	0	0	0	0	0	0	0	0	0	0	0	0	0	0	0	0	0	0	0	0	0	0	0	0	0	0	0	Eukaryota	SAR	Rhizaria	Cercozoa	Cercomonadidae	Cercomonas
ASV_3119	0	0	0	0	0	5	0	0	0	0	0	0	0	0	0	0	0	0	0	0	0	0	0	0	0	0	0	0	0	0	0	0	0	0	0	0	7	0	0	0	0	0	Eukaryota	Amoebozoa	Cavosteliida	uncultured_eukaryote	uncultured_eukaryote	uncultured_eukaryote
ASV_3120	0	0	13	0	0	0	0	0	0	0	0	0	0	0	0	0	0	0	0	0	0	0	0	0	0	0	0	0	0	0	0	0	0	0	0	0	0	0	0	0	0	0	Eukaryota	SAR	Rhizaria	Cercozoa	Thecofilosea	uncultured
ASV_3123	0	0	0	0	0	0	0	0	0	0	0	0	0	0	0	0	0	0	0	0	0	0	0	0	0	0	0	0	0	0	0	0	0	20	0	0	0	0	0	0	0	0	Eukaryota	SAR	Alveolata	Apicomplexa	NA	NA
ASV_3125	0	0	0	0	0	0	0	0	0	0	0	0	0	0	0	0	0	0	0	0	0	0	0	0	0	0	0	0	0	0	0	0	0	0	0	0	0	0	0	8	0	0	Eukaryota	Opisthokonta	Nucletmycea	Fungi	LKM15	uncultured_microeukaryote
ASV_3129	0	0	0	0	0	0	0	0	0	0	0	0	0	0	0	0	0	0	0	0	0	0	0	0	0	0	0	0	0	0	0	0	0	0	17	0	0	0	0	0	0	0	Eukaryota	SAR	Rhizaria	Cercozoa	Cercomonadidae	Cercomonas
ASV_3131	0	0	0	0	0	0	0	0	15	0	0	0	0	0	0	0	0	0	0	0	0	0	0	18	2	0	0	0	0	0	0	0	0	2	0	0	0	0	0	0	0	0	Eukaryota	Opisthokonta	Nucletmycea	Fungi	Cryptomycota	LKM11
ASV_3134	0	0	0	0	0	0	0	0	0	0	17	0	0	0	0	0	0	0	0	0	0	0	0	0	0	0	0	0	0	0	0	0	0	0	0	0	0	0	0	0	0	0	Eukaryota	Opisthokonta	Nucletmycea	Fungi	Kickxellaceae	Ramicandelaber
ASV_3135	0	0	0	0	0	0	0	0	0	0	0	0	0	0	0	0	0	0	0	0	7	0	0	0	0	0	0	0	0	0	0	0	0	0	0	0	0	0	0	0	0	0	Eukaryota	Opisthokonta	Nucletmycea	Fungi	Cryptomycota	LKM11
ASV_3137	0	0	0	0	0	0	0	0	0	0	0	0	0	0	0	0	0	0	0	3	0	0	0	0	0	0	7	0	0	0	0	0	0	0	0	0	0	0	0	0	0	0	Eukaryota	SAR	Alveolata	Ciliophora	Colpodea	Colpodida
ASV_3139	0	0	0	0	0	5	0	0	0	0	0	0	0	0	0	0	0	0	0	0	0	0	0	0	0	0	4	0	0	0	4	0	0	0	0	0	0	0	0	0	0	0	Eukaryota	Opisthokonta	Nucletmycea	Fungi	NA	NA
ASV_3140	0	0	0	0	0	0	0	0	0	0	0	0	0	0	0	0	0	0	0	0	0	0	0	0	0	0	0	33	0	0	0	0	0	0	0	0	0	0	0	0	0	0	Eukaryota	Opisthokonta	Nucletmycea	Fungi	Archaeorhizomycetaceae	Archaeorhizomyces
ASV_3142	0	0	0	0	0	0	0	0	0	0	0	0	0	0	0	0	0	0	0	0	3	0	0	0	0	0	0	15	0	0	0	0	0	0	0	0	0	0	0	0	0	0	Eukaryota	Opisthokonta	Nucletmycea	Fungi	Glomeromycetes	uncultured
ASV_3143	0	0	0	0	0	0	0	0	0	0	0	0	0	0	0	0	0	0	0	0	0	0	18	0	0	0	0	0	0	0	0	0	0	0	0	0	0	0	0	0	0	0	Eukaryota	Opisthokonta	Nucletmycea	Fungi	Cryptomycota	LKM11
ASV_3144	0	0	0	0	4	0	0	0	0	0	0	0	0	0	0	0	0	0	0	0	0	0	2	0	0	0	0	0	0	0	0	0	0	0	2	0	0	0	0	0	0	0	Eukaryota	SAR	Alveolata	Apicomplexa	Archigregarinorida	Selenidium
ASV_3149	0	0	0	0	0	0	0	0	0	0	4	0	0	0	0	0	0	0	0	0	0	0	0	0	0	0	0	0	0	0	0	0	0	0	0	0	0	0	0	0	0	0	Eukaryota	SAR	Rhizaria	Cercozoa	Euglyphidae	Euglypha
ASV_3150	0	0	1	0	0	0	0	0	0	0	0	0	0	0	0	0	0	0	0	0	4	0	0	0	0	0	0	0	0	0	0	0	0	0	0	0	0	0	0	0	14	0	Eukaryota	Opisthokonta	Nucletmycea	Fungi	LKM15	uncultured_Eimeriidae
ASV_3151	0	0	0	0	0	0	0	0	0	0	0	0	0	0	0	24	0	0	0	0	0	0	0	0	0	0	0	0	0	0	0	0	0	0	0	0	0	0	0	0	0	0	Eukaryota	Opisthokonta	Nucletmycea	Fungi	NA	NA
ASV_3152	0	0	0	0	0	0	0	0	0	0	0	0	0	0	0	10	0	0	0	0	0	0	0	0	0	0	0	0	0	0	0	0	0	0	0	0	0	0	0	0	0	0	Eukaryota	SAR	Rhizaria	Cercozoa	Thecofilosea	uncultured
ASV_3153	0	0	0	0	0	0	0	0	0	0	0	0	0	0	0	5	0	0	0	0	0	0	0	0	0	0	0	0	0	0	0	0	0	0	1	6	0	0	0	0	0	0	Eukaryota	Opisthokonta	Nucletmycea	Fungi	Cystobasidiaceae	Cystobasidium
ASV_3156	0	0	0	0	0	12	0	0	0	0	0	0	0	0	0	0	0	0	0	0	0	0	0	0	0	0	0	0	0	0	0	0	0	0	0	0	0	0	0	0	0	0	Eukaryota	SAR	Rhizaria	Cercozoa	Trinematidae	Trinema
ASV_3159	0	0	0	0	0	0	0	0	0	0	19	0	0	0	0	0	0	0	0	0	0	0	0	0	0	0	0	0	0	0	0	0	0	0	0	0	0	0	0	0	0	0	Eukaryota	SAR	Stramenopiles	Labyrinthulomycetes	Sorodiplophrys	uncultured_labyrinthulid
ASV_3160	0	0	0	0	0	0	0	0	18	0	19	0	0	0	0	0	0	0	0	0	0	0	0	0	0	0	0	0	0	0	0	0	0	0	0	0	0	0	0	0	0	0	Eukaryota	SAR	Alveolata	Apicomplexa	NA	NA
ASV_3167	0	0	0	0	0	0	0	0	0	0	0	0	0	0	0	0	0	0	0	0	0	0	0	0	0	0	0	0	0	0	0	0	0	0	0	0	0	0	12	0	0	0	Eukaryota	Opisthokonta	Nucletmycea	Fungi	Claroideoglomeraceae	Claroideoglomus
ASV_3169	0	0	0	0	0	0	0	0	0	0	0	0	0	0	0	0	0	0	0	0	0	0	0	0	0	0	0	0	0	0	0	0	0	0	0	0	0	0	0	13	0	0	Eukaryota	SAR	Alveolata	Ciliophora	Colpodida	Pseudoplatyophrya
ASV_3172	0	0	0	0	0	0	0	0	0	0	0	0	0	0	0	0	0	0	0	0	0	0	0	0	0	0	0	0	0	0	0	0	0	0	0	0	5	0	0	0	0	0	Eukaryota	Opisthokonta	Nucletmycea	Fungi	Diversisporaceae	Diversispora
ASV_3175	0	0	0	0	0	0	0	0	0	0	0	0	0	0	0	0	0	0	0	0	0	0	0	0	0	7	0	0	0	0	0	0	0	0	0	0	0	0	0	0	0	0	Eukaryota	SAR	Alveolata	Apicomplexa	NA	NA
ASV_3176	0	0	0	0	0	0	0	0	0	0	0	0	0	0	0	0	0	0	0	6	0	0	0	0	0	8	0	0	0	0	0	0	0	0	0	0	0	0	0	0	0	0	Eukaryota	Opisthokonta	Nucletmycea	Fungi	LKM15	uncultured_fungus
ASV_3177	0	0	0	0	0	0	0	0	0	0	0	0	0	0	0	0	0	0	0	0	0	0	0	0	0	9	0	0	0	0	0	0	0	0	0	0	0	0	0	0	0	0	Eukaryota	Opisthokonta	Nucletmycea	Fungi	Mortierellaceae	Mortierella
ASV_3178	8	0	0	0	0	0	0	0	0	0	5	0	0	0	0	0	0	0	0	0	0	0	0	0	0	6	0	0	0	9	0	0	0	0	0	0	0	0	0	0	0	0	Eukaryota	Archaeplastida	Chloroplastida	Chlorophyta	Chlorophyceae	uncultured_Eimeriidae
ASV_3181	0	0	0	0	0	0	0	0	0	0	0	0	0	0	0	9	0	0	0	0	0	0	0	0	0	0	1	0	0	0	0	0	0	0	0	0	3	0	0	0	0	0	Eukaryota	SAR	Alveolata	Ciliophora	Platyophryida	Platyophrya
ASV_3182	0	0	0	0	0	0	0	0	0	0	0	0	0	0	0	0	0	0	0	0	0	0	0	0	0	0	0	25	0	0	0	0	0	0	0	0	0	0	0	0	0	0	Eukaryota	Opisthokonta	Nucletmycea	Fungi	NA	NA
ASV_3183	0	1	7	1	0	0	0	0	0	0	0	0	0	0	0	0	0	0	0	0	0	7	0	0	0	0	0	0	0	0	0	0	0	0	0	0	0	0	0	0	0	0	Eukaryota	Archaeplastida	Chloroplastida	Chlorophyta	Chlorophyceae	Incertae_Sedis
ASV_3184	0	0	0	0	0	0	0	0	0	0	0	0	0	0	0	0	0	0	0	0	0	0	9	0	0	0	0	0	0	0	0	0	0	0	0	0	0	0	0	0	0	0	Eukaryota	SAR	Rhizaria	Cercozoa	Glissomonadida	Bodomorpha
ASV_3185	0	0	0	0	0	0	0	0	0	0	0	0	0	0	0	0	0	0	0	0	0	0	12	0	0	0	0	0	0	0	0	0	0	0	0	0	0	0	0	0	0	0	Eukaryota	SAR	Stramenopiles	Labyrinthulomycetes	Sorodiplophrys	uncultured_Eimeriidae
ASV_3190	0	0	0	0	0	0	0	0	0	0	0	0	0	0	0	0	0	0	0	0	3	0	0	0	0	0	0	0	0	0	0	0	0	0	0	0	0	0	0	0	0	0	Eukaryota	Opisthokonta	Nucletmycea	Fungi	Glomerales	uncultured
ASV_3194	0	0	0	0	0	0	0	0	0	0	0	0	0	0	0	15	0	0	0	0	0	0	0	0	0	0	0	0	0	0	0	0	0	0	0	0	0	0	0	0	0	0	Eukaryota	SAR	Rhizaria	Cercozoa	Cercomonadidae	Cercomonas
ASV_3196	0	0	0	0	0	0	0	0	0	0	5	0	0	0	0	0	0	0	0	0	0	0	0	0	0	0	0	0	0	0	0	0	0	0	0	0	0	0	0	0	0	0	Eukaryota	SAR	Alveolata	Apicomplexa	Cryptosporida	Cryptosporidium
ASV_3198	0	0	0	0	9	0	0	0	0	0	0	0	0	0	0	0	0	0	0	0	0	0	0	0	0	0	0	0	0	0	0	0	0	0	0	0	0	0	0	0	0	0	Eukaryota	SAR	Rhizaria	Cercozoa	Vampyrellidae	uncultured
ASV_3199	0	0	0	0	0	11	0	0	0	0	0	0	0	0	0	0	0	0	0	0	0	0	0	0	0	0	0	0	0	0	0	0	0	0	0	0	0	0	0	0	0	0	Eukaryota	SAR	Rhizaria	Cercozoa	Cercomonadidae	Paracercomonas
ASV_3202	0	0	0	0	0	1	0	0	0	0	0	0	0	0	0	0	0	0	0	0	0	0	0	0	0	0	0	0	0	0	0	0	0	0	0	0	0	0	0	0	0	0	Eukaryota	Opisthokonta	Nucletmycea	Fungi	NA	NA
ASV_3204	0	0	16	0	0	0	0	0	0	0	0	0	0	0	0	0	0	0	0	0	0	0	0	0	0	0	0	0	0	0	0	0	0	0	0	0	0	0	0	0	0	0	Eukaryota	SAR	Alveolata	Dinoflagellata	NA	NA
ASV_3214	0	0	0	0	0	0	0	24	0	0	0	0	0	0	0	0	0	0	0	0	0	0	0	0	0	0	0	0	0	0	0	0	0	0	0	16	0	0	0	0	0	0	Eukaryota	Opisthokonta	Nucletmycea	Fungi	Glomeromycetes	uncultured
ASV_3215	0	0	0	0	0	0	0	0	0	0	0	0	0	0	0	0	0	0	0	0	0	0	0	0	0	0	0	0	0	0	0	24	0	0	0	0	0	0	0	0	0	0	Eukaryota	Opisthokonta	Holozoa	Ichthyosporea	Pseudoperkinsidae	Anurofeca
ASV_3218	0	0	0	0	0	0	0	0	0	0	0	0	0	0	0	0	0	0	0	0	0	0	0	0	0	0	0	0	0	20	0	0	0	0	0	0	0	0	0	0	0	0	Eukaryota	Opisthokonta	Nucletmycea	Fungi	Archaeorhizomycetaceae	Archaeorhizomyces
ASV_3219	0	0	0	0	0	0	0	0	0	0	0	0	0	0	0	0	0	0	0	0	0	0	0	0	0	0	0	0	0	0	0	0	0	0	0	0	0	0	20	0	0	0	Eukaryota	Opisthokonta	Nucletmycea	Fungi	Endogonaceae	Endogone
ASV_3221	0	0	0	0	0	0	0	0	0	0	0	0	0	0	0	0	0	0	0	0	0	0	0	0	0	0	0	0	0	0	0	0	0	0	0	0	0	0	0	0	18	0	Eukaryota	Opisthokonta	Nucletmycea	Fungi	Atractiellomycetes	Atractiellales
ASV_3222	0	0	0	0	0	0	0	0	0	0	0	0	0	0	0	0	0	0	0	0	0	0	0	0	0	0	0	0	0	0	0	0	0	0	14	0	0	0	0	0	0	0	Eukaryota	Archaeplastida	Chloroplastida	Chlorophyta	Trentepohliales	Trentepohlia
ASV_3223	0	0	0	0	0	0	0	0	0	0	0	0	0	0	0	0	0	0	0	0	0	0	0	0	17	0	0	0	0	0	0	0	0	0	0	0	0	0	0	0	0	0	Eukaryota	Opisthokonta	Nucletmycea	Fungi	NA	NA
ASV_3225	0	7	0	0	0	0	0	0	0	0	0	0	0	0	0	0	0	0	0	0	0	0	0	0	7	9	0	0	0	0	0	0	0	0	0	0	0	0	0	0	0	0	Eukaryota	Archaeplastida	Chloroplastida	Chlorophyta	Chlorophyceae	Incertae_Sedis
ASV_3226	0	0	0	0	0	0	0	16	0	0	0	0	0	0	0	0	0	0	0	0	0	0	0	0	0	1	0	0	0	0	0	0	0	0	0	0	4	0	0	0	0	0	Eukaryota	Opisthokonta	Nucletmycea	Fungi	Cryptomycota	LKM11
ASV_3230	0	0	0	0	14	0	0	0	0	0	0	0	0	0	0	0	0	0	0	0	0	0	0	0	0	0	9	0	0	0	0	0	0	0	0	0	0	0	0	0	0	0	Eukaryota	Opisthokonta	Nucletmycea	Fungi	Glomeromycetes	uncultured
ASV_3234	0	0	0	0	0	0	0	0	0	0	0	0	0	0	0	0	0	0	0	0	0	0	0	0	0	0	0	22	0	0	0	7	0	0	0	0	0	0	0	0	0	0	Eukaryota	Opisthokonta	Nucletmycea	Fungi	Glomeromycetes	uncultured
ASV_3237	0	0	0	0	0	0	0	0	0	0	0	0	0	0	0	0	0	0	0	0	0	0	8	0	0	0	0	0	0	0	0	0	0	0	0	0	0	0	0	0	0	0	Eukaryota	SAR	Rhizaria	Cercozoa	Rhizaspididae	Rhogostoma
ASV_3238	0	0	0	0	0	0	0	0	0	0	0	0	0	0	0	0	0	0	0	0	0	0	10	0	0	0	0	0	0	0	0	0	0	0	0	0	0	0	0	0	0	0	Eukaryota	SAR	Rhizaria	Cercozoa	Vampyrellidae	uncultured
ASV_3239	0	0	0	0	0	0	0	0	0	0	0	0	0	0	0	0	0	0	0	0	0	0	7	0	0	0	0	0	0	0	0	0	0	0	0	0	0	0	0	0	9	0	Eukaryota	Opisthokonta	Nucletmycea	Fungi	Kickxellaceae	Ramicandelaber
ASV_3248	0	0	0	0	0	0	0	15	0	0	0	0	0	0	0	0	0	0	0	0	0	0	0	0	0	0	0	0	0	0	0	0	0	0	0	8	0	0	0	0	0	0	Eukaryota	Opisthokonta	Nucletmycea	Fungi	Glomeromycetes	uncultured
ASV_3253	3	5	0	0	0	0	0	0	0	0	0	0	0	0	0	0	0	0	0	0	0	0	0	0	0	0	0	0	0	0	0	0	0	0	0	7	0	0	0	0	0	0	Eukaryota	Amoebozoa	Gracilipodida	Filamoeba	Filamoeba_sp._I4_5E	Filamoeba_sp._I4_5E
ASV_3254	0	0	8	0	0	0	0	0	0	0	0	0	0	0	0	0	0	0	0	0	0	0	0	0	0	0	0	0	0	0	0	0	0	0	0	0	0	0	0	0	0	0	Eukaryota	SAR	Rhizaria	Cercozoa	Vampyrellidae	Vampyrella
ASV_3255	0	22	0	0	0	0	0	0	0	0	0	0	0	0	0	0	0	0	0	0	0	0	0	0	0	0	0	0	0	0	0	0	0	0	0	0	0	0	0	0	0	0	Eukaryota	SAR	Rhizaria	Cercozoa	Thecofilosea	uncultured
ASV_3256	0	0	0	0	0	0	0	0	0	0	10	0	0	0	0	0	0	0	0	0	0	0	0	0	0	0	0	0	0	0	0	0	0	0	0	0	0	0	7	0	0	0	Eukaryota	Opisthokonta	Nucletmycea	Fungi	Cryptomycota	LKM11
ASV_3257	0	0	0	0	0	0	0	0	30	0	0	0	0	0	0	0	0	0	0	0	0	0	0	0	0	0	0	0	0	0	0	0	0	0	0	0	0	0	0	0	0	0	Eukaryota	SAR	Rhizaria	Cercozoa	Vampyrellidae	NA
ASV_3258	0	0	0	0	0	0	0	0	0	46	0	0	0	0	0	0	0	0	0	0	0	0	0	0	0	0	0	0	0	0	0	0	0	0	0	0	0	0	0	0	0	0	Eukaryota	SAR	Rhizaria	Cercozoa	Trinematidae	Trinema
ASV_3260	0	0	0	0	0	0	0	0	0	0	0	0	0	0	0	0	0	0	0	0	0	0	0	0	0	0	0	0	0	6	0	0	0	0	0	0	8	0	0	0	0	0	Eukaryota	SAR	Alveolata	Ciliophora	Colpodida	Pseudoplatyophrya
ASV_3263	0	0	0	0	0	0	0	0	0	0	0	0	0	0	0	0	0	0	0	0	0	0	0	0	0	0	0	0	0	0	0	0	0	0	0	0	0	0	12	0	0	0	Eukaryota	Opisthokonta	Nucletmycea	Fungi	NA	NA
ASV_3264	0	0	0	0	0	0	0	0	0	0	0	0	0	0	0	0	0	0	0	0	0	0	0	0	0	0	0	0	0	0	0	0	0	0	0	0	0	0	20	0	0	0	Eukaryota	Archaeplastida	Chloroplastida	Chlorophyta	Chlorophyceae	Incertae_Sedis
ASV_3266	0	0	0	0	0	0	0	0	0	0	0	0	0	0	0	0	0	0	0	0	0	0	0	0	0	0	0	0	0	0	0	0	0	0	16	0	0	0	0	0	0	0	Eukaryota	SAR	Rhizaria	Cercozoa	Thecofilosea	uncultured
ASV_3275	0	0	0	0	0	0	0	0	0	0	0	0	0	0	0	0	0	0	0	0	0	0	0	0	0	0	17	0	0	0	0	0	0	0	0	0	0	0	0	0	0	0	Eukaryota	SAR	Rhizaria	Cercozoa	Cercomonadidae	uncultured
ASV_3276	0	0	0	0	0	0	0	0	0	0	0	0	0	0	0	0	0	0	0	0	0	0	0	0	0	0	11	0	0	0	0	0	0	0	0	0	0	0	0	0	0	0	Eukaryota	Opisthokonta	Nucletmycea	Fungi	NA	NA
ASV_3277	0	0	0	0	0	0	0	0	0	0	0	0	0	0	0	0	0	0	0	0	0	0	0	0	0	0	13	0	0	0	0	0	0	0	0	0	0	0	0	0	0	0	Eukaryota	SAR	Stramenopiles	Labyrinthulomycetes	Sorodiplophrys	uncultured_labyrinthulid
ASV_3278	0	0	0	0	0	1	0	0	0	0	0	0	0	0	0	0	0	0	0	0	0	0	1	0	0	0	2	0	0	0	0	0	0	0	0	0	0	0	0	0	0	0	Eukaryota	Archaeplastida	Chloroplastida	Chlorophyta	Chlorophyceae	Incertae_Sedis
ASV_3281	0	0	0	0	0	0	0	0	0	0	0	0	0	0	0	0	0	0	0	0	0	0	0	0	0	0	0	24	0	0	0	0	0	0	4	0	0	0	0	0	0	0	Eukaryota	Opisthokonta	Nucletmycea	Fungi	Glomeromycotina	Glomeromycetes
ASV_3282	0	0	0	0	0	0	0	0	0	0	0	0	0	0	0	1	0	0	0	0	0	0	0	0	0	0	0	2	0	0	0	0	0	1	0	0	0	0	0	2	0	0	Eukaryota	Opisthokonta	Nucletmycea	Fungi	Mortierellaceae	Mortierella
ASV_3283	0	0	0	0	0	0	0	0	0	0	0	0	0	0	0	0	0	0	0	0	0	0	10	0	0	0	0	0	0	0	0	0	0	0	0	0	0	0	0	0	0	0	Eukaryota	Amoebozoa	Protosteliida	uncultured_Peniaceae	uncultured_Peniaceae	uncultured_Peniaceae
ASV_3289	0	0	0	0	0	0	0	0	0	0	0	0	0	0	0	0	0	0	0	0	5	0	0	0	0	0	0	0	0	0	0	0	0	0	0	0	0	0	0	0	4	0	Eukaryota	Opisthokonta	Nucletmycea	Fungi	Cryptomycota	LKM11
ASV_3295	0	0	0	7	0	0	0	0	0	0	0	0	0	0	0	0	0	0	0	0	0	0	0	0	0	0	0	0	0	0	0	0	0	0	0	0	0	0	0	0	0	0	Eukaryota	Opisthokonta	Nucletmycea	Fungi	Cryptomycota	LKM11
ASV_3297	0	0	0	0	0	11	0	0	0	0	0	0	0	0	0	0	0	0	0	0	0	0	0	0	0	0	0	0	0	0	0	0	0	0	0	0	0	0	0	0	0	0	Eukaryota	Opisthokonta	Nucletmycea	Fungi	Cryptomycota	uncultured
ASV_3298	4	0	0	0	0	0	15	0	0	0	0	0	0	0	0	0	0	0	0	0	0	0	0	0	0	0	0	0	0	0	0	0	0	0	0	0	0	1	0	0	0	0	Eukaryota	Opisthokonta	Nucletmycea	Fungi	Cryptomycota	LKM11
ASV_3300	0	13	0	0	0	0	0	0	0	0	0	0	0	0	0	0	0	0	0	0	0	0	0	0	0	0	0	0	0	0	0	0	0	0	0	0	0	0	0	0	0	0	Eukaryota	Amoebozoa	Mycamoeba	uncultured_eukaryote	uncultured_eukaryote	uncultured_eukaryote
ASV_3301	0	15	0	0	0	0	0	0	0	0	0	0	0	0	0	0	0	0	0	0	0	0	0	0	0	0	0	0	0	0	0	0	0	0	0	0	0	0	0	0	0	0	Eukaryota	SAR	Rhizaria	Cercozoa	Trinematidae	Trinema
ASV_3303	0	0	17	0	0	0	0	0	0	0	0	0	0	0	0	0	0	0	0	0	0	0	0	0	0	0	0	0	0	0	0	0	0	0	2	0	0	0	0	0	0	0	Eukaryota	Archaeplastida	Chloroplastida	Chlorophyta	Chlorophyceae	Incertae_Sedis
ASV_3306	0	0	0	0	0	0	0	0	0	0	0	0	12	0	0	0	0	0	0	0	0	0	0	0	0	0	0	0	0	0	0	0	0	0	0	0	0	0	0	0	0	0	Eukaryota	Opisthokonta	Nucletmycea	Fungi	Cryptomycota	LKM11
ASV_3307	0	0	0	0	0	0	0	0	38	0	0	0	0	0	0	0	0	0	0	0	0	0	0	0	0	0	0	0	0	0	0	0	0	0	0	0	0	0	0	0	0	0	Eukaryota	Archaeplastida	Chloroplastida	Chlorophyta	Chlorophyceae	Incertae_Sedis
ASV_3309	0	0	0	0	0	0	0	0	0	0	0	0	0	0	0	0	0	0	0	0	0	0	0	0	0	0	0	0	0	0	0	0	6	0	11	0	0	0	0	0	0	0	Eukaryota	SAR	Alveolata	Ciliophora	Platyophryida	Platyophrya
ASV_3310	0	0	0	0	0	0	0	0	0	0	0	0	0	0	0	0	0	0	0	0	0	0	0	0	0	0	0	0	15	0	0	0	0	0	0	0	0	0	0	0	0	0	Eukaryota	SAR	Rhizaria	Cercozoa	Thecofilosea	uncultured
ASV_3311	0	0	0	0	0	0	0	0	0	0	0	0	0	0	0	0	0	0	0	0	0	0	0	0	0	0	0	0	16	0	0	0	0	0	0	0	0	0	0	0	0	0	Eukaryota	Opisthokonta	Nucletmycea	Fungi	Archaeorhizomycetaceae	Archaeorhizomyces
ASV_3312	0	0	0	0	0	0	0	0	0	0	0	0	0	0	0	0	0	0	0	0	0	0	0	0	0	0	0	0	0	20	0	0	0	0	0	0	0	0	0	0	0	0	Eukaryota	Amoebozoa	Gracilipodida	LEMD267	uncultured_eukaryote	uncultured_eukaryote
ASV_3315	0	0	0	0	0	0	0	0	0	0	0	0	0	0	0	0	0	0	0	0	0	0	0	0	0	0	0	0	0	0	0	0	0	0	0	0	0	0	0	18	0	0	Eukaryota	SAR	Rhizaria	Cercozoa	Thaumatomonadidae	uncultured
ASV_3316	0	0	0	0	0	0	0	0	0	0	0	0	0	0	0	0	0	0	0	0	0	0	0	0	0	0	0	0	0	0	0	0	0	0	0	0	0	0	0	0	22	0	Eukaryota	Opisthokonta	Nucletmycea	Fungi	Glomerales	uncultured
ASV_3320	0	0	2	0	0	0	0	0	0	0	0	0	0	0	0	0	0	0	4	0	0	0	0	0	9	0	0	0	0	0	0	0	0	0	0	0	0	0	0	0	0	0	Eukaryota	Amoebozoa	Cavosteliida	uncultured_eukaryote	uncultured_eukaryote	uncultured_eukaryote
ASV_3321	0	0	0	0	0	0	0	0	0	0	0	0	0	0	0	0	0	0	0	0	0	0	0	0	2	0	0	0	0	0	0	0	0	0	0	0	0	0	0	0	0	0	Eukaryota	Opisthokonta	Nucletmycea	Fungi	Cryptomycota	LKM11
ASV_3323	0	0	0	0	0	0	0	0	0	0	0	0	0	0	0	0	0	0	0	0	0	0	0	0	0	6	0	0	0	0	0	0	0	0	0	0	0	0	0	0	0	0	Eukaryota	Opisthokonta	Nucletmycea	Fungi	Mortierellaceae	Mortierella
ASV_3326	3	0	0	0	0	0	0	0	0	0	0	0	0	0	0	0	0	0	0	0	0	0	5	0	0	0	0	0	0	0	0	0	0	0	0	0	0	0	0	0	0	0	Eukaryota	Amoebozoa	Tubulinea	Arcellinida	Echinamoebida	Echinamoeba
ASV_3327	0	0	0	0	0	0	0	0	0	0	0	0	0	0	0	0	0	0	0	7	0	0	0	0	0	0	10	0	0	0	0	0	0	0	0	0	0	0	0	0	0	0	Eukaryota	SAR	Rhizaria	Cercozoa	Glissomonadida	Heteromita
ASV_3329	0	7	0	0	0	0	0	0	0	0	0	0	0	0	8	0	0	0	0	0	0	1	0	0	0	0	1	0	0	0	0	0	0	0	0	0	0	0	0	0	0	0	Eukaryota	Opisthokonta	Nucletmycea	Fungi	Cryptomycota	LKM11
ASV_3330	0	0	0	0	0	0	0	0	0	0	0	0	0	0	0	0	0	0	0	0	0	0	0	0	0	0	0	6	0	0	0	0	0	0	0	0	0	0	0	0	0	0	Eukaryota	Opisthokonta	Nucletmycea	Fungi	NA	NA
ASV_3332	0	0	5	0	0	0	0	0	0	0	0	0	0	0	0	0	0	0	0	0	0	7	0	0	0	0	0	0	0	0	4	0	0	0	0	0	0	0	0	0	0	0	Eukaryota	Archaeplastida	Chloroplastida	Chlorophyta	Chlorophyceae	Incertae_Sedis
ASV_3333	0	0	0	0	0	8	0	0	0	0	0	0	0	0	0	0	0	0	0	0	0	0	5	0	0	0	0	0	0	0	0	0	0	0	0	0	0	0	0	0	0	0	Eukaryota	Opisthokonta	Nucletmycea	Fungi	Nowakowskiellaceae	Nowakowskiella
ASV_3336	0	0	0	0	0	0	0	0	0	0	0	0	0	0	0	0	0	16	0	0	0	0	0	0	0	0	0	0	0	0	0	0	0	0	0	0	0	0	0	0	0	0	Eukaryota	SAR	Rhizaria	Cercozoa	Cercomonadidae	Cercomonas
ASV_3337	0	0	0	0	0	0	0	0	0	0	0	0	0	3	0	0	0	18	0	0	0	0	0	0	0	0	0	0	0	0	0	0	0	0	0	0	0	0	0	0	0	0	Eukaryota	SAR	Rhizaria	Cercozoa	Trinematidae	Trinema
ASV_3340	0	0	0	0	0	0	0	0	0	0	0	0	0	0	0	0	0	0	0	0	5	0	0	0	0	0	0	0	0	0	0	0	0	0	0	0	0	0	0	0	0	0	Eukaryota	Opisthokonta	Nucletmycea	Fungi	NA	NA
ASV_3341	0	0	0	0	0	0	0	0	0	0	0	0	0	0	0	14	0	0	0	0	0	0	0	0	0	0	0	0	0	0	0	0	0	0	0	0	0	0	0	0	0	0	Eukaryota	SAR	Rhizaria	Cercozoa	Vampyrellidae	NA
ASV_3342	0	0	0	0	0	0	0	0	0	0	0	0	0	0	0	14	0	0	0	0	0	0	0	0	0	0	0	0	0	0	0	0	0	0	0	0	0	0	0	0	0	0	Eukaryota	Amoebozoa	Schizoplasmodiida	Ceratiomyxella	Ceratiomyxella_tahitiensis	Ceratiomyxella_tahitiensis
ASV_3343	0	0	0	0	0	0	0	0	0	0	0	0	0	0	0	20	0	0	0	0	0	0	0	0	0	0	0	0	0	0	0	0	0	0	0	0	0	0	0	0	0	0	Eukaryota	Amoebozoa	Tubulinea	Arcellinida	Echinamoebida	Echinamoeba
ASV_3346	0	0	0	0	0	0	0	0	0	0	0	0	0	0	0	0	0	0	0	0	0	0	0	0	0	0	0	0	0	0	0	0	0	15	0	0	0	0	0	0	0	0	Eukaryota	Archaeplastida	Chloroplastida	Chlorophyta	Chlorophyceae	Incertae_Sedis
ASV_3347	0	5	0	0	6	1	0	0	0	0	0	0	0	0	0	0	0	0	0	0	0	0	0	0	0	0	0	0	0	0	0	0	0	0	0	0	0	0	0	0	0	0	Eukaryota	Opisthokonta	Nucletmycea	Fungi	Cryptomycota	LKM11
ASV_3351	8	0	0	0	0	0	0	0	0	0	0	0	0	0	0	0	0	0	0	0	0	0	0	0	0	0	0	0	0	0	10	0	0	0	0	0	0	0	0	0	0	0	Eukaryota	SAR	Rhizaria	Cercozoa	Euglyphidae	Euglypha
ASV_3352	0	15	0	0	0	0	0	0	0	0	0	0	0	0	0	0	0	0	0	0	0	0	0	0	0	0	0	0	0	0	0	0	0	0	0	0	0	0	0	0	0	0	Eukaryota	SAR	Alveolata	Ciliophora	NA	NA
ASV_3354	0	0	0	0	0	0	0	0	0	0	22	0	0	0	0	0	0	0	0	0	0	0	0	0	0	0	0	0	0	0	0	0	0	0	0	0	0	0	0	0	0	0	Eukaryota	SAR	Alveolata	Apicomplexa	Cryptosporida	Cryptosporidium
ASV_3359	0	0	0	0	0	0	0	0	0	0	0	0	0	0	0	0	0	0	0	0	0	0	0	0	0	0	0	0	0	0	0	31	0	0	0	0	0	0	0	0	0	0	Eukaryota	SAR	Rhizaria	Cercozoa	Cercomonadidae	Cercomonas
ASV_3360	0	0	0	0	0	0	0	0	0	0	0	0	0	0	0	0	0	0	0	0	0	0	0	0	0	0	0	0	0	0	0	10	0	0	0	0	0	0	7	0	0	0	Eukaryota	Opisthokonta	Nucletmycea	Fungi	Cryptomycota	LKM11
ASV_3361	0	0	0	0	0	0	0	0	0	0	0	0	0	0	0	0	0	0	0	0	0	0	0	0	0	0	0	0	0	14	0	0	0	0	0	0	0	0	0	0	0	0	Eukaryota	Amoebozoa	Discosea	Flabellinia	Dactylopodida	Angulamoeba
ASV_3362	0	0	0	0	0	0	0	0	0	0	0	0	0	0	0	0	0	0	0	0	0	0	0	0	0	0	0	0	0	0	0	0	0	0	0	0	0	0	0	14	0	0	Eukaryota	SAR	Stramenopiles	Ochrophyta	NA	NA
ASV_3363	0	0	0	0	0	0	0	0	0	0	0	0	0	0	0	0	0	0	0	0	0	0	0	0	0	0	0	0	0	0	0	0	0	0	4	13	0	0	0	0	0	0	Eukaryota	Opisthokonta	Nucletmycea	Fungi	Rhizophydiales	uncultured
ASV_3364	0	0	0	0	0	0	0	0	0	0	0	0	0	0	0	0	0	0	0	0	0	0	0	0	0	0	0	0	0	0	0	0	0	0	0	0	4	0	0	0	0	0	Eukaryota	SAR	Alveolata	Apicomplexa	Eugregarinorida	NA
ASV_3365	0	0	0	0	0	0	0	0	0	0	0	0	0	0	0	0	0	0	0	0	0	0	0	0	0	0	0	0	0	0	0	0	0	0	0	0	12	0	0	0	0	0	Eukaryota	SAR	Rhizaria	Cercozoa	Incertae_Sedis	Kraken
ASV_3366	0	0	0	0	0	0	0	0	0	0	0	0	0	0	0	0	0	0	0	0	0	0	0	0	0	0	0	0	0	0	0	0	0	0	0	0	13	0	0	0	0	0	Eukaryota	Amoebozoa	Schizoplasmodiida	Phalansterium	NA	NA
ASV_3367	0	0	0	0	0	0	0	0	0	0	0	0	0	0	0	0	0	0	0	0	0	0	0	0	0	0	0	0	0	0	0	0	0	0	17	0	0	0	0	0	0	0	Eukaryota	Opisthokonta	Nucletmycea	Fungi	Archaeorhizomycetaceae	Archaeorhizomyces
ASV_3369	0	0	0	0	0	0	0	0	0	0	0	5	0	0	0	0	0	0	0	0	0	0	0	0	0	0	0	16	0	0	0	0	0	0	0	0	0	0	0	0	0	0	Eukaryota	Opisthokonta	Nucletmycea	Fungi	Glomeromycetes	uncultured
ASV_3371	0	0	0	0	0	0	0	0	0	0	0	0	0	0	0	0	0	0	0	0	0	0	0	0	0	0	4	0	0	0	0	0	0	0	0	0	0	0	0	0	0	0	Eukaryota	Amoebozoa	Gracilipodida	Filamoeba	Filamoeba_sp._I4_5E	Filamoeba_sp._I4_5E
ASV_3372	0	0	0	0	0	0	0	0	0	0	0	0	0	0	0	0	0	0	0	0	0	0	0	0	0	0	16	0	0	0	0	0	0	0	0	0	0	0	0	0	0	0	Eukaryota	SAR	Alveolata	Ciliophora	Haptoria	uncultured
ASV_3373	4	0	0	0	0	0	0	0	0	0	0	12	0	0	0	0	0	0	0	0	0	0	0	0	0	0	4	0	0	0	0	0	0	0	0	0	0	0	0	0	0	0	Eukaryota	SAR	Alveolata	Apicomplexa	NA	NA
ASV_3375	0	0	0	0	0	0	0	0	0	0	0	0	0	0	0	0	0	0	0	0	0	0	20	0	0	0	0	0	0	0	0	0	0	0	0	0	0	0	0	0	0	0	Eukaryota	SAR	Rhizaria	Cercozoa	Thecofilosea	uncultured
ASV_3379	0	0	8	0	0	0	0	0	0	0	0	0	0	0	0	0	0	0	0	0	0	0	0	0	0	0	0	0	0	0	0	0	0	0	0	0	0	0	0	0	0	0	Eukaryota	SAR	Rhizaria	Cercozoa	Cercomonadidae	Cercomonas
ASV_3380	0	0	0	0	0	0	0	0	0	0	0	0	0	0	0	0	0	0	13	0	0	0	0	0	0	0	0	0	0	0	0	0	0	0	0	0	0	0	0	0	0	0	Eukaryota	SAR	Stramenopiles	Labyrinthulomycetes	Sorodiplophrys	uncultured_freshwater_eukaryote
ASV_3382	0	0	0	0	0	0	0	0	0	0	0	0	0	0	0	3	0	0	0	0	0	0	0	0	0	0	0	0	0	0	0	0	0	0	9	0	0	0	0	0	0	0	Eukaryota	Amoebozoa	Tubulinea	Arcellinida	Echinamoebida	Echinamoeba
ASV_3383	0	0	8	0	0	0	0	0	0	0	0	0	0	0	0	0	0	0	0	3	0	0	0	0	0	0	0	0	0	0	0	0	0	0	0	0	0	0	0	0	0	0	Eukaryota	Opisthokonta	Nucletmycea	Fungi	Cryptomycota	LKM11
ASV_3385	0	0	0	0	0	0	0	0	0	0	0	0	0	0	0	9	0	0	0	0	0	0	0	0	0	0	0	0	0	0	0	0	0	0	0	0	0	0	0	0	0	0	Eukaryota	Archaeplastida	Chloroplastida	Chlorophyta	Trebouxiophyceae	NA
ASV_3391	0	0	0	0	15	0	0	0	0	0	0	0	0	0	0	0	0	0	0	0	0	0	0	0	0	0	0	0	0	0	0	0	0	0	0	0	0	0	0	0	0	0	Eukaryota	SAR	Alveolata	Ciliophora	Hypotrichia	Halteria
ASV_3392	0	0	0	0	14	0	0	0	0	0	0	0	0	0	0	0	0	0	0	0	0	0	0	0	0	0	0	0	0	0	0	0	0	0	0	0	0	0	0	0	0	0	Eukaryota	Opisthokonta	Nucletmycea	Fungi	Incertae_Sedis	Paramicrosporidium
ASV_3393	9	0	0	0	0	0	0	0	0	0	0	0	0	0	0	0	0	0	0	0	0	0	0	0	0	0	0	0	0	0	4	0	0	0	0	0	0	0	0	0	0	0	Eukaryota	SAR	Alveolata	Apicomplexa	NA	NA
ASV_3396	0	0	7	0	0	0	0	0	0	0	0	0	0	0	0	0	0	0	0	0	0	0	0	0	0	0	0	0	3	0	0	0	0	0	0	0	0	0	0	0	0	0	Eukaryota	Amoebozoa	Incertae_Sedis	Arboramoeba	uncultured_Acanthamoeba	uncultured_Acanthamoeba
ASV_3397	0	0	4	0	0	0	0	20	0	0	9	0	0	0	0	0	0	0	0	0	0	0	0	0	0	0	0	0	0	0	0	0	0	0	0	0	0	0	0	0	0	0	Eukaryota	Opisthokonta	Nucletmycea	Fungi	Cryptomycota	LKM11
ASV_3398	0	0	0	0	0	0	0	0	0	0	0	0	2	0	0	0	0	0	0	0	0	0	0	0	0	0	0	0	0	0	0	0	0	0	0	0	0	0	0	0	19	0	Eukaryota	Amoebozoa	Gracilipodida	Filamoeba	Filamoeba_sp._I4_5E	Filamoeba_sp._I4_5E
ASV_3399	0	0	0	0	0	0	0	0	0	0	0	0	0	0	0	0	0	0	0	0	0	0	0	0	0	0	0	0	0	0	0	18	0	0	0	0	0	0	0	0	0	0	Eukaryota	Opisthokonta	Nucletmycea	Fungi	Archaeorhizomycetaceae	Archaeorhizomyces
ASV_3401	0	0	0	0	0	0	0	0	0	0	0	0	0	0	0	0	0	0	0	0	0	0	0	0	0	0	0	0	0	0	0	0	14	0	0	0	0	0	0	0	0	0	Eukaryota	SAR	Stramenopiles	Labyrinthulomycetes	Sorodiplophrys	uncultured_labyrinthulid
ASV_3402	0	0	0	0	0	0	0	0	0	0	0	0	0	0	0	0	0	0	0	0	0	0	0	0	0	0	0	0	0	0	0	0	8	0	0	0	0	0	0	0	0	0	Eukaryota	Opisthokonta	Nucletmycea	Fungi	Incertae_Sedis	Zoopagales
ASV_3404	0	0	0	0	0	0	0	0	0	0	0	0	0	0	0	0	0	0	0	0	0	0	0	0	0	0	0	0	0	0	7	0	0	10	0	0	0	0	0	0	0	0	Eukaryota	SAR	Alveolata	Ciliophora	Platyophryida	Platyophrya
ASV_3410	0	0	0	0	0	0	11	0	0	0	0	0	0	0	0	0	0	0	0	0	0	2	0	0	0	0	0	0	0	0	0	0	0	0	5	0	0	0	0	0	0	0	Eukaryota	Archaeplastida	Chloroplastida	Chlorophyta	Chlorophyceae	Incertae_Sedis
ASV_3411	0	0	0	0	0	6	0	0	0	0	0	0	0	0	0	0	0	0	0	0	0	0	0	0	0	3	0	0	0	0	0	0	0	0	0	0	0	0	4	0	0	0	Eukaryota	Amoebozoa	Tubulinea	Arcellinida	Echinamoebida	Echinamoeba
ASV_3414	0	9	0	0	2	0	0	0	0	0	0	0	0	0	4	0	0	0	0	0	0	0	0	0	0	0	2	0	0	0	0	0	0	0	0	0	0	0	0	0	0	0	Eukaryota	SAR	Rhizaria	Cercozoa	Glissomonadida	Heteromita
ASV_3417	0	0	0	0	0	0	0	0	0	0	0	0	0	0	0	0	0	0	0	0	0	0	0	0	0	0	0	4	0	0	0	0	0	0	0	0	0	0	0	0	0	0	Eukaryota	SAR	Alveolata	Apicomplexa	Archigregarinorida	Selenidium
ASV_3418	0	0	0	4	0	0	0	0	0	0	0	0	0	0	0	0	0	0	0	0	0	0	7	0	0	0	0	0	0	0	0	0	0	0	0	0	0	0	0	0	0	0	Eukaryota	SAR	Rhizaria	Cercozoa	Cercomonadidae	Paracercomonas
ASV_3419	0	0	0	0	0	0	0	0	0	0	0	0	0	0	0	0	0	11	0	0	0	0	0	0	0	0	0	0	0	0	0	0	0	0	0	0	0	0	0	0	0	0	Eukaryota	Opisthokonta	Nucletmycea	Fungi	Incertae_Sedis	Colacogloea
ASV_3420	0	0	0	0	0	0	0	0	0	0	0	0	0	0	0	0	0	0	8	0	0	0	0	0	0	0	0	0	0	0	0	0	0	0	0	0	0	0	0	0	0	0	Eukaryota	Amoebozoa	Tubulinea	Euamoebida	NA	NA
ASV_3426	0	0	0	0	0	0	0	0	0	0	0	0	0	0	24	0	0	0	0	0	0	0	0	0	0	0	0	0	0	0	0	0	0	0	0	0	0	0	0	0	0	0	Eukaryota	Archaeplastida	Chloroplastida	Chlorophyta	Ulvophyceae	NA
ASV_3427	0	0	0	0	0	0	0	0	0	0	0	0	0	0	0	0	0	0	0	0	0	0	0	0	0	0	0	0	0	0	0	0	8	0	0	0	0	0	0	0	0	0	Eukaryota	Amoebozoa	Cavosteliida	Gephyramoeba_sp._ATCC50654	Gephyramoeba_sp._ATCC50654	Gephyramoeba_sp._ATCC50654
ASV_3428	0	0	0	16	0	0	0	0	0	0	0	0	0	0	0	0	0	0	0	0	0	0	0	0	0	0	0	0	0	0	0	0	0	0	0	0	0	0	0	0	0	0	Eukaryota	SAR	Alveolata	Apicomplexa	Eugregarinorida	Stenophora
ASV_3429	0	0	0	0	12	0	0	0	0	0	0	0	0	0	0	0	0	0	0	0	0	0	0	0	0	0	0	0	0	0	6	0	0	0	0	0	0	0	0	0	0	0	Eukaryota	SAR	Rhizaria	Cercozoa	Trinematidae	Trinema
ASV_3430	0	0	0	0	2	0	0	0	0	0	0	0	0	0	0	0	0	0	0	0	0	0	0	0	0	0	0	0	0	0	0	0	0	0	0	0	0	0	0	0	0	0	Eukaryota	Amoebozoa	Tubulinea	Arcellinida	Echinamoebida	Echinamoeba
ASV_3431	0	0	0	0	4	0	0	0	0	0	0	0	0	0	0	0	0	0	0	0	0	0	0	0	0	0	0	0	0	2	2	0	1	0	0	0	0	0	0	4	0	0	Eukaryota	Opisthokonta	Nucletmycea	Fungi	Glomeromycetes	uncultured
ASV_3433	0	0	0	0	0	2	0	0	0	0	0	0	0	0	0	0	0	0	0	0	0	0	0	0	0	0	0	0	0	0	0	0	0	0	0	0	0	0	0	0	0	0	Eukaryota	SAR	Rhizaria	Cercozoa	Imbricatea	Nudifila
ASV_3434	0	0	0	0	0	0	25	0	0	0	0	0	0	0	0	0	0	0	0	0	0	0	0	0	0	0	0	0	0	0	0	0	0	0	0	0	0	0	0	0	0	0	Eukaryota	Opisthokonta	Nucletmycea	Fungi	Rhizophydiales	uncultured
ASV_3435	17	0	0	0	0	0	0	0	0	0	0	0	0	0	0	0	0	0	0	0	0	0	0	0	0	0	0	0	0	0	0	0	0	0	0	0	0	0	0	0	0	0	Eukaryota	Amoebozoa	Schizoplasmodiida	Nematostelium	Nematostelium_ovatum	Nematostelium_ovatum
ASV_3438	0	0	0	0	0	0	0	0	0	0	20	0	0	0	0	0	0	0	0	0	0	0	0	0	0	0	0	0	0	0	0	0	0	0	0	0	0	0	0	0	0	0	Eukaryota	Opisthokonta	Nucletmycea	Fungi	LKM15	uncultured_eukaryote
ASV_3439	0	0	0	0	0	0	0	0	0	0	0	0	0	0	0	0	0	0	0	0	0	0	0	0	0	0	0	0	9	0	0	0	0	0	0	0	0	0	0	0	0	0	Eukaryota	SAR	Rhizaria	Cercozoa	Rhizaspididae	Rhogostoma
ASV_3440	0	0	0	0	0	0	0	0	0	0	0	19	0	0	0	0	0	0	0	0	0	0	0	0	0	0	0	0	0	0	0	0	0	0	0	0	0	0	0	0	6	0	Eukaryota	SAR	Rhizaria	Cercozoa	Cercomonadidae	Paracercomonas
ASV_3442	0	0	0	0	0	0	0	0	0	0	0	0	0	0	0	0	0	0	0	0	0	0	0	0	0	0	0	0	0	0	0	13	0	0	0	0	0	0	0	0	0	0	Eukaryota	Opisthokonta	Nucletmycea	Fungi	Cryptomycota	LKM11
ASV_3445	0	0	0	0	0	0	0	0	0	0	0	0	0	0	0	0	0	0	0	0	0	0	0	0	0	0	0	0	0	0	0	0	13	0	0	0	0	0	0	0	0	0	Eukaryota	Archaeplastida	Chloroplastida	Chlorophyta	Trebouxiophyceae	Symbiochloris_sp._CAUP_H8603
ASV_3446	0	0	0	0	0	0	0	0	0	0	0	0	0	0	0	0	0	0	0	0	0	0	0	0	0	0	0	0	0	8	0	0	0	0	0	0	0	0	0	0	0	0	Eukaryota	Opisthokonta	Nucletmycea	Fungi	Glomeromycetes	uncultured
ASV_3448	0	0	0	0	0	0	0	0	0	0	0	0	0	0	0	0	0	0	0	0	0	0	0	0	0	0	0	0	0	0	0	0	0	0	0	0	0	0	0	14	0	0	Eukaryota	Excavata	Malawimonas	Malawimonas_jakobiformis	Malawimonas_jakobiformis	Malawimonas_jakobiformis
ASV_3449	0	0	0	0	0	0	0	0	0	0	0	0	0	0	0	0	0	0	0	0	0	0	0	0	0	0	0	0	0	0	0	0	0	0	0	4	0	0	0	0	0	0	Eukaryota	Opisthokonta	Nucletmycea	Fungi	Glomeraceae	Rhizophagus
ASV_3451	0	0	0	0	0	0	0	0	0	0	0	0	0	0	0	0	0	0	0	0	0	0	0	0	0	0	0	0	0	0	0	0	0	0	11	0	0	0	0	0	0	0	Eukaryota	Amoebozoa	Tubulinea	Euamoebida	BOLA868	uncultured_Hartmannellidae
ASV_3454	0	5	0	0	0	0	0	0	0	0	0	0	0	0	0	0	0	0	0	0	0	0	0	0	0	0	0	0	0	0	0	0	0	0	0	0	0	0	0	0	0	0	Eukaryota	Opisthokonta	Nucletmycea	Fungi	NA	NA
ASV_3455	0	0	0	0	0	0	0	0	0	0	0	0	0	0	0	0	0	0	0	0	0	0	0	0	0	15	0	0	0	0	0	0	0	0	0	0	0	0	0	0	0	0	Eukaryota	SAR	Alveolata	Apicomplexa	Archigregarinorida	Selenidium
ASV_3457	0	0	0	0	0	2	0	0	0	0	0	0	0	0	0	0	0	0	0	0	0	0	0	0	12	0	0	0	0	0	0	0	0	0	0	0	0	0	0	0	0	0	Eukaryota	Archaeplastida	Chloroplastida	Chlorophyta	Chlorophyceae	Incertae_Sedis
ASV_3458	0	0	0	0	0	0	0	0	0	0	0	0	0	0	0	0	0	0	0	0	0	0	0	0	0	0	0	0	0	0	0	0	0	9	0	0	0	0	0	0	0	0	Eukaryota	SAR	Stramenopiles	Peronosporomycetes	Pythium	Phytopythium_vexans
ASV_3459	0	2	1	0	0	0	0	0	0	0	0	0	0	0	0	0	0	0	0	0	0	4	0	0	4	0	0	0	0	0	0	0	0	0	1	0	0	0	3	0	0	0	Eukaryota	Archaeplastida	Chloroplastida	Chlorophyta	Chlorophyceae	Incertae_Sedis
ASV_3460	0	0	0	0	0	0	0	0	0	0	0	0	0	0	0	0	0	0	0	0	0	0	0	0	0	4	0	0	0	0	0	0	0	0	0	0	0	0	7	0	0	0	Eukaryota	Amoebozoa	Incertae_Sedis	Arboramoeba	uncultured_Acanthamoeba	uncultured_Acanthamoeba
ASV_3461	0	0	0	0	0	0	0	0	0	0	0	0	0	0	0	0	0	0	0	0	1	0	0	0	0	0	0	0	0	0	0	0	0	0	0	0	0	0	0	0	0	0	Eukaryota	SAR	Alveolata	Ciliophora	Platyophryida	Platyophrya
ASV_3462	0	0	0	7	0	0	0	0	0	0	0	0	0	0	0	0	0	0	0	0	0	0	0	0	0	0	0	0	0	0	0	0	0	0	0	0	0	0	0	0	0	0	Eukaryota	Opisthokonta	Nucletmycea	Fungi	Cryptomycota	LKM11
ASV_3464	0	0	0	0	0	0	0	0	0	0	0	0	0	0	0	0	0	0	0	0	0	0	0	0	0	0	10	0	0	0	0	0	0	0	0	0	0	0	0	0	0	0	Eukaryota	SAR	Rhizaria	Cercozoa	Cercomonadidae	Paracercomonas
ASV_3465	0	0	0	0	0	0	0	0	0	0	11	0	0	0	0	0	0	0	0	0	0	0	0	0	0	0	8	0	0	0	0	0	0	0	0	0	0	0	0	0	0	0	Eukaryota	Opisthokonta	Nucletmycea	Fungi	Incertae_Sedis	Paramicrosporidium
ASV_3468	0	0	0	0	0	0	0	0	0	0	0	0	0	0	0	0	0	0	0	0	0	0	12	0	0	0	0	0	0	0	0	0	0	0	0	0	0	0	0	0	0	0	Eukaryota	Opisthokonta	Nucletmycea	Fungi	NA	NA
ASV_3471	0	0	0	0	0	0	0	0	0	0	0	0	0	0	0	0	14	0	0	0	0	0	0	0	0	0	0	0	0	0	0	0	0	0	0	6	0	0	0	0	0	0	Eukaryota	SAR	Rhizaria	Cercozoa	Cercomonadidae	Cercomonas
ASV_3475	0	0	0	0	0	0	0	0	0	0	0	0	0	5	0	0	0	0	8	0	0	0	0	0	0	0	0	0	0	0	0	0	0	0	0	0	0	0	0	0	0	0	Eukaryota	SAR	Alveolata	Apicomplexa	NA	NA
ASV_3476	0	0	0	0	0	0	0	0	0	0	0	0	0	0	3	0	0	0	0	0	0	0	0	0	0	0	0	0	0	0	0	0	0	0	0	0	0	0	0	0	0	0	Eukaryota	Opisthokonta	Nucletmycea	Fungi	Cryptomycota	LKM11
ASV_3477	0	0	0	0	0	0	0	0	0	0	0	0	0	0	0	0	0	0	0	18	0	0	0	0	0	0	0	0	0	0	0	0	0	0	0	0	0	0	0	0	0	0	Eukaryota	Amoebozoa	Schizoplasmodiida	Ceratiomyxella	Ceratiomyxella_tahitiensis	Ceratiomyxella_tahitiensis
ASV_3479	0	0	0	0	0	0	0	0	0	0	0	0	0	0	0	9	0	0	0	0	0	0	0	0	0	0	0	0	0	0	0	0	0	0	0	0	0	0	0	0	0	0	Eukaryota	Opisthokonta	Nucletmycea	Fungi	Cryptomycota	LKM11
ASV_3480	0	0	0	0	0	0	18	0	0	0	0	0	0	0	0	1	0	0	0	0	0	0	0	0	0	0	0	0	0	0	0	0	0	0	0	0	0	0	0	0	6	0	Eukaryota	SAR	Rhizaria	Cercozoa	NA	NA
ASV_3481	0	0	0	0	12	0	0	0	0	0	0	0	0	0	0	0	0	0	0	0	0	0	0	0	0	0	0	0	0	0	0	0	0	0	0	0	0	0	0	0	0	0	Eukaryota	SAR	Alveolata	Apicomplexa	Eugregarinorida	NA
ASV_3483	0	0	0	0	0	5	0	0	0	0	0	0	0	0	0	0	0	0	0	0	0	0	0	0	0	0	0	0	0	0	0	0	0	0	0	0	0	0	0	0	0	0	Eukaryota	SAR	Rhizaria	Cercozoa	Vampyrellidae	uncultured
ASV_3485	13	0	0	0	0	0	0	0	0	0	0	0	0	0	0	0	0	0	0	0	0	0	0	0	0	0	0	0	0	0	0	0	0	0	0	0	0	0	0	0	0	0	Eukaryota	Amoebozoa	Discosea	Flabellinia	Dactylopodida	Angulamoeba
ASV_3487	0	0	0	0	0	0	0	0	0	0	3	0	0	0	0	0	0	0	0	0	0	0	0	0	0	0	0	0	0	0	0	0	7	0	0	0	0	0	0	0	0	0	Eukaryota	SAR	Stramenopiles	Ochrophyta	Chromulinales	Poteriospumella
ASV_3488	0	0	0	0	0	0	0	0	0	0	0	16	0	0	0	0	0	0	0	0	0	0	0	0	0	0	0	0	0	0	0	0	0	0	0	0	0	0	0	0	0	0	Eukaryota	Opisthokonta	Nucletmycea	Fungi	Cryptomycota	LKM11
ASV_3489	0	0	0	0	0	0	0	0	0	0	0	23	0	0	0	0	0	0	0	0	0	0	0	0	0	0	0	0	0	0	0	0	0	0	0	0	0	0	0	0	0	0	Eukaryota	Archaeplastida	Chloroplastida	Chlorophyta	Chlorophyceae	Incertae_Sedis
ASV_3491	0	0	0	0	0	0	0	0	0	0	0	0	12	0	0	0	0	0	0	0	0	0	0	0	0	0	0	0	0	0	0	0	0	0	0	0	0	0	0	0	0	0	Eukaryota	SAR	Alveolata	Ciliophora	Cyrtolophosidida	Cyrtolophosis
ASV_3492	0	0	0	0	0	0	0	0	0	35	0	0	0	0	0	0	0	0	0	0	0	0	0	0	0	0	0	0	0	0	0	0	0	0	0	0	0	0	0	0	0	0	Eukaryota	Opisthokonta	Nucletmycea	Fungi	NA	NA
ASV_3495	0	0	0	0	0	0	0	0	0	0	0	0	0	0	0	0	0	0	0	0	0	0	0	0	0	0	0	0	19	0	0	0	0	0	0	0	0	0	0	0	0	0	Eukaryota	Opisthokonta	Nucletmycea	Fungi	NA	NA
ASV_3496	0	0	0	0	0	0	0	0	0	0	0	0	0	0	0	0	0	0	0	0	0	0	0	0	0	0	0	0	0	10	0	0	0	0	0	0	0	0	0	0	0	0	Eukaryota	Opisthokonta	Nucletmycea	Fungi	Synchytriaceae	Synchytrium
ASV_3499	0	0	0	0	0	0	0	0	0	0	0	0	0	0	0	0	0	0	0	0	0	0	0	0	0	0	0	0	0	0	0	0	0	0	0	0	0	0	14	0	0	0	Eukaryota	Amoebozoa	Tubulinea	Euamoebida	NA	NA
ASV_3503	0	0	0	0	0	0	0	0	0	0	0	0	0	0	0	0	0	0	0	0	0	0	0	0	0	0	0	0	0	0	0	0	0	0	0	0	0	0	0	0	19	0	Eukaryota	Opisthokonta	Nucletmycea	Fungi	Glomeromycetes	uncultured
ASV_3505	0	0	0	0	0	0	0	0	0	0	0	0	0	0	0	0	0	0	0	0	0	0	0	0	0	0	0	0	0	0	0	0	0	0	0	0	8	0	0	0	0	0	Eukaryota	Amoebozoa	Cavosteliida	Gephyramoeba_sp._ATCC50654	Gephyramoeba_sp._ATCC50654	Gephyramoeba_sp._ATCC50654
ASV_3508	0	0	0	0	0	0	0	0	0	0	0	0	0	0	0	0	0	0	0	0	0	6	0	0	13	0	0	0	0	0	0	0	5	0	0	0	0	0	0	0	0	0	Eukaryota	Opisthokonta	Nucletmycea	Fungi	Cryptomycota	LKM11
ASV_3511	0	0	0	0	0	0	0	0	0	0	0	0	0	0	0	0	0	0	0	0	0	0	0	0	0	14	0	0	0	0	0	0	0	0	0	0	0	0	0	0	0	0	Eukaryota	SAR	Rhizaria	Cercozoa	Incertae_Sedis	Gymnophrys
ASV_3513	0	0	0	0	0	0	0	0	0	0	7	0	0	0	0	0	0	0	0	0	0	0	0	0	0	0	0	10	0	0	0	0	0	0	0	0	0	0	0	0	0	0	Eukaryota	Opisthokonta	Nucletmycea	Fungi	Cryptomycota	LKM11
ASV_3514	0	0	0	0	0	0	0	0	0	0	0	0	0	0	0	0	0	0	0	0	0	0	0	0	0	0	12	0	0	0	0	0	0	0	0	0	0	0	0	0	0	0	Eukaryota	Opisthokonta	Nucletmycea	Fungi	Acaulosporaceae	Acaulospora
ASV_3515	0	0	0	0	0	0	0	0	0	0	0	0	0	0	0	0	0	0	0	0	0	0	0	0	0	0	6	0	0	0	0	0	0	0	0	0	0	0	0	0	0	0	Eukaryota	SAR	Rhizaria	Cercozoa	Cercomonadidae	Paracercomonas
ASV_3516	0	0	0	0	0	0	0	0	0	0	0	0	0	0	0	0	0	0	0	0	0	0	0	0	0	0	6	0	0	0	0	0	0	0	0	0	0	0	0	0	0	0	Eukaryota	Opisthokonta	Nucletmycea	Fungi	NA	NA
ASV_3517	0	0	0	0	0	0	0	0	0	0	0	0	0	0	0	0	0	0	0	0	5	0	0	0	0	0	4	0	0	0	0	0	0	0	0	0	0	0	0	0	0	0	Eukaryota	Opisthokonta	Nucletmycea	Fungi	Rhizophydiales	uncultured
ASV_3518	0	0	0	0	0	0	0	0	0	0	0	0	0	0	0	0	0	0	0	0	0	0	5	0	0	0	0	0	0	0	0	0	0	0	0	0	0	0	0	0	0	0	Eukaryota	Opisthokonta	Nucletmycea	Fungi	Cryptomycota	LKM11
ASV_3522	0	0	0	0	0	0	0	0	0	0	0	0	0	0	0	0	0	0	11	0	0	0	0	0	0	0	0	0	0	0	0	0	0	0	0	0	0	0	0	0	0	0	Eukaryota	SAR	Rhizaria	Cercozoa	Peregriniidae	Gyromitus
ASV_3523	5	0	0	0	0	0	0	0	0	0	0	0	0	0	0	0	0	0	2	0	0	0	0	0	0	0	0	0	0	0	0	0	0	0	0	0	0	0	0	0	0	0	Eukaryota	Opisthokonta	Nucletmycea	Fungi	NA	NA
ASV_3525	1	0	0	0	0	0	0	0	0	0	0	0	0	0	0	0	0	0	0	0	0	0	0	0	0	0	0	0	0	0	0	0	0	0	0	0	0	0	0	0	0	0	Eukaryota	Amoebozoa	Gracilipodida	Flamella	uncultured_eukaryote	uncultured_eukaryote
ASV_3526	0	0	0	0	0	0	0	0	0	0	0	0	0	0	0	0	0	0	0	17	0	0	0	0	0	0	0	0	0	0	0	0	0	0	0	0	0	0	0	0	0	0	Eukaryota	Opisthokonta	Nucletmycea	Fungi	Glomerales	uncultured
ASV_3527	0	0	0	0	0	0	0	0	0	0	0	0	0	0	0	0	0	0	0	0	6	0	0	0	0	0	0	0	0	0	0	0	0	0	0	0	0	0	0	0	0	0	Eukaryota	Archaeplastida	Chloroplastida	Chlorophyta	Trebouxiophyceae	Watanabea_sp._HST05
ASV_3528	0	0	0	0	0	0	0	0	0	0	0	0	3	0	0	1	0	0	0	0	1	0	0	0	0	0	0	0	0	0	0	4	0	0	0	0	0	0	0	0	0	0	Eukaryota	Opisthokonta	Nucletmycea	Fungi	Cryptomycota	LKM11
ASV_3530	0	0	0	0	0	0	0	0	0	0	0	0	0	0	0	11	0	0	0	0	0	0	0	0	0	0	0	0	0	0	0	0	0	0	0	0	0	0	0	0	0	0	Eukaryota	SAR	Alveolata	Apicomplexa	Eugregarinorida	NA
ASV_3531	0	0	0	0	0	0	0	0	0	0	0	0	0	0	0	12	0	0	0	0	0	0	0	0	0	0	0	0	0	0	0	0	0	0	0	0	0	0	0	0	0	0	Eukaryota	Opisthokonta	Nucletmycea	Fungi	NA	NA
ASV_3535	0	0	0	9	0	0	0	0	0	0	0	0	0	0	0	0	0	0	0	0	0	0	0	0	0	0	0	0	0	0	0	0	0	0	0	0	0	0	0	0	0	0	Eukaryota	Opisthokonta	Nucletmycea	Fungi	Archaeorhizomycetaceae	Archaeorhizomyces
ASV_3536	0	0	0	8	0	0	0	0	0	0	0	0	0	0	0	0	0	0	0	0	0	0	0	0	0	0	0	0	0	0	0	0	0	0	0	0	0	0	0	0	0	0	Eukaryota	SAR	Rhizaria	Cercozoa	Thecofilosea	uncultured
ASV_3537	0	0	0	7	0	0	0	0	0	0	0	0	0	0	0	0	0	0	0	0	0	0	0	0	0	0	0	0	0	0	0	0	0	0	0	0	0	0	0	0	0	0	Eukaryota	Opisthokonta	Nucletmycea	Fungi	Cryptomycota	LKM11
ASV_3538	0	0	0	0	15	0	0	0	0	0	0	0	0	0	0	0	0	0	0	0	0	0	0	0	0	0	0	0	0	0	0	0	0	0	0	0	0	0	0	0	0	0	Eukaryota	SAR	Alveolata	Ciliophora	Platyophryida	Platyophrya
ASV_3541	0	0	0	0	0	9	0	0	0	0	0	0	0	0	0	0	0	0	0	0	0	0	0	0	0	0	0	0	0	0	0	0	0	0	9	0	0	0	0	0	0	0	Eukaryota	SAR	Alveolata	Ciliophora	Colpodida	Colpoda
ASV_3544	0	14	0	0	0	0	0	0	0	0	0	0	0	0	0	0	0	0	0	0	0	0	0	0	0	0	0	0	0	0	0	0	0	0	0	0	0	0	0	0	0	0	Eukaryota	SAR	Alveolata	Ciliophora	Conthreep	Nassophorea
ASV_3546	0	0	0	0	0	0	0	0	0	0	19	0	0	0	0	0	0	0	0	0	0	0	0	0	0	0	0	0	0	0	0	0	0	0	0	0	0	0	0	0	0	0	Eukaryota	SAR	Alveolata	Apicomplexa	NA	NA
ASV_3552	0	0	0	0	0	0	0	0	0	0	0	0	14	0	0	0	0	0	0	0	0	0	0	0	0	0	0	0	0	0	0	0	0	0	0	0	0	0	0	0	0	0	Eukaryota	SAR	Rhizaria	Cercozoa	Thecofilosea	uncultured
ASV_3556	0	0	0	0	0	0	0	0	0	0	0	0	0	0	0	0	0	0	0	0	0	0	0	0	0	0	0	0	0	0	0	19	0	0	0	0	0	0	0	0	0	0	Eukaryota	Opisthokonta	Nucletmycea	Fungi	Cryptomycota	LKM11
ASV_3559	0	0	0	0	0	0	0	0	0	0	0	0	0	0	0	0	0	0	0	0	0	0	0	0	0	0	0	0	0	0	0	0	0	11	0	0	0	0	0	0	0	0	Eukaryota	SAR	Alveolata	Apicomplexa	NA	NA
ASV_3560	0	0	0	0	0	0	0	0	0	0	0	0	0	0	0	0	0	0	0	0	0	0	0	0	0	0	0	0	11	0	0	0	0	0	0	0	0	0	0	0	0	0	Eukaryota	SAR	Alveolata	Ciliophora	Cyrtolophosidida	Cyrtolophosis
ASV_3562	0	0	0	0	0	0	0	0	0	0	0	0	0	0	0	0	0	0	0	0	0	0	0	0	0	0	0	0	12	0	0	0	0	0	0	0	0	0	0	0	0	0	Eukaryota	SAR	Rhizaria	Cercozoa	Vampyrellidae	uncultured
ASV_3563	0	0	0	0	0	0	0	0	0	0	0	0	0	0	0	0	0	0	0	0	0	0	0	0	0	0	0	0	0	0	13	0	0	0	0	0	0	0	0	0	0	0	Eukaryota	Opisthokonta	Nucletmycea	Fungi	Rhizophydiaceae	Rhizophydium
ASV_3564	0	0	0	0	0	0	0	0	0	0	0	0	0	0	0	0	0	0	0	0	0	0	0	0	0	0	0	0	0	0	1	0	0	0	0	0	2	10	0	0	0	0	Eukaryota	Amoebozoa	Mycamoeba	Mycamoeba_gemmipara	Mycamoeba_gemmipara	Mycamoeba_gemmipara
ASV_3566	0	0	0	0	0	0	0	0	0	0	0	0	0	0	0	0	0	0	0	0	0	0	0	0	0	0	0	0	0	0	0	0	0	0	0	0	0	0	0	0	14	0	Eukaryota	SAR	Rhizaria	Cercozoa	Vampyrellidae	NA
ASV_3567	0	0	0	0	0	0	0	0	0	0	0	0	0	0	0	0	0	0	0	0	0	0	0	0	0	0	0	0	0	0	0	0	0	0	0	0	15	0	0	0	0	0	Eukaryota	Amoebozoa	Schizoplasmodiida	Phalansterium	Phalansterium_sp._SR1-9H	Phalansterium_sp._SR1-9H
ASV_3568	0	0	0	0	0	0	0	0	0	0	0	0	0	0	0	0	0	0	0	0	0	0	0	0	0	0	0	0	0	0	0	0	0	0	17	0	0	0	0	0	0	0	Eukaryota	SAR	Alveolata	Ciliophora	Colpodida	Bromeliothrix
ASV_3570	0	0	0	0	0	0	0	0	0	0	0	0	0	0	0	0	0	0	0	0	0	4	0	0	0	0	0	0	0	0	0	0	0	0	0	0	0	0	0	0	0	0	Eukaryota	Opisthokonta	Nucletmycea	Fungi	NA	NA
ASV_3572	0	0	0	0	0	0	0	0	0	0	0	0	0	0	0	0	0	0	0	0	0	0	0	0	12	0	0	0	0	9	0	0	0	0	0	0	0	0	0	0	0	0	Eukaryota	SAR	Stramenopiles	Ochrophyta	Ochromonadales	Ochromonas
ASV_3573	0	0	0	0	0	0	0	0	0	0	7	0	0	0	0	0	0	0	0	0	0	0	0	0	4	0	0	0	0	0	0	0	0	0	0	0	0	0	0	0	0	0	Eukaryota	Opisthokonta	Nucletmycea	Fungi	NA	NA
ASV_3574	0	0	0	0	0	0	0	0	0	0	0	0	0	0	0	0	0	0	0	0	0	0	0	0	10	0	0	0	0	0	0	0	0	0	0	0	0	0	0	0	10	0	Eukaryota	SAR	Rhizaria	Cercozoa	Euglyphidae	Euglypha
ASV_3575	0	0	0	0	0	0	0	0	0	0	0	0	0	0	0	0	0	0	0	0	0	0	0	0	0	11	0	0	0	0	0	0	0	0	0	0	0	0	0	0	0	0	Eukaryota	Opisthokonta	Nucletmycea	Fungi	NA	NA
ASV_3576	0	0	0	0	0	0	0	0	0	0	0	0	0	0	0	0	0	0	0	0	0	0	0	0	0	11	0	0	0	0	0	0	0	0	0	0	0	0	0	0	0	0	Eukaryota	Opisthokonta	Nucletmycea	Fungi	Cryptomycota	LKM11
ASV_3578	0	0	0	4	0	0	0	0	0	0	0	0	0	0	0	0	0	0	0	0	0	0	0	0	0	3	0	0	0	3	0	0	0	0	0	0	0	0	0	0	0	0	Eukaryota	Archaeplastida	Chloroplastida	Chlorophyta	Chlorophyceae	Incertae_Sedis
ASV_3580	0	0	0	2	0	0	0	0	0	0	0	0	0	0	0	0	0	0	0	0	0	0	0	0	0	0	1	0	0	0	0	0	0	0	0	0	0	0	0	0	0	0	Eukaryota	Opisthokonta	Nucletmycea	Fungi	Rhizophydiales	uncultured
ASV_3583	0	0	0	0	0	0	0	0	0	0	3	0	0	0	0	0	0	0	0	0	0	0	0	0	0	0	0	0	0	0	0	0	0	0	0	0	0	0	0	0	0	0	Eukaryota	Opisthokonta	Nucletmycea	Fungi	Cryptomycota	LKM11
ASV_3585	0	0	0	0	0	0	0	0	0	0	11	0	0	0	0	0	0	0	0	0	0	0	0	0	0	0	6	0	0	0	0	0	0	0	0	0	0	0	0	0	0	0	Eukaryota	SAR	Alveolata	Ciliophora	Haptoria	NA
ASV_3587	0	0	0	0	0	0	0	0	0	0	0	0	0	0	0	0	0	0	0	0	0	16	0	0	0	0	0	0	0	0	4	0	0	0	0	0	0	0	0	0	0	0	Eukaryota	Opisthokonta	Nucletmycea	Fungi	Cryptomycota	uncultured
ASV_3588	0	0	3	0	0	0	0	0	0	0	0	0	0	0	0	0	0	0	0	0	0	5	0	0	0	0	0	0	0	0	4	0	0	0	0	0	0	0	0	0	0	0	Eukaryota	Archaeplastida	Chloroplastida	Chlorophyta	Chlorophyceae	Incertae_Sedis
ASV_3590	0	0	0	0	0	0	0	0	0	0	0	0	0	0	0	0	0	0	0	0	0	0	9	0	0	0	0	0	0	0	0	0	0	0	0	0	0	0	0	0	0	0	Eukaryota	Amoebozoa	Tubulinea	Arcellinida	Echinamoebida	Echinamoeba
ASV_3591	0	0	1	0	0	1	0	0	0	0	0	0	0	0	0	0	0	0	0	0	0	0	0	0	0	0	0	0	0	0	1	0	4	0	0	0	0	0	0	1	0	0	Eukaryota	Amoebozoa	Discosea	Flabellinia	Dactylopodida	Tubulinea_group_04_sp._CAL7
ASV_3592	0	0	0	0	0	0	0	0	0	0	0	0	0	0	0	0	0	14	0	0	0	0	0	0	0	0	0	0	0	0	0	0	0	0	0	0	0	0	0	0	0	0	Eukaryota	Opisthokonta	Nucletmycea	Fungi	NA	NA
ASV_3593	0	0	0	0	0	0	0	0	0	0	0	0	0	0	0	0	0	0	0	8	0	0	0	0	0	0	0	0	0	0	0	0	0	0	0	0	0	0	0	0	0	0	Eukaryota	Opisthokonta	Nucletmycea	Fungi	Lobulomycetales	Lobulomycetaceae
ASV_3595	0	0	0	0	0	0	0	0	0	0	0	0	0	0	0	12	0	0	0	0	0	0	0	0	0	0	0	0	0	0	0	0	0	0	0	0	0	0	0	0	0	0	Eukaryota	SAR	Stramenopiles	Labyrinthulomycetes	Sorodiplophrys	uncultured_freshwater_eukaryote
ASV_3596	0	0	0	0	0	0	0	0	0	0	0	0	0	0	0	13	0	0	0	0	0	0	0	0	0	0	0	0	0	0	0	0	0	0	0	0	0	0	0	0	0	0	Eukaryota	Amoebozoa	Tubulinea	Euamoebida	Copromyxa	Hartmannella_sp._2_4/3Da/10
ASV_3602	0	0	0	0	0	0	0	19	0	0	0	0	0	0	0	0	0	0	0	0	0	0	0	0	0	0	0	0	0	0	0	0	0	0	0	7	0	0	0	0	0	0	Eukaryota	Opisthokonta	Nucletmycea	Fungi	Glomeromycetes	uncultured
ASV_3603	0	0	0	7	0	0	0	0	0	0	0	0	0	0	0	0	0	0	0	0	0	0	0	0	0	0	0	0	0	0	0	0	0	0	0	0	0	0	0	0	0	0	Eukaryota	Opisthokonta	Nucletmycea	Fungi	Cryptomycota	LKM11
ASV_3604	0	0	0	6	0	0	0	0	0	0	0	0	0	0	0	0	0	0	0	0	0	0	0	0	0	0	0	0	6	0	0	0	0	0	0	0	0	0	0	0	0	0	Eukaryota	Opisthokonta	Nucletmycea	Fungi	NA	NA
ASV_3605	0	0	5	0	0	1	0	0	0	0	0	0	0	0	0	0	0	0	0	0	0	0	0	0	0	0	0	0	0	4	6	0	0	0	0	0	0	0	0	0	0	0	Eukaryota	Amoebozoa	Discosea	Flabellinia	Dactylopodida	Tubulinea_group_04_sp._CAL7
ASV_3606	0	0	0	0	11	0	0	0	0	0	0	0	0	0	0	0	0	0	0	0	0	0	0	0	0	0	0	0	0	0	0	0	0	0	0	0	0	0	0	0	0	0	Eukaryota	SAR	Alveolata	Ciliophora	Haptoria	Pseudoholophrya
ASV_3607	0	0	0	0	11	0	0	0	0	0	0	0	0	0	0	0	0	0	0	0	0	0	0	0	0	0	0	0	0	0	0	0	0	0	0	0	0	0	0	0	0	0	Eukaryota	SAR	Rhizaria	Cercozoa	Incertae_Sedis	Gymnophrys
ASV_3608	0	0	0	0	3	0	0	0	0	0	0	0	0	0	0	0	0	0	0	0	0	0	0	0	0	0	0	0	0	0	0	0	0	0	0	0	0	0	0	0	0	0	Eukaryota	Amoebozoa	Tubulinea	Arcellinida	Echinamoebida	Echinamoeba
ASV_3609	0	0	0	0	0	3	0	0	0	0	0	0	0	0	0	0	0	0	0	0	0	0	0	0	0	0	0	0	0	0	0	0	0	0	0	0	0	0	0	0	0	0	Eukaryota	SAR	Stramenopiles	Labyrinthulomycetes	Sorodiplophrys	uncultured_Eimeriidae
ASV_3611	0	13	0	0	0	0	0	0	0	0	0	0	0	0	0	0	0	0	0	0	0	0	0	0	0	0	0	0	0	0	0	0	0	0	0	0	0	0	0	0	0	0	Eukaryota	SAR	Alveolata	Ciliophora	Cyrtolophosidida	Microdiaphanosoma
ASV_3613	0	10	0	0	0	0	0	0	0	0	0	0	0	0	0	0	0	0	0	0	0	0	0	0	0	0	0	0	0	0	0	0	0	0	0	0	0	0	0	0	0	0	Eukaryota	Amoebozoa	Tubulinea	Euamoebida	NA	NA
ASV_3615	0	0	0	0	0	0	0	0	0	13	9	0	0	0	0	0	0	0	0	0	0	0	0	0	0	0	0	0	0	0	0	0	0	0	0	0	0	0	0	0	0	0	Eukaryota	Opisthokonta	Nucletmycea	Fungi	Atractiellomycetes	Atractiellales
ASV_3617	0	0	0	0	0	0	0	0	0	0	0	0	0	0	0	0	0	0	0	0	0	0	0	0	0	0	0	0	0	0	0	0	0	0	0	9	0	0	0	0	0	0	Eukaryota	Amoebozoa	Tubulinea	Euamoebida	Copromyxa	Hartmannella_sp._2_4/3Da/10
ASV_3619	0	0	0	0	0	0	0	0	0	0	0	18	0	0	0	0	0	0	0	0	0	0	0	0	0	0	0	0	0	0	5	0	0	0	0	0	0	0	0	0	0	0	Eukaryota	SAR	Rhizaria	Cercozoa	Vampyrellidae	NA
ASV_3621	0	0	0	0	0	0	0	0	0	0	0	0	0	0	0	0	0	0	0	0	0	0	0	0	0	0	0	0	0	0	0	0	9	0	0	0	0	0	0	0	0	0	Eukaryota	SAR	Alveolata	Ciliophora	Colpodida	Bromeliothrix
ASV_3622	0	0	0	0	0	0	0	0	0	0	0	0	0	0	0	0	0	0	0	0	0	0	0	0	0	0	0	0	0	0	0	0	13	0	0	0	0	0	0	0	0	0	Eukaryota	Opisthokonta	Nucletmycea	Fungi	Clathraceae	Pseudocolus
ASV_3623	0	0	0	0	0	0	0	0	0	0	0	0	0	0	0	0	0	0	0	0	0	0	0	0	0	0	0	0	0	0	21	0	0	0	0	0	0	0	0	0	0	0	Eukaryota	Opisthokonta	Nucletmycea	Fungi	Cryptomycota	LKM11
ASV_3624	0	0	0	0	0	0	0	0	0	0	0	0	0	0	0	0	0	0	0	0	0	0	0	0	0	0	0	0	0	0	15	0	0	0	0	0	0	0	0	0	0	0	Eukaryota	Opisthokonta	Nucletmycea	Fungi	Glomerales	uncultured
ASV_3626	0	0	0	0	0	0	0	0	0	0	0	0	0	0	0	0	0	0	0	0	0	0	0	0	0	0	0	0	0	0	0	0	0	0	0	0	0	0	9	0	0	0	Eukaryota	SAR	Alveolata	Apicomplexa	Archigregarinorida	Selenidium
ASV_3629	0	0	0	0	0	0	0	0	0	0	0	0	0	0	0	0	0	0	0	0	0	0	0	0	0	0	0	0	0	0	0	0	0	0	0	23	0	0	0	0	0	0	Eukaryota	SAR	Alveolata	Apicomplexa	Eugregarinorida	NA
ASV_3630	0	0	0	0	0	0	0	0	0	0	0	0	0	0	0	0	0	0	0	0	0	0	0	0	0	0	0	0	0	0	0	0	0	0	0	0	9	0	0	0	0	0	Eukaryota	SAR	Rhizaria	Cercozoa	Cercomonadidae	Cercomonas
ASV_3633	0	0	0	0	0	0	0	0	0	0	0	0	0	0	0	0	0	0	0	0	0	0	0	0	0	0	0	0	0	0	0	0	0	0	0	0	9	0	0	0	0	0	Eukaryota	Opisthokonta	Nucletmycea	Fungi	NA	NA
ASV_3635	0	0	0	0	0	0	0	0	0	0	0	0	0	0	0	0	0	0	0	0	0	0	0	0	0	0	0	0	0	0	0	0	0	0	6	0	0	0	0	0	0	0	Eukaryota	Opisthokonta	Nucletmycea	Fungi	Cryptomycota	LKM11
ASV_3637	0	0	0	0	0	0	0	0	0	0	0	0	0	0	0	0	0	0	0	0	0	0	2	0	0	0	0	0	0	0	0	0	0	0	0	0	5	0	0	0	0	0	Eukaryota	SAR	Rhizaria	Cercozoa	Cercomonadidae	Paracercomonas
ASV_3639	0	7	0	0	0	0	0	0	0	0	0	0	0	0	0	0	0	0	0	0	1	0	0	0	11	0	0	0	0	0	0	0	0	0	0	0	0	0	0	0	0	0	Eukaryota	SAR	Stramenopiles	Peronosporomycetes	Haptoglossa	uncultured_Eimeriidae
ASV_3640	0	0	0	0	0	0	0	0	0	0	0	0	0	0	0	0	0	0	0	0	0	0	0	0	7	0	0	0	0	0	0	0	0	0	0	5	3	0	0	0	0	0	Eukaryota	SAR	Rhizaria	Cercozoa	Thecofilosea	uncultured
ASV_3644	0	0	0	0	0	0	0	0	0	0	0	0	0	0	0	0	0	0	0	0	0	0	0	0	0	0	10	0	0	0	0	0	0	0	0	0	0	0	0	0	0	0	Eukaryota	Amoebozoa	Myxogastria	Didymium	Didymium_iridis	Didymium_iridis
ASV_3645	0	0	0	0	1	0	0	0	0	0	0	0	0	0	0	0	0	0	0	0	0	0	0	0	0	0	5	0	4	0	0	0	0	0	0	0	0	0	0	0	0	0	Eukaryota	SAR	Alveolata	Apicomplexa	Cryptosporida	Cryptosporidium
ASV_3646	0	0	0	0	0	0	0	0	0	0	0	0	0	0	0	0	0	0	0	0	0	14	0	0	0	0	0	14	0	0	0	0	0	0	0	0	0	0	0	0	0	0	Eukaryota	Opisthokonta	Nucletmycea	Fungi	LKM15	uncultured_Eimeriidae
ASV_3647	0	0	0	0	0	0	0	0	0	0	0	0	0	0	0	0	0	0	0	0	0	19	0	0	0	0	0	0	0	0	0	0	0	0	0	0	0	0	0	0	0	0	Eukaryota	SAR	Alveolata	Apicomplexa	Eugregarinorida	Stylocephalus
ASV_3648	0	0	0	0	0	0	0	0	0	0	0	0	0	0	0	0	0	0	0	0	0	12	0	0	0	0	0	0	0	0	0	0	0	0	0	0	0	0	0	0	0	0	Eukaryota	SAR	Rhizaria	Cercozoa	Euglyphidae	Euglypha
ASV_3650	0	0	0	0	0	0	0	0	0	0	0	0	0	0	0	0	0	0	13	0	0	0	0	10	0	0	0	0	0	0	0	0	0	0	0	0	0	0	0	0	0	0	Eukaryota	SAR	Alveolata	Apicomplexa	Archigregarinorida	Selenidium
ASV_3651	0	0	0	0	0	0	0	0	0	0	0	0	0	0	0	0	0	0	3	0	0	0	0	4	0	0	0	0	0	0	0	0	0	0	0	0	4	0	0	0	0	0	Eukaryota	Amoebozoa	Cavosteliida	uncultured_eukaryote	uncultured_eukaryote	uncultured_eukaryote
ASV_3652	0	0	0	0	0	0	0	0	0	0	0	0	0	0	0	0	0	18	0	0	0	0	0	0	0	0	0	0	0	0	0	0	0	0	0	0	0	0	0	0	0	0	Eukaryota	Opisthokonta	Nucletmycea	Fungi	NA	NA
ASV_3653	0	0	0	0	0	0	0	0	0	0	0	0	0	0	0	0	0	5	0	0	0	0	0	0	0	0	0	0	2	0	4	0	0	0	0	0	0	0	0	0	0	0	Eukaryota	Opisthokonta	Nucletmycea	Fungi	Glomeromycetes	uncultured
ASV_3658	0	0	0	0	0	0	0	0	0	0	0	0	0	0	0	0	0	0	5	0	0	0	0	0	0	0	0	0	0	0	0	0	0	0	0	6	0	0	0	0	0	0	Eukaryota	Amoebozoa	Cavosteliida	Gephyramoeba_sp._ATCC50654	Gephyramoeba_sp._ATCC50654	Gephyramoeba_sp._ATCC50654
ASV_3660	0	0	0	0	0	0	8	0	0	0	0	0	0	0	0	0	0	0	0	0	0	0	0	0	0	0	0	0	0	0	0	0	0	0	0	0	0	0	0	0	0	0	Eukaryota	Opisthokonta	Nucletmycea	Fungi	Cryptomycota	LKM11
ASV_3661	0	0	0	0	0	0	0	0	0	0	0	0	0	0	15	0	0	0	0	0	0	0	0	0	0	0	0	0	0	0	0	0	9	0	0	0	0	0	0	0	0	0	Eukaryota	Amoebozoa	Tubulinea	Euamoebida	BOLA868	NA
ASV_3662	0	0	0	0	0	0	0	0	0	0	0	0	0	0	0	11	0	0	0	0	0	0	0	0	0	0	0	0	0	0	0	0	0	0	0	0	0	0	0	0	0	0	Eukaryota	Opisthokonta	Nucletmycea	Fungi	Cryptomycota	LKM11
ASV_3663	0	0	0	0	0	0	0	0	0	0	0	0	0	0	0	10	0	0	0	0	0	0	0	0	0	0	0	0	0	0	0	0	0	0	0	0	0	0	0	0	0	0	Eukaryota	SAR	Rhizaria	Cercozoa	Vampyrellidae	uncultured
ASV_3664	0	0	0	0	0	0	0	0	0	0	0	0	0	0	0	15	0	0	0	0	0	0	0	0	0	0	0	0	0	0	0	0	0	0	0	0	0	0	0	0	0	0	Eukaryota	Opisthokonta	Nucletmycea	Fungi	Incertae_Sedis	Chytridiomycetes
ASV_3665	0	0	0	0	0	0	0	0	0	0	0	0	0	0	0	8	0	0	0	0	0	0	0	0	0	0	0	0	0	0	0	0	0	0	0	0	0	0	0	0	0	0	Eukaryota	Opisthokonta	Nucletmycea	Fungi	NA	NA
ASV_3668	0	0	0	5	0	0	0	0	0	0	0	0	0	0	0	0	0	0	0	0	0	0	0	0	0	0	0	0	0	0	0	0	0	0	0	0	0	0	0	0	0	0	Eukaryota	Opisthokonta	Nucletmycea	Fungi	Cryptomycota	LKM11
ASV_3670	0	0	0	0	0	7	0	0	0	0	0	0	0	0	0	0	0	0	0	0	0	0	0	0	0	0	0	0	0	0	0	0	0	0	0	0	0	0	0	0	0	0	Eukaryota	Amoebozoa	Tubulinea	Euamoebida	BOLA868	NA
ASV_3671	0	0	0	0	0	0	0	0	0	0	0	0	0	0	0	0	0	0	0	0	0	0	0	0	0	0	0	0	0	0	0	0	0	21	0	0	0	0	0	0	0	0	Eukaryota	Opisthokonta	Nucletmycea	Fungi	Cryptomycota	LKM11
ASV_3672	0	0	0	0	0	0	20	0	0	0	0	0	0	0	0	0	0	0	0	0	0	0	0	0	0	0	0	0	0	0	0	0	0	0	0	0	0	0	0	0	0	0	Eukaryota	Amoebozoa	Gracilipodida	Filamoeba	NA	NA
ASV_3678	0	0	0	0	0	0	0	0	0	0	0	0	0	8	0	0	0	0	0	0	0	0	0	0	0	0	0	0	0	0	0	0	0	0	0	0	0	0	0	0	0	0	Eukaryota	Opisthokonta	Holozoa	Choanoflagellida	Codonosigidae	Sphaeroeca
ASV_3679	0	0	0	0	0	0	0	0	0	0	0	0	0	5	0	0	0	0	0	0	0	0	0	0	0	0	0	0	0	0	0	0	0	0	0	0	0	0	0	0	3	0	Eukaryota	Amoebozoa	Schizoplasmodiida	Nematostelium	Nematostelium_ovatum	Nematostelium_ovatum
ASV_3680	0	0	0	0	0	0	0	54	0	0	0	0	0	0	0	0	0	0	0	0	0	0	0	0	0	0	0	0	0	0	0	0	0	0	0	0	0	0	0	0	0	0	Eukaryota	Opisthokonta	Nucletmycea	Fungi	NA	NA
ASV_3684	0	0	0	0	0	0	0	0	0	0	0	0	0	0	0	0	0	0	0	0	0	0	0	0	0	0	0	0	0	0	0	0	0	18	0	0	0	0	0	0	0	0	Eukaryota	SAR	Alveolata	Ciliophora	Colpodida	Colpoda
ASV_3686	0	0	0	0	0	0	0	0	0	0	0	0	0	0	0	0	0	0	0	0	0	0	0	0	0	0	0	0	13	0	0	0	0	0	0	0	0	0	0	0	0	0	Eukaryota	Amoebozoa	Incertae_Sedis	Ischnamoeba	Ischnamoeba_sp._FN352	Ischnamoeba_sp._FN352
ASV_3688	0	0	0	0	0	0	0	0	0	0	0	0	0	0	0	0	0	0	0	0	0	0	0	0	0	0	0	0	0	0	8	0	0	0	0	0	0	0	0	0	0	0	Eukaryota	Amoebozoa	Gracilipodida	Filamoeba	Filamoeba_sp._COHH_87	Filamoeba_sp._COHH_87
ASV_3689	0	0	0	0	0	0	0	0	0	0	0	0	0	0	0	0	0	0	0	0	0	0	0	0	0	0	0	0	0	0	12	0	0	0	0	0	0	0	0	0	0	0	Eukaryota	Opisthokonta	Nucletmycea	Fungi	Glomerales	uncultured
ASV_3691	0	0	0	0	0	0	0	0	0	0	0	0	0	0	0	0	0	0	0	0	0	0	0	0	0	0	0	0	0	0	7	0	0	0	0	0	0	0	0	0	7	0	Eukaryota	SAR	Rhizaria	Cercozoa	Trinematidae	Trinema
ASV_3694	0	0	0	0	0	0	0	0	0	0	0	0	0	0	0	0	0	0	0	0	0	0	0	0	0	0	0	0	0	0	0	0	0	0	0	1	0	0	0	0	0	0	Eukaryota	Opisthokonta	Nucletmycea	Fungi	Atractiellomycetes	Atractiellales
ASV_3695	0	0	0	0	0	0	0	0	0	0	0	0	0	0	0	0	0	0	0	0	0	0	0	0	0	0	0	0	0	0	0	0	0	0	0	0	0	0	0	12	0	0	Eukaryota	Amoebozoa	Gracilipodida	Filamoeba	Filamoeba_sp._I4_5E	Filamoeba_sp._I4_5E
ASV_3696	0	0	0	0	0	0	0	0	0	0	0	0	0	0	0	0	0	0	0	0	0	0	0	0	0	0	0	0	0	0	0	0	0	0	0	0	0	0	0	13	0	0	Eukaryota	SAR	Alveolata	Ciliophora	Cyrtophoria	Phascolodon
ASV_3697	0	0	0	0	0	0	0	0	0	0	0	0	0	0	0	0	0	0	0	0	0	0	0	0	0	0	0	0	0	0	0	0	0	0	0	0	0	0	0	0	18	0	Eukaryota	Opisthokonta	Nucletmycea	Fungi	Glomerellaceae	Colletotrichum
ASV_3700	0	0	0	0	0	0	0	0	0	0	0	0	0	0	0	0	0	0	0	0	0	9	0	0	0	0	0	0	0	0	0	0	0	0	0	0	0	0	0	0	0	0	Eukaryota	Opisthokonta	Nucletmycea	Fungi	NA	NA
ASV_3701	0	0	0	0	0	0	0	0	0	0	0	0	0	0	0	0	0	0	0	0	0	0	0	0	18	0	0	0	0	0	0	0	0	0	0	0	0	0	0	0	0	0	Eukaryota	Opisthokonta	Nucletmycea	Fungi	Claroideoglomeraceae	Claroideoglomus
ASV_3703	0	0	0	0	0	0	0	0	0	0	0	0	0	0	0	0	0	0	0	0	0	0	0	0	0	11	0	0	0	0	0	0	0	0	0	0	0	0	0	0	0	0	Eukaryota	SAR	Alveolata	Ciliophora	Colpodida	uncultured
ASV_3704	0	0	0	0	0	0	0	0	0	0	0	0	0	0	0	0	0	0	0	0	0	0	0	0	0	6	0	0	0	0	0	0	0	0	0	0	0	0	0	0	0	0	Eukaryota	SAR	Stramenopiles	Peronosporomycetes	NA	NA
ASV_3709	0	0	0	0	0	0	0	0	0	0	0	0	0	0	0	0	0	13	0	0	0	0	0	0	0	0	0	0	0	0	0	0	0	0	3	0	0	0	0	0	0	0	Eukaryota	SAR	Alveolata	Ciliophora	Platyophryida	Platyophrya
ASV_3710	0	0	0	0	0	0	0	0	0	0	0	0	0	0	0	0	0	0	0	0	0	0	0	0	0	0	12	0	0	0	0	0	0	0	0	0	0	0	0	0	0	0	Eukaryota	SAR	Alveolata	Ciliophora	Haptoria	Arcuospathidium
ASV_3712	0	0	0	0	0	0	0	0	0	0	0	0	0	0	0	0	0	0	0	0	0	0	0	0	0	0	0	8	5	0	0	0	0	0	0	0	0	0	3	0	0	0	Eukaryota	SAR	Alveolata	Apicomplexa	Eugregarinorida	NA
ASV_3714	0	0	0	0	0	0	0	0	0	0	0	0	0	0	0	0	0	0	0	0	0	21	0	0	0	0	0	0	0	0	0	0	0	0	0	0	0	0	0	0	0	0	Eukaryota	Opisthokonta	Nucletmycea	Fungi	Cryptomycota	LKM11
ASV_3715	0	0	0	0	0	0	7	0	0	0	0	0	0	0	0	0	0	0	0	0	0	5	0	0	0	0	0	0	0	1	0	0	0	0	0	0	0	0	0	0	0	0	Eukaryota	Archaeplastida	Chloroplastida	Chlorophyta	Chlorophyceae	Incertae_Sedis
ASV_3719	0	0	0	0	0	0	0	0	0	0	0	0	0	0	0	0	0	10	0	0	0	0	0	0	0	0	0	0	0	0	0	0	0	0	0	0	0	0	0	0	0	0	Eukaryota	Opisthokonta	Nucletmycea	Fungi	Cryptomycota	LKM11
ASV_3720	0	0	0	0	0	0	0	0	0	0	0	0	0	0	0	0	0	12	0	0	0	0	0	0	0	0	0	0	0	0	0	0	0	0	0	0	0	0	0	0	0	0	Eukaryota	Opisthokonta	Nucletmycea	Fungi	Cryptomycota	LKM11
ASV_3721	0	5	0	0	0	0	0	0	0	0	0	0	0	0	0	1	0	4	0	0	0	0	0	0	0	0	0	0	0	0	0	0	0	0	0	0	0	0	0	0	0	0	Eukaryota	Opisthokonta	Nucletmycea	Fungi	Glomeromycetes	uncultured
ASV_3723	0	0	0	0	0	0	0	0	0	0	0	0	0	0	0	0	0	0	15	0	0	0	0	0	0	0	0	0	0	0	0	0	0	0	0	0	0	0	0	0	0	0	Eukaryota	SAR	Stramenopiles	Peronosporomycetes	NA	NA
ASV_3726	0	0	0	0	0	0	0	0	0	0	0	0	0	0	0	15	0	0	0	0	0	0	0	0	0	0	0	0	0	0	0	0	0	0	0	0	0	0	0	0	0	0	Eukaryota	SAR	Rhizaria	Cercozoa	NA	NA
ASV_3729	0	0	0	0	0	0	0	0	0	0	0	0	0	0	0	3	0	0	0	0	0	0	0	0	0	0	0	0	0	0	2	0	0	0	0	0	0	7	0	0	0	0	Eukaryota	Amoebozoa	Incertae_Sedis	Dictyamoeba	NA	NA
ASV_3732	0	0	0	0	0	0	0	0	0	0	0	0	0	0	0	0	0	0	0	0	0	0	0	0	0	0	0	0	0	0	0	0	0	0	0	0	0	0	2	0	0	0	Eukaryota	Amoebozoa	Tubulinea	Euamoebida	Copromyxa	Hartmannella_sp._2_4/3Da/10
ASV_3733	0	0	0	6	0	0	0	0	0	0	0	0	0	0	0	0	0	0	0	0	0	0	0	0	0	0	0	0	0	0	0	0	0	0	0	0	0	0	0	0	0	0	Eukaryota	SAR	Alveolata	Apicomplexa	Eugregarinorida	Stenophora
ASV_3734	0	0	2	3	0	0	0	0	0	0	0	0	0	0	0	0	0	0	0	0	0	0	0	0	0	0	0	0	0	0	7	0	0	0	0	0	0	0	0	0	0	0	Eukaryota	Amoebozoa	Discosea	Flabellinia	Dactylopodida	Tubulinea_group_04_sp._CAL7
ASV_3735	0	0	0	0	13	0	0	0	0	0	0	0	0	0	0	0	0	0	0	0	0	0	0	0	0	0	0	0	0	0	0	0	0	0	0	0	0	0	0	0	0	0	Eukaryota	Opisthokonta	Nucletmycea	Fungi	Nowakowskiellaceae	Nowakowskiella
ASV_3736	0	0	0	0	0	7	0	0	0	0	0	0	0	0	0	0	0	0	0	0	0	0	0	0	0	0	0	0	0	0	0	0	0	0	0	0	0	0	0	0	0	0	Eukaryota	Opisthokonta	Nucletmycea	Fungi	Glomeromycetes	uncultured
ASV_3738	0	0	0	0	0	6	0	0	0	0	0	0	0	0	0	0	0	0	0	0	0	0	0	0	0	0	0	0	4	0	0	0	0	0	0	0	0	0	0	0	0	0	Eukaryota	Opisthokonta	Nucletmycea	Fungi	Cryptomycota	LKM11
ASV_3739	0	0	0	0	0	7	0	0	0	0	0	0	0	0	0	0	0	0	0	0	0	0	0	0	0	0	0	0	0	0	0	0	0	0	0	0	0	0	0	0	0	0	Eukaryota	SAR	Rhizaria	Cercozoa	Thecofilosea	uncultured
ASV_3740	0	0	0	0	0	3	0	0	0	0	0	0	8	0	0	0	0	0	0	0	0	0	0	0	0	0	0	0	0	0	0	0	0	0	0	0	0	0	0	0	0	0	Eukaryota	SAR	Rhizaria	Cercozoa	Cercomonadidae	NA
ASV_3741	0	0	0	0	0	0	22	0	0	0	0	0	0	0	0	0	0	0	0	0	0	0	0	0	0	0	0	0	0	0	0	0	0	0	0	0	0	0	0	0	0	0	Eukaryota	SAR	Rhizaria	Cercozoa	Cercomonadidae	Paracercomonas
ASV_3743	0	1	0	0	0	0	0	0	0	0	0	0	0	0	0	0	0	0	0	0	0	0	0	0	0	0	0	0	0	0	0	0	0	0	0	0	0	0	0	0	0	0	Eukaryota	Opisthokonta	Nucletmycea	Fungi	NA	NA
ASV_3744	0	0	9	0	0	0	0	0	0	0	0	0	0	0	0	0	0	0	0	0	0	0	0	0	0	0	0	0	0	0	0	0	0	0	0	0	0	0	0	0	0	0	Eukaryota	Opisthokonta	Nucletmycea	Fungi	Archaeorhizomycetaceae	Archaeorhizomyces
ASV_3747	0	0	0	0	0	0	0	0	0	0	0	0	0	0	0	0	0	0	0	0	0	0	0	0	0	0	0	0	0	0	8	0	0	0	0	0	0	0	0	0	0	0	Eukaryota	Opisthokonta	Nucletmycea	Fungi	LKM15	uncultured_Eimeriidae
ASV_3748	0	0	0	0	0	0	0	0	0	0	18	0	0	0	0	0	0	0	0	0	0	0	0	0	0	0	0	0	0	0	0	0	0	0	0	0	0	0	0	0	0	0	Eukaryota	Opisthokonta	Nucletmycea	Fungi	Cryptomycota	LKM11
ASV_3758	0	0	0	0	0	0	0	53	0	0	0	0	0	0	0	0	0	0	0	0	0	0	0	0	0	0	0	0	0	0	0	0	0	0	0	0	0	0	0	0	0	0	Eukaryota	SAR	Stramenopiles	Peronosporomycetes	Chlamydomyzium_sp._SL02	Chlamydomyzium_sp._SL02
ASV_3761	0	0	0	0	0	0	0	0	0	0	0	0	0	0	0	0	0	0	0	0	0	0	0	0	0	0	0	0	0	19	0	0	0	0	0	0	0	0	0	0	0	0	Eukaryota	Archaeplastida	Chloroplastida	Chlorophyta	Chlorophyceae	Incertae_Sedis
ASV_3762	0	0	0	0	0	0	0	0	0	0	0	0	0	0	0	0	0	0	0	0	0	0	0	0	0	0	0	0	0	16	0	0	0	0	0	0	0	0	0	0	0	0	Eukaryota	Amoebozoa	Tubulinea	Arcellinida	Echinamoebida	Echinamoeba
ASV_3765	0	0	0	0	0	0	0	0	0	0	0	0	0	0	0	0	0	0	0	0	0	0	0	0	0	0	0	0	0	0	0	0	0	0	0	0	0	0	17	0	0	0	Eukaryota	SAR	Rhizaria	Cercozoa	Vampyrellidae	NA
ASV_3767	0	0	0	0	0	0	0	0	0	0	0	0	0	0	0	0	0	0	0	0	0	0	0	0	0	0	0	0	0	0	0	0	0	0	14	0	0	0	0	0	0	0	Eukaryota	Amoebozoa	Discosea	Flabellinia	Dactylopodida	Tubulinea_group_04_sp._CAL7
ASV_3771	0	0	0	0	0	0	0	0	0	0	0	0	0	0	0	0	0	0	0	0	0	0	0	0	17	0	0	0	0	0	0	0	0	0	0	0	0	0	0	0	0	0	Eukaryota	SAR	Alveolata	Ciliophora	Peritrichia	NA
ASV_3774	0	0	0	0	0	0	0	0	0	0	0	0	0	0	0	0	0	0	0	0	0	0	0	0	0	13	0	0	0	0	0	0	0	0	0	0	0	0	0	0	0	0	Eukaryota	Amoebozoa	Discosea	Flabellinia	Dactylopodida	Tubulinea_group_04_sp._CAL7
ASV_3775	0	0	0	0	0	0	0	0	0	0	0	0	0	4	0	0	0	0	0	0	0	0	0	0	0	4	0	0	0	0	0	0	0	0	0	0	0	0	0	0	0	0	Eukaryota	Amoebozoa	Incertae_Sedis	WIM_1_lineage	uncultured_eukaryote	uncultured_eukaryote
ASV_3778	0	0	0	0	0	0	0	0	0	0	0	0	0	0	0	0	0	0	0	0	0	8	0	0	0	0	0	14	0	0	0	0	0	0	0	0	0	0	0	0	0	0	Eukaryota	Opisthokonta	Nucletmycea	Fungi	Rhizophydiales	NA
ASV_3779	0	0	0	0	0	0	0	0	0	0	0	0	0	0	0	0	0	0	0	0	0	0	15	0	0	0	0	0	0	0	0	0	0	0	0	0	0	0	0	0	0	0	Eukaryota	SAR	Alveolata	Apicomplexa	NA	NA
ASV_3781	0	0	0	0	0	0	0	0	0	0	4	0	0	0	0	0	0	0	0	0	0	0	0	32	0	0	0	0	0	0	0	0	0	0	0	0	0	0	0	0	0	0	Eukaryota	Opisthokonta	Nucletmycea	Fungi	Synchytriaceae	Synchytrium
ASV_3783	0	0	0	0	0	0	0	0	0	0	0	0	0	0	0	0	0	0	4	0	0	0	0	0	0	0	0	0	0	0	0	0	0	0	0	0	0	0	0	0	0	0	Eukaryota	SAR	Alveolata	Apicomplexa	Eugregarinorida	NA
ASV_3784	0	0	0	0	0	0	0	0	0	0	0	0	0	0	0	0	0	0	2	0	0	0	0	0	0	0	0	0	0	0	0	0	0	0	0	0	0	2	0	0	0	0	Eukaryota	Amoebozoa	Tubulinea	Arcellinida	Echinamoebida	Echinamoeba
ASV_3786	0	0	0	0	0	0	0	0	0	0	0	0	0	0	0	11	0	0	0	0	0	0	0	0	0	0	0	0	0	0	0	0	0	0	0	0	0	0	0	0	0	0	Eukaryota	Opisthokonta	Nucletmycea	Fungi	Olpidiaceae	Olpidium
ASV_3787	0	0	0	0	0	0	0	0	0	0	0	0	0	0	0	13	0	0	0	0	0	0	0	0	0	0	0	0	0	0	0	0	0	0	0	0	0	0	0	0	0	0	Eukaryota	Amoebozoa	Discosea	Flabellinia	Dactylopodida	Tubulinea_group_04_sp._CAL7
ASV_3788	0	0	0	0	0	0	0	0	0	0	0	0	0	0	0	13	0	0	0	0	0	0	0	0	0	0	0	0	0	0	0	0	0	0	0	0	0	0	0	0	0	0	Eukaryota	Amoebozoa	Tubulinea	Arcellinida	Echinamoebida	Echinamoeba
ASV_3793	0	0	0	0	0	9	0	0	0	0	0	0	0	0	0	0	0	0	0	0	0	0	0	0	0	0	0	0	0	0	0	0	0	0	0	0	0	0	0	0	0	0	Eukaryota	SAR	Alveolata	Protalveolata	Perkinsidae	A31
ASV_3796	0	10	3	0	0	0	0	0	0	0	0	0	0	0	0	0	0	0	0	0	0	0	0	0	0	0	0	0	0	0	0	0	0	0	0	0	0	0	0	0	0	0	Eukaryota	Opisthokonta	Nucletmycea	Fungi	Cryptomycota	LKM11
ASV_3799	0	0	7	0	0	0	0	0	0	0	0	0	0	0	0	0	0	0	0	0	0	0	0	0	0	0	0	0	0	0	0	0	3	0	0	0	0	0	0	0	0	17	Eukaryota	SAR	Alveolata	Ciliophora	Platyophryida	Platyophrya
ASV_3800	0	0	3	0	0	0	0	0	0	0	0	0	0	0	0	0	0	0	0	0	0	0	0	0	0	0	0	0	0	4	0	0	0	0	9	0	0	0	0	0	0	0	Eukaryota	Archaeplastida	Chloroplastida	Chlorophyta	Chlorophyceae	Incertae_Sedis
ASV_3803	0	0	0	0	0	0	0	0	0	0	0	0	0	9	0	0	0	0	0	0	0	0	0	0	0	0	0	0	0	0	0	0	0	0	0	0	0	0	0	0	0	0	Eukaryota	Opisthokonta	Nucletmycea	Fungi	Glomerales	uncultured
ASV_3804	0	0	0	0	0	0	0	0	0	0	0	0	0	14	0	0	0	0	0	0	0	0	0	0	0	0	0	0	0	0	0	0	0	0	0	0	0	0	0	0	0	0	Eukaryota	Amoebozoa	uncultured	uncultured_eukaryote	uncultured_eukaryote	uncultured_eukaryote
ASV_3805	0	0	0	0	0	0	0	0	0	0	0	0	0	0	0	0	0	0	0	0	0	0	0	0	0	0	0	0	0	0	0	0	12	0	0	0	0	0	0	0	0	0	Eukaryota	SAR	Alveolata	Apicomplexa	Cryptosporida	Cryptosporidium
ASV_3808	0	0	0	0	0	0	0	0	0	0	0	0	0	0	0	0	0	0	0	0	0	0	0	0	0	0	0	0	13	0	0	0	0	0	0	0	0	0	0	0	0	0	Eukaryota	Amoebozoa	Discosea	Flabellinia	Dactylopodida	Tubulinea_group_04_sp._CAL7
ASV_3811	0	0	0	0	0	0	0	0	0	0	0	0	0	0	0	0	0	0	0	0	0	0	0	0	0	0	0	0	0	0	22	0	0	0	0	0	0	0	0	0	0	0	Eukaryota	Archaeplastida	Chloroplastida	Chlorophyta	Chlorophyceae	Incertae_Sedis
ASV_3815	0	0	0	0	0	0	0	0	0	0	0	0	0	0	0	0	0	0	0	0	0	0	0	0	0	0	0	0	0	0	0	0	0	0	19	0	0	0	0	0	0	0	Eukaryota	Archaeplastida	Chloroplastida	Chlorophyta	Chlorophyceae	Incertae_Sedis
ASV_3821	0	0	0	0	0	0	0	0	0	0	0	0	0	0	0	0	0	0	0	0	0	0	0	0	17	0	0	0	0	0	0	0	0	0	0	0	0	0	0	0	0	0	Eukaryota	SAR	Rhizaria	Cercozoa	Vampyrellidae	Leptophryidae_sp._BAra1
ASV_3823	0	0	1	0	0	0	0	0	0	0	0	0	0	0	0	0	0	0	0	0	0	3	0	0	3	0	0	0	0	0	0	0	0	0	1	0	0	0	0	0	0	0	Eukaryota	Archaeplastida	Chloroplastida	Chlorophyta	Chlorophyceae	Incertae_Sedis
ASV_3824	0	0	0	0	0	0	0	0	0	0	1	0	0	0	0	0	0	0	0	0	0	0	1	0	0	1	0	0	0	0	0	1	0	0	0	0	0	0	2	0	0	0	Eukaryota	Opisthokonta	Nucletmycea	Fungi	NA	NA
ASV_3828	0	0	0	2	0	0	0	0	0	0	0	0	0	0	0	0	0	0	0	0	0	0	0	0	0	3	0	0	0	0	0	0	0	0	0	0	2	0	0	4	0	0	Eukaryota	SAR	Alveolata	Ciliophora	Platyophryida	Platyophrya
ASV_3832	0	0	0	0	0	0	0	0	0	0	0	0	0	0	0	0	0	8	0	0	0	0	0	0	0	0	0	0	0	0	0	0	0	0	0	0	0	0	0	0	0	0	Eukaryota	SAR	Rhizaria	Cercozoa	Glissomonadida	Heteromita
ASV_3833	0	0	0	0	0	0	0	0	0	0	0	0	0	0	0	0	0	16	0	0	0	0	0	0	0	0	0	0	0	0	0	0	1	0	0	0	0	0	0	0	0	0	Eukaryota	Amoebozoa	Tubulinea	Euamoebida	BOLA868	uncultured_Lobosea
ASV_3835	0	0	0	0	0	0	0	0	0	0	0	0	0	0	0	0	0	0	15	0	0	0	0	0	0	0	0	0	0	0	0	0	0	0	0	0	0	0	0	0	0	0	Eukaryota	SAR	Rhizaria	Cercozoa	Glissomonadida	uncultured_eukaryote
ASV_3836	0	0	0	0	0	0	0	0	0	0	0	0	0	0	0	0	0	0	4	0	0	0	0	0	0	0	0	0	0	0	0	0	0	0	0	0	0	0	0	0	0	0	Eukaryota	Opisthokonta	Nucletmycea	Fungi	Cryptomycota	LKM11
ASV_3839	0	0	0	0	0	0	0	0	0	0	0	0	0	0	0	0	56	0	0	0	0	0	0	0	0	0	0	0	0	0	0	0	0	0	0	0	0	0	0	0	0	0	Eukaryota	Opisthokonta	Nucletmycea	Fungi	Cryptomycota	NA
ASV_3842	0	0	0	0	14	0	0	0	0	0	0	0	0	0	0	0	0	0	0	0	0	0	0	0	0	0	0	0	0	0	0	0	0	0	0	0	0	0	0	0	0	0	Eukaryota	Opisthokonta	Nucletmycea	Fungi	Archaeorhizomycetaceae	Archaeorhizomyces
ASV_3843	0	0	0	0	0	9	0	0	0	0	0	0	0	0	0	0	0	0	0	0	0	0	0	0	0	0	0	0	0	0	0	0	0	0	0	0	0	0	0	0	0	0	Eukaryota	SAR	Stramenopiles	Ochrophyta	Chromulinales	Poterioochromonas
ASV_3844	12	0	0	0	0	3	0	0	0	0	0	0	0	0	0	0	0	0	0	0	0	0	0	0	0	0	0	0	0	0	0	0	0	0	0	0	0	0	0	0	0	0	Eukaryota	SAR	Stramenopiles	Labyrinthulomycetes	Sorodiplophrys	uncultured_freshwater_eukaryote
ASV_3846	0	8	0	0	0	0	0	0	0	0	0	0	0	0	0	0	0	0	0	0	0	0	0	0	0	0	0	0	0	0	0	0	0	0	0	0	0	0	0	0	0	0	Eukaryota	SAR	Alveolata	Apicomplexa	NA	NA
ASV_3848	0	0	14	0	0	0	0	0	0	0	0	0	0	0	0	0	0	0	0	0	0	0	0	0	0	0	0	0	0	0	0	0	0	0	0	0	0	0	0	0	0	0	Eukaryota	SAR	Rhizaria	Cercozoa	Peregriniidae	Gyromitus
ASV_3849	0	0	12	0	0	0	0	0	0	0	0	0	0	0	0	0	0	0	0	0	0	0	0	0	0	0	0	0	0	0	0	0	0	0	0	0	0	0	0	0	0	0	Eukaryota	Opisthokonta	Nucletmycea	Fungi	Rhizophydiaceae	Rhizophydium
ASV_3851	0	0	0	0	0	0	0	0	0	0	0	0	15	0	0	0	0	0	0	0	0	0	0	0	0	0	0	0	0	0	0	0	0	0	0	0	0	0	0	0	0	0	Eukaryota	Opisthokonta	Nucletmycea	Fungi	NA	NA
ASV_3853	0	0	0	0	0	0	0	0	0	0	0	0	0	0	0	0	0	0	0	0	0	0	0	0	0	0	0	0	0	0	0	0	0	0	0	0	0	0	10	0	0	0	Eukaryota	SAR	Alveolata	Apicomplexa	Eugregarinorida	Gregarina
ASV_3854	0	0	0	0	0	0	0	0	0	33	0	0	0	0	0	0	0	0	0	0	0	0	0	0	0	0	0	0	0	0	0	0	0	0	0	0	0	0	0	0	0	0	Eukaryota	SAR	Rhizaria	Cercozoa	Trinematidae	Trinema
ASV_3857	0	0	0	0	0	0	0	0	0	0	0	0	0	0	0	0	0	0	0	0	0	0	0	0	0	0	0	0	0	0	0	0	15	0	0	0	0	0	0	0	0	0	Eukaryota	Opisthokonta	Nucletmycea	Fungi	Cryptomycota	LKM11
ASV_3862	0	0	0	0	0	0	0	0	0	0	0	0	0	0	0	0	0	0	0	0	0	0	0	0	0	0	0	0	0	0	12	0	0	0	0	0	0	0	0	0	0	0	Eukaryota	Opisthokonta	Nucletmycea	Fungi	Incertae_Sedis	Paramicrosporidium
ASV_3863	0	0	0	0	0	0	0	0	0	0	0	0	0	0	0	0	0	0	0	0	0	0	0	0	0	0	0	0	0	0	24	0	0	0	0	0	0	0	0	0	0	0	Eukaryota	Opisthokonta	Nucletmycea	Fungi	NA	NA
ASV_3869	0	0	0	0	0	0	0	0	0	0	0	0	0	0	0	0	0	0	0	0	0	0	0	0	0	0	0	0	0	0	0	0	0	0	0	0	0	0	0	0	17	0	Eukaryota	SAR	Rhizaria	Cercozoa	NA	NA
ASV_3870	0	0	0	0	0	0	0	0	0	0	0	0	0	0	0	0	0	0	0	0	0	0	0	0	0	0	0	0	0	0	0	0	0	0	0	0	4	0	0	0	0	0	Eukaryota	Opisthokonta	Nucletmycea	Fungi	LKM15	uncultured_fungus
ASV_3871	0	0	0	0	0	0	0	0	0	0	0	0	0	0	0	0	0	0	0	0	0	0	0	0	0	0	0	0	0	0	0	0	0	0	0	0	10	0	0	0	0	0	Eukaryota	Opisthokonta	Nucletmycea	Fungi	Glomeraceae	Rhizophagus
ASV_3872	0	0	0	0	0	0	0	0	0	0	0	0	0	0	0	0	0	0	0	0	0	0	0	0	0	0	0	0	0	0	0	0	0	0	0	0	0	14	0	0	0	0	Eukaryota	Opisthokonta	Nucletmycea	Fungi	Cryptomycota	LKM11
ASV_3876	0	0	0	0	0	0	0	0	0	0	0	0	0	0	0	0	0	0	0	0	0	0	0	0	14	0	0	0	0	0	0	0	0	0	0	0	0	0	0	0	0	0	Eukaryota	Opisthokonta	Nucletmycea	Fungi	Endogonaceae	NA
ASV_3877	0	0	0	0	0	0	0	0	0	0	0	0	0	0	0	0	0	0	0	0	0	0	0	0	10	4	0	0	0	0	0	0	0	0	0	0	0	0	0	0	0	0	Eukaryota	SAR	Rhizaria	Cercozoa	Cercomonadidae	Cercomonas
ASV_3883	0	0	0	0	0	0	0	0	0	0	0	0	0	0	0	0	0	0	0	0	0	0	0	0	0	0	10	0	0	0	0	0	0	0	0	0	0	0	0	0	0	0	Eukaryota	SAR	Rhizaria	Cercozoa	Cercomonadidae	Cercomonas
ASV_3884	0	0	0	0	0	0	0	0	0	0	0	0	0	0	0	0	0	0	0	0	0	0	0	0	0	0	12	0	0	0	0	0	0	0	0	0	0	0	0	0	0	0	Eukaryota	SAR	Rhizaria	Cercozoa	Cercomonadidae	Cercomonas
ASV_3886	0	7	0	0	0	0	0	0	0	0	0	0	0	0	0	0	0	0	0	0	0	0	0	0	0	0	6	0	0	0	0	0	0	0	0	0	0	0	0	0	0	0	Eukaryota	Opisthokonta	Nucletmycea	Fungi	Cryptomycota	LKM11
ASV_3887	0	0	0	0	0	0	0	0	0	0	16	0	0	0	0	0	0	0	0	0	0	0	0	0	0	0	3	0	0	0	0	0	0	0	0	0	0	0	0	0	0	0	Eukaryota	Opisthokonta	Nucletmycea	Fungi	NA	NA
ASV_3888	0	0	0	0	0	0	0	0	0	0	0	0	0	0	0	0	0	0	0	0	0	0	0	0	0	0	0	2	0	0	0	0	0	0	0	0	0	0	0	0	0	0	Eukaryota	SAR	Alveolata	Ciliophora	Conthreep	Nassophorea
ASV_3891	0	0	0	0	0	0	0	0	0	0	0	0	0	0	5	0	0	0	3	0	0	0	3	0	0	0	0	0	0	0	0	0	0	0	0	0	0	0	0	0	0	0	Eukaryota	Amoebozoa	Cavosteliida	Gephyramoeba_sp._ATCC50654	Gephyramoeba_sp._ATCC50654	Gephyramoeba_sp._ATCC50654
ASV_3892	0	0	0	0	0	0	0	0	0	0	0	0	0	0	0	0	0	0	0	0	0	0	0	0	0	0	0	0	0	0	6	0	0	0	0	0	0	0	0	0	0	0	Eukaryota	SAR	Rhizaria	Cercozoa	Cercomonadidae	Cercomonas
ASV_3893	0	0	0	0	0	0	0	0	0	0	0	0	0	0	0	0	0	0	13	0	0	0	0	0	0	0	0	0	0	0	0	0	0	0	0	0	0	0	0	0	0	0	Eukaryota	Amoebozoa	Schizoplasmodiida	Nematostelium	Nematostelium_ovatum	Nematostelium_ovatum
ASV_3894	0	0	0	0	0	0	0	0	0	0	0	0	0	0	0	0	0	0	14	4	0	0	0	0	0	0	0	0	0	0	0	0	0	0	0	0	0	0	0	0	0	0	Eukaryota	Amoebozoa	Tubulinea	Arcellinida	Echinamoebida	Echinamoeba
ASV_3898	0	0	0	0	0	0	0	0	0	0	0	0	0	0	0	0	0	0	0	0	3	0	0	0	0	0	0	0	0	0	0	0	0	0	0	0	0	0	0	0	0	0	Eukaryota	Opisthokonta	Nucletmycea	Fungi	Glomerales	uncultured
ASV_3899	0	0	0	0	0	0	0	0	0	0	0	0	0	0	0	0	0	0	0	0	2	0	0	0	0	0	0	0	0	0	0	0	0	0	0	0	0	0	0	0	0	0	Eukaryota	Opisthokonta	Nucletmycea	Fungi	Glomeromycetes	uncultured
ASV_3905	0	0	0	0	15	0	0	0	0	0	0	0	0	0	0	0	0	0	0	0	0	0	0	0	0	0	0	0	0	0	0	0	0	0	0	0	0	0	0	0	0	0	Eukaryota	SAR	Rhizaria	Cercozoa	Trinematidae	Trinema
ASV_3906	0	0	0	0	15	0	0	0	0	0	0	0	0	0	0	0	0	0	0	0	0	0	0	0	0	0	0	0	0	0	0	0	0	0	0	0	0	0	0	0	0	0	Eukaryota	SAR	Alveolata	Ciliophora	Colpodea	NA
ASV_3907	0	0	0	0	10	0	0	0	0	0	0	0	0	0	0	0	0	0	0	0	0	0	0	0	0	0	0	0	0	0	0	0	0	0	0	0	0	0	0	0	0	0	Eukaryota	Opisthokonta	Nucletmycea	Fungi	Incertae_Sedis	Paramicrosporidium
ASV_3908	0	0	0	0	2	0	0	0	0	0	0	0	0	0	0	0	0	0	0	0	0	0	0	0	0	0	0	0	0	0	0	0	0	0	0	0	4	0	0	0	0	0	Eukaryota	SAR	Rhizaria	Cercozoa	Cercomonadidae	Eocercomonas
ASV_3909	0	0	0	0	0	8	0	0	0	0	0	0	0	0	0	0	0	0	0	0	0	0	0	0	0	0	0	0	0	0	0	0	0	0	0	0	0	0	0	0	0	0	Eukaryota	Opisthokonta	Nucletmycea	Fungi	Cryptomycota	LKM11
ASV_3910	0	0	0	0	0	10	0	0	0	0	0	0	0	0	0	0	0	0	0	0	0	0	0	0	0	0	0	0	0	0	0	0	0	0	0	0	0	0	0	0	0	0	Eukaryota	Amoebozoa	Incertae_Sedis	Dictyamoeba	NA	NA
ASV_3913	0	0	0	0	0	0	23	0	0	0	0	0	0	0	0	0	0	0	0	0	0	0	0	0	0	0	0	0	0	0	0	0	0	0	0	0	0	0	0	0	0	0	Eukaryota	SAR	Rhizaria	Cercozoa	Incertae_Sedis	Kraken
ASV_3914	6	0	0	0	0	0	14	0	0	0	0	0	0	0	0	0	0	0	0	0	0	0	0	0	0	0	0	0	0	0	0	0	0	0	0	0	0	3	0	0	0	0	Eukaryota	Opisthokonta	Nucletmycea	Fungi	Cryptomycota	LKM11
ASV_3916	5	4	0	0	0	0	0	0	0	0	0	0	0	0	0	0	0	0	0	0	0	0	0	0	0	0	0	0	0	0	0	0	0	0	0	0	0	0	0	0	0	0	Eukaryota	Amoebozoa	Gracilipodida	Filamoeba	Filamoeba_sp._I4_5E	Filamoeba_sp._I4_5E
ASV_3917	0	13	0	0	0	0	0	0	0	0	0	0	0	0	0	0	0	0	0	0	0	0	0	0	0	0	0	0	0	0	0	0	0	0	0	0	0	0	0	0	0	0	Eukaryota	Opisthokonta	Nucletmycea	Fungi	Endogonaceae	NA
ASV_3918	0	10	0	0	0	0	0	0	0	0	0	0	0	0	0	0	0	0	0	0	0	0	0	0	0	0	0	0	0	0	0	0	0	0	0	0	0	0	0	0	0	0	Eukaryota	SAR	Stramenopiles	Ochrophyta	Chrysophyceae	P34.45
ASV_3919	0	15	0	0	0	0	0	0	0	0	0	0	0	0	0	0	0	0	0	0	0	0	0	0	0	0	0	0	0	0	0	0	1	0	0	0	0	0	0	0	0	0	Eukaryota	SAR	Alveolata	Apicomplexa	Eugregarinorida	NA
ASV_3920	0	1	0	0	0	0	0	32	0	0	0	0	0	0	0	0	0	0	0	0	0	0	0	0	0	0	0	0	0	0	0	0	0	0	0	0	0	0	0	0	0	0	Eukaryota	SAR	Alveolata	Apicomplexa	NA	NA
ASV_3921	0	0	0	0	0	0	0	0	0	0	0	0	0	0	0	0	0	0	0	0	0	0	0	0	0	0	0	0	0	0	0	0	0	0	0	0	9	0	0	0	0	0	Eukaryota	Opisthokonta	Nucletmycea	Fungi	Cryptomycota	LKM11
ASV_3924	0	0	0	0	0	0	0	0	0	0	0	0	0	8	0	0	0	0	0	0	0	0	0	0	0	0	0	0	0	0	0	0	0	0	0	0	0	0	0	0	0	0	Eukaryota	Amoebozoa	Discosea	Flabellinia	Dactylopodida	Angulamoeba
ASV_3925	0	0	0	0	0	0	0	0	0	27	0	0	0	0	0	0	0	0	0	0	0	0	0	0	0	0	0	0	0	0	0	0	0	0	0	0	0	0	0	0	0	0	Eukaryota	SAR	Alveolata	Apicomplexa	Eugregarinorida	NA
ASV_3928	0	0	0	0	0	0	0	0	0	0	0	0	0	0	0	0	0	0	0	0	0	0	0	0	0	0	0	0	11	0	0	0	0	0	0	0	0	0	0	0	0	0	Eukaryota	Opisthokonta	Nucletmycea	Fungi	Incertae_Sedis	Paramicrosporidium
ASV_3930	0	0	0	0	0	0	0	0	0	0	0	0	0	0	0	0	0	0	0	0	0	0	0	0	0	0	0	0	0	11	0	0	0	0	0	0	0	0	0	0	0	0	Eukaryota	Archaeplastida	Chloroplastida	Chlorophyta	Chlorophyceae	Incertae_Sedis
ASV_3931	0	0	0	0	0	0	0	0	0	0	0	0	0	0	0	0	0	0	0	0	0	0	0	0	0	0	0	0	0	0	9	0	0	0	0	0	0	0	0	0	0	0	Eukaryota	Opisthokonta	Nucletmycea	Fungi	Endogonaceae	Endogone
ASV_3932	0	0	0	0	0	0	0	0	0	0	0	0	0	0	0	0	0	0	0	0	0	0	0	0	0	0	0	0	0	0	10	0	0	0	0	0	0	0	0	0	0	0	Eukaryota	Amoebozoa	Gracilipodida	Filamoeba	NA	NA
ASV_3936	0	0	0	0	0	0	0	0	0	0	0	0	0	0	0	0	0	0	0	0	0	0	0	0	0	0	0	0	0	0	0	0	0	0	0	0	0	0	0	0	17	0	Eukaryota	SAR	Rhizaria	Cercozoa	Incertae_Sedis	Tracheleuglypha
ASV_3938	0	0	0	0	0	0	0	0	0	0	0	0	0	0	0	0	0	0	0	0	0	0	0	0	0	0	0	0	0	0	0	0	0	0	12	0	0	0	0	0	0	0	Eukaryota	Amoebozoa	Discosea	Flabellinia	Dactylopodida	Angulamoeba
ASV_3939	0	0	0	0	0	0	0	0	0	0	0	0	0	0	0	0	0	0	0	0	0	0	0	0	0	0	0	0	0	0	0	0	0	0	13	0	0	0	0	0	0	0	Eukaryota	SAR	Alveolata	Apicomplexa	NA	NA
ASV_3940	0	0	0	0	0	0	0	0	0	0	0	0	0	0	0	0	0	0	0	0	0	0	0	0	0	0	0	0	0	0	0	0	0	0	13	0	0	0	0	0	0	0	Eukaryota	SAR	Alveolata	Ciliophora	Platyophryida	Platyophrya
ASV_3943	0	0	0	0	0	0	0	0	0	0	0	0	0	0	0	0	0	0	0	0	0	0	0	0	21	0	0	0	0	0	0	0	0	0	0	0	0	0	0	0	0	0	Eukaryota	SAR	Rhizaria	Cercozoa	Thecofilosea	uncultured
ASV_3944	0	0	0	0	0	0	0	0	0	0	0	0	0	0	0	0	0	0	0	0	0	0	0	0	16	0	0	0	0	0	0	0	0	0	0	0	0	0	0	0	0	0	Eukaryota	Opisthokonta	Nucletmycea	Fungi	NA	NA
ASV_3948	0	0	0	0	0	0	0	0	0	0	0	0	0	0	11	0	0	0	0	0	0	0	0	0	0	3	0	0	0	0	0	0	0	0	0	0	0	0	0	1	0	0	Eukaryota	Amoebozoa	Tubulinea	Arcellinida	Echinamoebida	Echinamoeba
ASV_3949	0	0	0	0	0	0	0	0	0	0	0	0	0	0	0	0	0	0	0	0	0	0	0	0	0	0	0	0	0	0	0	0	0	0	5	0	0	0	0	0	0	0	Eukaryota	Archaeplastida	Chloroplastida	Chlorophyta	Chlorophyceae	Incertae_Sedis
ASV_3950	0	0	0	0	0	0	0	0	0	0	0	0	0	0	0	0	0	0	0	0	0	0	0	0	0	0	8	0	0	0	0	0	0	0	0	0	0	0	0	0	0	0	Eukaryota	Opisthokonta	Nucletmycea	Fungi	Zoopagales	uncultured
ASV_3952	0	0	0	0	0	0	0	0	0	0	0	0	0	0	0	0	0	0	0	0	0	0	0	0	0	0	12	0	0	0	0	0	0	0	0	0	0	0	0	0	0	0	Eukaryota	SAR	Alveolata	Dinoflagellata	NA	NA
ASV_3953	0	0	0	0	0	0	0	0	0	0	0	0	0	0	0	0	14	4	0	0	0	0	0	0	0	0	5	0	0	0	0	0	0	0	0	0	0	0	0	0	0	0	Eukaryota	Opisthokonta	Nucletmycea	Fungi	Glomerales	uncultured
ASV_3954	0	0	0	0	0	0	0	0	0	0	0	0	0	0	0	0	0	0	0	0	0	0	0	0	0	0	0	27	0	0	0	0	0	0	0	0	0	0	0	0	0	0	Eukaryota	Amoebozoa	Tubulinea	Euamoebida	NA	NA
ASV_3961	0	0	0	0	0	0	0	0	0	0	0	0	0	0	0	0	0	0	10	0	0	0	0	0	0	0	0	0	0	0	0	0	0	0	0	0	0	0	0	0	0	0	Eukaryota	SAR	Alveolata	Dinoflagellata	NA	NA
ASV_3963	5	0	0	0	0	0	0	0	0	0	0	0	0	0	9	0	0	0	0	0	0	0	0	0	0	0	0	0	0	0	0	0	0	0	0	0	0	0	0	0	0	0	Eukaryota	Amoebozoa	Protosteliida	uncultured_Peniaceae	uncultured_Peniaceae	uncultured_Peniaceae
ASV_3968	0	0	0	0	8	0	0	0	0	0	0	0	0	0	0	0	0	0	0	0	0	0	0	0	0	0	0	0	0	0	0	0	0	0	0	0	0	0	0	0	0	0	Eukaryota	SAR	Stramenopiles	Ochrophyta	Ochromonadales	Ochromonas
ASV_3969	0	0	0	0	0	0	0	0	0	0	0	0	0	0	0	0	0	0	0	0	0	0	0	0	0	0	0	0	0	0	8	0	0	0	5	0	2	0	0	0	1	0	Eukaryota	Opisthokonta	Nucletmycea	Fungi	Mortierellaceae	Mortierella
ASV_3970	0	0	0	0	0	1	0	0	0	0	0	0	0	0	0	0	0	0	0	0	0	0	0	0	0	0	0	0	0	0	4	0	0	0	0	0	0	0	0	4	0	0	Eukaryota	Opisthokonta	Nucletmycea	Fungi	Glomeromycetes	uncultured
ASV_3975	0	8	0	0	0	0	0	0	0	0	0	0	0	0	0	0	0	0	0	0	0	0	0	0	0	0	0	0	0	0	0	0	0	0	0	0	0	0	0	0	0	0	Eukaryota	SAR	Rhizaria	Cercozoa	Euglyphidae	Euglypha
ASV_3976	0	0	0	0	0	0	0	0	0	0	0	0	0	0	0	0	0	0	0	0	0	0	0	0	0	0	0	0	0	0	0	0	0	0	0	0	0	0	11	0	0	0	Eukaryota	Opisthokonta	Nucletmycea	Fungi	Glomeromycetes	uncultured
ASV_3980	0	0	0	0	0	0	0	0	0	0	0	14	0	0	0	0	0	0	0	0	0	0	0	0	0	0	0	0	0	0	0	0	0	0	0	0	0	0	0	0	0	0	Eukaryota	Opisthokonta	Nucletmycea	Fungi	Cryptomycota	LKM11
ASV_3983	0	0	0	0	0	0	0	0	25	0	0	0	0	0	0	0	0	0	0	0	0	0	0	0	0	0	0	0	0	0	0	0	0	0	0	0	0	0	0	0	0	0	Eukaryota	Opisthokonta	Nucletmycea	Fungi	Clathraceae	Pseudocolus
ASV_3984	0	0	0	0	0	0	0	0	0	33	0	0	0	0	0	0	0	0	0	0	0	0	0	0	0	0	0	0	0	0	0	0	0	0	0	0	0	0	0	0	0	0	Eukaryota	Opisthokonta	Nucletmycea	Fungi	Cryptomycota	LKM11
ASV_3986	0	0	0	0	0	0	0	0	0	0	0	0	0	0	0	0	0	0	0	0	0	0	0	0	0	0	0	0	0	0	0	0	10	0	0	0	0	0	0	0	0	0	Eukaryota	SAR	Alveolata	Apicomplexa	Eugregarinorida	Gregarina
ASV_3987	0	0	0	0	0	0	0	0	0	0	0	0	0	0	0	0	0	0	0	0	0	0	0	0	0	0	0	0	0	0	0	0	13	0	0	0	0	0	0	0	0	0	Eukaryota	Opisthokonta	Nucletmycea	Fungi	Cryptomycota	LKM11
ASV_3988	0	0	0	0	0	0	0	0	0	0	0	0	0	0	0	0	0	0	0	0	0	0	0	0	0	0	0	0	0	16	0	0	0	0	0	0	0	0	0	0	0	0	Eukaryota	SAR	Alveolata	Ciliophora	Spirotrichea	Hypotrichia
ASV_3992	0	0	0	0	0	0	0	0	0	0	0	0	0	0	0	0	0	0	0	0	0	0	0	0	0	0	0	0	0	0	0	0	0	0	0	0	6	0	0	0	0	0	Eukaryota	Opisthokonta	Nucletmycea	Fungi	Cryptomycota	LKM11
ASV_3995	0	0	0	0	0	0	0	0	0	0	0	0	0	0	0	0	0	0	0	0	0	0	0	0	0	0	0	0	0	0	0	0	0	0	0	0	0	23	0	0	0	0	Eukaryota	SAR	Stramenopiles	Labyrinthulomycetes	Sorodiplophrys	NA
ASV_3997	0	0	0	0	0	0	0	0	0	0	4	0	0	0	0	0	0	0	0	0	0	0	0	0	0	0	0	0	0	0	0	0	0	0	0	0	0	0	3	0	0	0	Eukaryota	Amoebozoa	Tubulinea	Euamoebida	BOLA868	uncultured_eukaryote
ASV_3998	0	0	0	0	0	0	0	0	0	0	0	0	0	0	0	0	0	0	0	0	0	0	0	0	20	0	0	0	0	0	0	0	0	0	0	0	0	0	0	0	0	0	Eukaryota	Amoebozoa	Mycamoeba	Mycamoeba_gemmipara	Mycamoeba_gemmipara	Mycamoeba_gemmipara
ASV_4001	0	0	0	0	0	0	0	0	0	0	0	0	0	0	0	0	0	0	0	0	0	4	0	0	1	1	0	0	0	0	0	0	0	0	1	0	0	0	0	0	0	0	Eukaryota	Archaeplastida	Chloroplastida	Chlorophyta	Chlorophyceae	Incertae_Sedis
ASV_4002	0	0	0	0	0	0	0	0	0	0	0	0	0	0	0	0	0	0	0	0	0	0	0	0	0	7	0	0	0	0	0	0	0	0	0	0	0	0	0	0	0	0	Eukaryota	SAR	Stramenopiles	MAST-12	MAST-12C	uncultured_Eimeriidae
ASV_4008	0	0	0	0	0	8	0	0	0	0	0	0	0	0	0	0	0	0	0	0	0	0	0	0	0	0	0	0	0	0	0	0	0	0	0	0	0	0	0	0	0	0	Eukaryota	SAR	Rhizaria	Cercozoa	Vampyrellidae	NA
ASV_4009	0	0	0	0	0	0	0	0	0	0	0	0	0	0	0	0	0	0	0	0	0	0	0	0	0	0	8	0	0	0	0	0	0	0	0	0	0	0	0	0	0	0	Eukaryota	Opisthokonta	Nucletmycea	Fungi	Cryptomycota	LKM11
ASV_4010	0	0	0	0	0	0	0	0	0	0	0	0	0	0	0	0	0	0	0	0	0	0	0	0	0	0	7	0	0	0	0	0	0	0	0	0	0	0	0	0	0	0	Eukaryota	Opisthokonta	Nucletmycea	Fungi	NA	NA
ASV_4015	0	0	0	4	0	0	0	0	0	0	0	0	0	0	0	0	0	0	0	0	0	7	0	0	0	0	0	0	0	0	0	0	0	0	0	0	0	0	0	0	0	0	Eukaryota	Opisthokonta	Nucletmycea	Fungi	NA	NA
ASV_4017	0	0	0	0	0	0	0	0	0	0	0	0	0	0	0	0	0	0	0	0	0	0	10	0	0	0	0	0	0	0	0	0	0	0	0	0	0	0	0	0	0	0	Eukaryota	Opisthokonta	Nucletmycea	Fungi	NA	NA
ASV_4020	0	0	0	0	0	0	0	0	0	0	0	0	0	0	0	0	0	13	0	0	0	0	0	0	0	0	0	0	0	0	0	0	0	0	0	0	0	0	0	0	0	0	Eukaryota	Amoebozoa	Tubulinea	Arcellinida	Echinamoebida	Echinamoeba
ASV_4021	0	0	0	0	0	0	0	0	0	0	0	0	0	0	0	0	0	11	0	0	0	0	0	0	0	0	0	0	0	0	0	0	0	0	0	0	0	0	0	0	0	0	Eukaryota	SAR	Rhizaria	Cercozoa	Cercomonadidae	NA
ASV_4022	0	0	0	0	0	0	0	0	0	0	0	0	0	0	0	0	0	12	0	0	0	0	0	0	0	0	0	0	0	0	0	0	0	0	0	0	0	0	0	0	0	0	Eukaryota	Opisthokonta	Holozoa	Choanoflagellida	Salpingoecidae	Salpingoeca
ASV_4025	0	0	0	0	0	0	0	0	0	0	0	0	0	0	0	0	0	0	2	0	0	0	0	0	0	0	0	0	0	0	0	0	0	13	0	0	0	0	0	0	0	0	Eukaryota	SAR	Alveolata	Apicomplexa	NA	NA
ASV_4027	0	0	0	0	0	0	0	0	0	0	0	0	0	0	0	0	0	0	0	0	2	0	0	0	0	0	0	0	0	0	0	0	0	0	0	0	0	0	0	0	0	0	Eukaryota	Amoebozoa	Cavosteliida	Gephyramoeba_sp._ATCC50654	Gephyramoeba_sp._ATCC50654	Gephyramoeba_sp._ATCC50654
ASV_4030	0	0	0	0	0	0	0	0	0	0	0	0	0	0	0	3	0	0	0	0	0	0	0	0	0	0	0	0	0	0	0	0	0	0	0	0	6	0	0	0	0	0	Eukaryota	Opisthokonta	Nucletmycea	Fungi	Rhizophydiales	uncultured
ASV_4031	0	0	0	0	0	0	0	0	0	0	0	0	0	0	0	0	0	0	0	0	0	0	0	0	0	0	0	0	0	4	0	0	0	0	0	0	0	0	1	0	0	0	Eukaryota	Archaeplastida	Chloroplastida	Chlorophyta	Chlorophyceae	Incertae_Sedis
ASV_4032	0	0	0	3	0	0	0	0	0	0	0	0	0	0	0	0	0	0	0	0	0	0	0	0	0	0	0	0	0	0	0	0	0	0	0	0	0	0	0	0	0	0	Eukaryota	Opisthokonta	Nucletmycea	Fungi	Archaeorhizomycetaceae	Archaeorhizomyces
ASV_4033	0	0	0	0	5	0	0	0	0	0	0	0	0	0	0	0	0	0	0	0	0	0	0	0	0	0	0	0	0	0	0	0	0	0	0	0	0	0	0	0	0	0	Eukaryota	Amoebozoa	Incertae_Sedis	Arboramoeba	uncultured_Acanthamoeba	uncultured_Acanthamoeba
ASV_4034	0	0	0	0	12	0	0	0	0	0	0	0	0	0	0	0	0	0	0	0	0	0	0	0	0	0	0	0	0	0	0	0	0	0	0	0	0	0	0	0	0	0	Eukaryota	Incertae_Sedis	Apusomonadidae	Apusomonas	Apusomonas_proboscidea	Apusomonas_proboscidea
ASV_4035	0	0	0	0	8	0	0	0	0	0	0	0	0	0	0	0	0	0	0	0	0	0	0	0	0	0	0	0	0	0	0	0	0	0	0	0	0	0	0	0	0	0	Eukaryota	SAR	Rhizaria	Cercozoa	Vampyrellidae	uncultured
ASV_4036	0	0	0	0	4	0	0	0	0	0	0	0	0	0	0	0	0	0	0	0	0	0	0	0	0	0	0	0	0	0	0	0	0	0	0	0	0	0	0	0	0	0	Eukaryota	Amoebozoa	Tubulinea	Arcellinida	Echinamoebida	Echinamoeba
ASV_4037	0	0	0	0	0	12	0	0	0	0	0	0	0	0	0	0	0	0	0	0	0	0	0	0	0	0	0	0	0	0	0	0	0	0	0	0	0	0	0	0	0	0	Eukaryota	SAR	Alveolata	Apicomplexa	Eugregarinorida	Stenophora
ASV_4038	0	0	0	0	0	4	0	0	0	0	0	0	0	0	0	0	0	0	0	0	0	0	0	0	0	0	0	0	0	0	0	0	0	0	0	0	0	0	0	0	0	0	Eukaryota	SAR	Alveolata	Ciliophora	Hypotrichia	Pseudourostyla
ASV_4039	0	0	0	0	0	11	0	0	0	0	0	0	0	0	0	0	0	0	0	0	0	0	0	0	0	0	0	0	0	0	0	0	0	0	0	0	0	0	0	0	0	0	Eukaryota	Opisthokonta	Nucletmycea	Fungi	Glomeromycetes	uncultured
ASV_4040	0	4	0	0	0	6	0	0	0	0	0	0	0	0	0	0	0	0	0	0	0	0	0	0	0	0	0	0	0	0	0	0	0	0	0	0	0	0	0	0	0	0	Eukaryota	Opisthokonta	Nucletmycea	Fungi	Glomerales	uncultured
ASV_4042	4	0	0	0	0	0	9	0	0	0	0	0	0	0	0	0	0	0	0	0	0	0	0	0	0	0	0	0	0	0	0	0	0	0	0	0	2	0	0	0	0	0	Eukaryota	Opisthokonta	Nucletmycea	Fungi	Cryptomycota	LKM11
ASV_4043	10	0	0	0	0	0	0	0	0	0	0	0	0	0	0	0	0	0	0	0	0	0	0	0	0	0	0	0	0	0	0	0	0	0	0	0	0	0	0	0	0	0	Eukaryota	SAR	Rhizaria	Cercozoa	Rhizaspididae	Rhogostoma
ASV_4044	18	0	0	0	0	0	0	0	0	0	0	0	0	0	0	0	0	0	0	0	0	0	0	0	0	0	0	0	0	0	0	0	0	0	0	0	0	0	0	0	0	0	Eukaryota	Opisthokonta	Nucletmycea	Fungi	NA	NA
ASV_4045	12	0	0	0	0	0	0	0	0	0	0	0	0	0	0	0	0	0	0	0	0	0	0	0	0	0	0	0	0	0	0	0	0	0	0	0	0	0	0	0	0	0	Eukaryota	Opisthokonta	Nucletmycea	Fungi	Glomeromycetes	uncultured
ASV_4047	8	0	0	0	0	0	0	0	0	0	0	0	0	0	0	0	0	0	0	0	0	0	0	0	0	0	0	0	0	1	0	0	0	0	8	0	0	0	0	0	0	0	Eukaryota	Archaeplastida	Chloroplastida	Chlorophyta	Chlorophyceae	Incertae_Sedis
ASV_4048	0	15	0	0	0	0	0	0	0	0	0	0	0	0	0	0	0	0	0	0	0	0	0	0	0	0	0	0	0	0	0	0	0	0	0	0	0	0	0	0	0	0	Eukaryota	SAR	Alveolata	Apicomplexa	Eimeriorina	NA
ASV_4049	0	12	0	0	0	0	0	0	0	0	0	0	0	0	0	0	0	0	0	0	0	0	0	0	0	0	0	0	0	0	0	0	0	0	0	0	0	0	0	0	0	0	Eukaryota	Opisthokonta	Nucletmycea	Fungi	NA	NA
ASV_4050	0	2	5	0	0	0	0	0	0	0	0	0	0	0	0	0	0	0	0	0	0	0	0	0	0	0	0	0	0	0	0	0	0	0	0	0	0	0	0	0	0	0	Eukaryota	Opisthokonta	Nucletmycea	Fungi	Cryptomycota	LKM11
ASV_4052	0	0	0	0	0	0	0	0	0	0	16	0	0	0	0	0	0	0	0	0	0	0	0	0	0	0	0	0	0	0	0	0	0	0	0	0	0	0	0	0	0	0	Eukaryota	Opisthokonta	Nucletmycea	Fungi	NA	NA
ASV_4055	0	0	0	0	0	0	0	0	0	0	0	0	0	9	0	0	0	0	0	0	0	0	0	0	0	0	0	0	0	0	0	0	0	0	0	0	0	0	0	0	0	0	Eukaryota	SAR	Rhizaria	Cercozoa	uncultured	uncultured_rhizosphere_cercozoan
ASV_4059	0	0	0	0	0	0	0	0	0	0	0	0	0	0	0	0	0	0	0	0	0	0	0	0	0	0	0	0	0	0	0	12	0	4	0	0	0	0	0	0	0	0	Eukaryota	SAR	Alveolata	Apicomplexa	Archigregarinorida	Selenidium
ASV_4060	0	0	0	0	0	0	0	0	0	0	0	0	0	0	0	0	0	0	0	0	0	0	0	0	0	0	0	0	0	0	0	0	12	0	0	0	0	0	0	0	0	0	Eukaryota	Archaeplastida	Chloroplastida	Chlorophyta	Ulvophyceae	Trentepohlia_sp._TreFl35
ASV_4061	0	0	0	0	0	0	0	0	0	0	0	0	0	0	0	0	0	0	0	0	0	0	0	0	0	0	0	0	0	0	0	0	6	0	0	0	3	0	0	0	0	0	Eukaryota	SAR	Stramenopiles	MAST-12	MAST-12C	uncultured_Eimeriidae
ASV_4062	0	0	0	0	0	0	0	0	0	0	0	0	0	0	0	0	0	0	0	0	0	0	0	0	0	0	0	0	0	0	11	0	0	0	0	0	0	0	0	0	0	0	Eukaryota	Opisthokonta	Nucletmycea	Fungi	Glomeraceae	Rhizophagus
ASV_4063	0	0	0	0	0	0	0	0	0	0	0	0	0	0	0	0	0	0	0	0	0	0	0	0	0	0	0	0	0	0	5	0	0	0	0	0	0	0	7	0	0	0	Eukaryota	Opisthokonta	Nucletmycea	Fungi	Cryptomycota	LKM11
ASV_4066	0	0	0	0	0	0	0	0	0	0	0	0	0	0	0	0	0	0	0	0	0	0	0	0	0	0	0	0	0	0	0	0	0	0	0	0	0	0	12	0	0	0	Eukaryota	Opisthokonta	Nucletmycea	Fungi	Cryptomycota	LKM11
ASV_4067	0	0	0	0	0	0	0	0	0	0	0	0	0	0	0	0	0	0	0	0	0	0	0	0	0	0	0	0	0	0	0	0	0	0	0	0	0	0	13	0	0	0	Eukaryota	Opisthokonta	Nucletmycea	Fungi	Atractiellomycetes	Atractiellales
ASV_4068	0	0	0	0	0	0	0	0	0	0	0	0	0	0	0	0	0	0	0	0	0	0	0	0	0	0	0	0	0	0	0	0	0	0	0	0	0	0	0	8	0	0	Eukaryota	Opisthokonta	Nucletmycea	Fungi	NA	NA
ASV_4069	0	0	0	0	0	0	0	0	0	0	0	0	0	0	0	0	0	0	0	0	0	0	0	0	0	0	0	0	0	0	0	0	0	0	0	0	0	0	0	15	0	0	Eukaryota	SAR	Rhizaria	Cercozoa	Euglyphidae	Euglypha
ASV_4070	0	0	0	0	0	0	0	0	0	0	0	0	0	0	0	0	0	0	0	0	0	0	0	0	0	0	0	0	0	0	0	0	0	0	0	0	0	0	0	0	11	0	Eukaryota	SAR	Alveolata	Apicomplexa	Eugregarinorida	Stenophora
ASV_4071	0	0	0	0	0	0	0	0	0	0	0	0	0	0	0	0	0	0	0	0	0	0	0	0	0	0	0	0	0	0	0	0	0	0	0	0	0	0	0	0	14	0	Eukaryota	Opisthokonta	Nucletmycea	Fungi	Glomeromycetes	uncultured
ASV_4072	0	0	0	0	0	0	0	0	0	0	0	0	0	0	0	0	0	0	0	0	0	0	0	0	0	0	0	0	0	0	0	0	0	0	0	20	0	0	0	0	0	0	Eukaryota	SAR	Alveolata	Apicomplexa	Eugregarinorida	NA
ASV_4073	0	0	0	0	0	0	0	0	0	0	0	0	0	0	0	0	0	0	0	0	0	0	0	0	0	0	0	0	0	0	0	0	0	0	0	0	5	11	0	0	0	0	Eukaryota	Amoebozoa	Tubulinea	Arcellinida	Echinamoebida	Echinamoeba
ASV_4074	0	0	0	0	0	0	0	0	0	0	0	0	0	0	0	0	0	0	0	0	0	0	0	0	0	0	0	0	0	0	0	0	0	0	11	0	0	6	0	0	0	0	Eukaryota	Opisthokonta	Nucletmycea	Fungi	LKM15	uncultured_Eimeriidae
ASV_4075	0	0	0	0	0	0	0	0	0	0	0	0	0	0	0	0	0	0	0	0	0	0	0	0	0	0	0	0	0	0	0	0	0	0	12	0	0	0	0	0	0	0	Eukaryota	SAR	Rhizaria	Cercozoa	Thecofilosea	uncultured
ASV_4077	0	0	0	0	0	0	0	0	0	0	0	0	0	0	0	0	0	0	0	0	0	0	0	0	13	0	0	0	0	0	0	0	0	0	0	0	0	0	0	0	0	0	Eukaryota	Opisthokonta	Nucletmycea	Fungi	Glomeromycetes	uncultured
ASV_4079	0	0	0	0	0	0	0	0	0	0	0	0	0	0	0	0	0	0	0	0	0	0	0	0	6	3	3	0	0	0	0	0	0	0	0	0	0	0	0	0	0	0	Eukaryota	Opisthokonta	Nucletmycea	Fungi	Rhizophydiales	uncultured
ASV_4080	0	0	0	0	0	0	0	0	0	0	0	0	0	0	0	0	0	0	0	0	0	0	0	0	0	12	0	0	0	0	0	0	0	0	0	0	0	0	0	0	0	0	Eukaryota	SAR	Stramenopiles	Labyrinthulomycetes	Sorodiplophrys	uncultured_freshwater_eukaryote
ASV_4081	0	0	0	0	0	0	0	0	0	0	0	0	0	0	0	0	0	0	0	0	0	0	0	0	0	1	0	0	0	0	0	0	12	0	0	0	0	0	0	0	0	0	Eukaryota	Opisthokonta	Nucletmycea	Fungi	Incertae_Sedis	Paramicrosporidium
ASV_4084	0	0	0	0	0	0	0	0	0	0	0	0	0	0	0	0	0	0	0	0	0	0	0	0	0	0	10	0	0	0	0	0	0	0	0	0	0	0	0	0	0	0	Eukaryota	Haptophyta	uncultured	uncultured_haptophyte	uncultured_haptophyte	uncultured_haptophyte
ASV_4086	0	0	0	0	0	0	0	0	0	0	0	0	0	0	0	0	0	0	0	0	0	0	0	0	0	0	0	22	0	0	0	0	0	0	0	0	0	0	0	0	0	0	Eukaryota	Amoebozoa	Schizoplasmodiida	Ceratiomyxella	Ceratiomyxella_tahitiensis	Ceratiomyxella_tahitiensis
ASV_4087	0	0	0	0	0	0	0	0	0	0	0	0	0	0	0	0	0	0	0	0	0	23	0	0	0	0	0	0	0	0	0	0	0	0	0	0	0	0	0	0	0	0	Eukaryota	Archaeplastida	Chloroplastida	Chlorophyta	Ulvophyceae	NA
ASV_4090	0	0	0	0	0	0	0	0	0	0	0	0	0	0	0	0	0	0	0	0	2	0	7	0	0	0	0	0	0	0	0	0	0	0	0	0	0	0	0	0	0	0	Eukaryota	Opisthokonta	Nucletmycea	Fungi	NA	NA
ASV_4093	0	0	0	0	0	0	0	0	0	0	0	0	0	0	0	0	0	0	0	0	0	0	0	0	0	0	0	0	0	0	0	0	0	1	0	0	0	0	0	0	0	0	Eukaryota	Opisthokonta	Nucletmycea	Fungi	NA	NA
ASV_4094	0	0	0	0	0	0	0	0	0	0	0	0	0	0	0	0	0	0	0	11	0	0	0	0	0	0	0	0	0	0	0	0	0	0	0	0	0	0	0	0	0	0	Eukaryota	Archaeplastida	Chloroplastida	Chlorophyta	Chlorophyceae	Incertae_Sedis
ASV_4095	0	0	0	0	0	0	0	0	0	0	0	0	0	0	0	0	0	0	0	0	9	0	0	0	0	0	0	0	0	0	0	0	0	0	0	0	0	0	0	0	0	0	Eukaryota	Opisthokonta	Nucletmycea	Fungi	Cryptomycota	LKM11
ASV_4096	0	0	0	0	0	0	0	0	0	0	0	0	0	0	0	0	0	0	0	0	5	0	0	0	0	0	0	0	0	0	0	0	0	0	0	0	0	0	0	0	0	0	Eukaryota	Opisthokonta	Nucletmycea	Fungi	Endogonaceae	uncultured
ASV_4099	3	0	0	0	5	0	0	0	0	0	0	0	0	0	0	0	0	0	0	0	0	0	0	0	0	0	0	0	0	0	0	0	0	0	0	0	0	0	0	0	0	0	Eukaryota	Amoebozoa	Protosteliida	uncultured_Peniaceae	uncultured_Peniaceae	uncultured_Peniaceae
ASV_4102	0	0	0	0	0	0	0	0	0	0	0	0	0	0	0	6	0	0	0	0	0	0	0	0	0	0	0	0	0	0	0	0	0	0	0	0	0	0	0	0	0	0	Eukaryota	SAR	Rhizaria	Cercozoa	Cercomonadidae	Cercomonas
ASV_4104	0	0	0	7	0	0	0	0	0	0	0	0	0	0	0	0	0	0	0	0	0	0	0	0	0	0	0	0	0	0	0	0	0	0	0	0	0	0	0	0	0	0	Eukaryota	Opisthokonta	Nucletmycea	Fungi	Cryptomycota	LKM11
ASV_4105	0	0	0	0	10	0	0	0	0	0	0	0	0	0	0	0	0	0	0	0	0	0	0	0	0	0	0	0	0	0	0	0	0	0	0	0	0	0	0	0	0	0	Eukaryota	Opisthokonta	Nucletmycea	Fungi	NA	NA
ASV_4106	0	0	0	0	12	0	0	0	0	0	0	0	0	0	0	0	0	0	0	0	0	0	0	0	0	0	0	0	0	0	0	0	0	0	0	0	0	0	0	0	0	0	Eukaryota	Opisthokonta	Nucletmycea	Fungi	Cryptomycota	LKM11
ASV_4107	0	0	0	0	4	0	0	0	0	0	0	0	0	0	0	0	0	0	0	0	0	0	0	0	0	0	0	0	0	0	1	0	0	0	1	0	0	0	0	0	2	6	Eukaryota	Opisthokonta	Nucletmycea	Fungi	Mortierellaceae	Mortierella
ASV_4108	0	0	0	0	0	7	0	0	0	0	0	0	0	0	0	0	0	0	0	0	0	0	0	0	0	0	0	0	0	0	0	0	0	0	0	0	0	0	0	0	0	0	Eukaryota	Amoebozoa	Incertae_Sedis	Dictyamoeba	uncultured_eukaryote	uncultured_eukaryote
ASV_4109	0	17	0	0	0	0	0	0	0	0	0	0	0	0	0	0	0	0	0	0	0	0	0	0	0	0	0	0	0	0	0	0	0	0	0	0	0	0	0	0	0	0	Eukaryota	SAR	Rhizaria	Cercozoa	Cercomonadidae	NA
ASV_4110	0	10	3	0	0	0	0	0	0	0	0	0	0	0	0	0	0	0	0	0	0	0	0	0	0	0	0	0	0	0	0	0	0	0	0	0	0	0	0	0	0	0	Eukaryota	SAR	Stramenopiles	Ochrophyta	Chromulinales	JBNA46
ASV_4111	0	6	0	0	0	0	0	0	0	0	0	7	0	0	0	0	0	0	0	0	0	0	0	0	0	0	0	0	0	0	0	0	0	0	0	0	0	0	0	0	0	0	Eukaryota	Amoebozoa	Discosea	Flabellinia	Dactylopodida	uncultured_eukaryote
ASV_4115	0	0	0	0	0	0	0	0	0	0	16	0	0	0	0	0	0	0	0	0	0	0	0	0	0	0	0	0	0	0	0	0	0	0	0	0	0	0	0	0	0	0	Eukaryota	Opisthokonta	Nucletmycea	Fungi	Cryptomycota	LKM11
ASV_4119	0	0	0	0	0	0	0	0	0	0	0	0	12	0	0	0	0	0	0	0	0	0	0	0	0	0	0	0	0	0	0	0	0	0	0	0	0	0	0	0	0	0	Eukaryota	Opisthokonta	Nucletmycea	Fungi	Endogonaceae	Endogone
ASV_4122	0	0	0	0	0	0	0	0	0	0	0	0	0	13	0	0	0	0	0	0	0	0	0	0	0	0	0	0	0	0	0	0	0	0	0	0	0	0	0	0	0	0	Eukaryota	SAR	Rhizaria	Cercozoa	Glissomonadida	Heteromita
ASV_4123	0	0	0	0	0	0	0	0	0	0	0	0	0	11	0	0	0	0	0	0	0	0	0	0	0	0	0	0	0	0	0	0	0	0	0	0	0	0	0	0	0	0	Eukaryota	Amoebozoa	Protosteliida	uncultured_Peniaceae	uncultured_Peniaceae	uncultured_Peniaceae
ASV_4124	0	0	0	0	0	0	0	0	0	0	0	0	0	4	0	0	0	0	0	0	0	0	0	0	0	0	0	0	0	0	8	0	0	0	0	0	0	0	0	0	0	0	Eukaryota	Opisthokonta	Nucletmycea	Fungi	Chytridiales	Incertae_Sedis
ASV_4125	0	0	0	0	0	0	0	0	0	35	0	0	0	0	0	0	0	0	0	0	0	0	0	0	0	0	0	0	0	0	0	0	0	0	0	0	0	0	0	0	0	0	Eukaryota	SAR	Rhizaria	Cercozoa	Trinematidae	Trinema
ASV_4132	0	0	0	0	0	0	0	0	0	0	0	0	0	0	0	0	0	0	0	0	0	0	0	0	0	0	0	0	0	9	0	0	0	0	0	0	0	0	0	0	0	0	Eukaryota	Amoebozoa	Tubulinea	Euamoebida	Chaos	Chaos_carolinense
ASV_4134	0	0	0	0	0	0	0	0	0	0	0	0	0	0	0	0	0	0	0	0	0	0	0	0	0	0	0	0	0	0	16	0	0	0	0	0	0	0	0	0	0	0	Eukaryota	SAR	Stramenopiles	Peronosporomycetes	Haptoglossa	uncultured_Eimeriidae
ASV_4136	0	0	0	0	0	0	0	0	0	0	0	0	0	0	0	0	0	0	0	0	0	0	0	0	0	0	0	0	0	0	11	0	0	0	0	0	0	0	0	0	0	0	Eukaryota	Opisthokonta	Nucletmycea	Fungi	Cryptomycota	LKM11
ASV_4139	0	0	0	0	0	0	0	0	0	0	0	0	0	0	0	0	0	0	0	0	0	0	0	0	0	0	0	0	0	0	0	0	0	0	0	0	8	0	0	0	0	0	Eukaryota	Amoebozoa	Discosea	Flabellinia	Dactylopodida	Amoebozoa_sp._Pa18
ASV_4142	0	0	0	0	0	0	0	0	0	0	0	0	0	0	0	0	0	0	0	0	0	0	0	0	0	0	0	0	0	0	0	0	0	0	13	0	0	0	0	0	0	0	Eukaryota	Opisthokonta	Nucletmycea	Fungi	Chytridiales	NA
ASV_4147	0	0	0	0	0	0	0	0	0	0	6	0	0	0	0	0	0	0	0	0	0	0	0	0	1	0	0	0	0	0	0	0	0	0	0	0	0	0	0	0	0	24	Eukaryota	Opisthokonta	Nucletmycea	Fungi	LKM15	NA
ASV_4149	0	0	0	0	0	0	5	0	0	0	0	0	0	0	0	0	0	0	0	0	0	0	0	0	0	0	0	0	0	0	0	0	0	0	0	0	0	0	0	0	0	0	Eukaryota	SAR	Rhizaria	Cercozoa	Glissomonadida	Heteromita
ASV_4150	0	0	0	0	0	0	0	0	0	0	0	0	0	0	0	0	0	0	0	0	0	0	0	0	0	0	6	0	0	0	0	0	0	0	0	0	0	0	0	0	0	0	Eukaryota	Opisthokonta	Nucletmycea	Fungi	Cryptomycota	LKM11
ASV_4151	0	0	0	0	0	0	0	0	0	0	0	0	0	0	0	0	0	0	0	0	0	0	0	0	0	0	11	0	0	0	0	0	0	0	0	0	0	0	0	0	0	0	Eukaryota	Opisthokonta	Nucletmycea	Fungi	NA	NA
ASV_4152	0	0	0	0	0	0	0	0	0	0	0	0	0	0	0	0	0	0	0	0	0	0	0	0	0	0	14	0	0	0	0	0	0	0	0	0	0	0	0	0	0	0	Eukaryota	Opisthokonta	Nucletmycea	Fungi	Incertae_Sedis	Paramicrosporidium
ASV_4153	0	0	0	0	0	0	0	0	0	0	0	0	0	0	0	0	0	0	0	0	0	0	0	0	0	0	12	0	0	0	0	0	0	0	0	0	0	0	0	0	0	0	Eukaryota	SAR	Rhizaria	Cercozoa	uncultured	uncultured_rhizosphere_cercozoan
ASV_4155	7	0	0	0	0	0	0	0	0	0	0	0	0	0	0	0	0	0	0	0	1	0	0	0	0	0	1	0	0	0	0	0	0	0	0	0	0	0	0	0	0	0	Eukaryota	Amoebozoa	Gracilipodida	Flamella	uncultured_eukaryote	uncultured_eukaryote
ASV_4157	0	0	0	0	1	0	0	0	0	0	2	2	0	0	0	0	0	0	0	0	0	0	0	0	0	0	0	0	0	0	0	0	0	0	0	0	0	0	0	0	0	0	Eukaryota	Opisthokonta	Nucletmycea	Fungi	Cryptomycota	LKM11
ASV_4160	0	0	0	0	0	0	0	0	0	0	0	0	0	0	0	0	0	0	0	0	0	0	0	0	0	0	0	0	0	0	8	0	0	0	0	0	0	0	0	0	0	0	Eukaryota	Amoebozoa	Tubulinea	Arcellinida	Echinamoebida	uncultured_Euamoebida
ASV_4161	0	0	0	0	0	0	0	0	0	0	0	0	0	0	0	0	0	0	10	0	0	0	0	0	0	0	0	0	0	0	0	0	0	0	0	0	0	0	0	0	0	0	Eukaryota	Opisthokonta	Nucletmycea	Fungi	NA	NA
ASV_4163	0	0	0	0	0	0	0	0	0	0	0	0	0	0	0	0	0	0	0	0	11	0	0	0	0	0	0	0	0	0	0	0	0	0	0	0	0	0	0	0	0	0	Eukaryota	Opisthokonta	Nucletmycea	Fungi	NA	NA
ASV_4165	0	0	0	0	0	0	0	0	0	0	0	0	0	0	0	0	0	0	0	0	5	0	0	0	0	0	0	0	0	0	0	0	0	0	0	0	0	0	0	0	0	0	Eukaryota	Amoebozoa	Cavosteliida	Gephyramoeba_sp._ATCC50654	Gephyramoeba_sp._ATCC50654	Gephyramoeba_sp._ATCC50654
ASV_4167	0	0	0	0	0	0	0	0	0	0	0	0	0	0	0	4	0	0	0	0	3	0	0	0	0	0	0	0	0	0	0	0	0	0	0	0	0	0	0	0	0	0	Eukaryota	Archaeplastida	Chloroplastida	Chlorophyta	Ulvophyceae	uncultured_eukaryote
ASV_4169	0	0	0	0	0	0	0	0	0	0	0	0	0	0	0	14	0	0	0	0	0	0	0	0	0	0	0	0	0	0	0	0	0	0	0	0	0	0	0	0	0	0	Eukaryota	SAR	Rhizaria	Cercozoa	Glissomonadida	Heteromita
ASV_4170	0	0	0	0	0	0	0	0	0	0	0	0	0	0	0	0	9	0	0	0	0	0	0	0	0	0	0	0	0	0	0	0	0	0	0	0	10	0	0	0	0	0	Eukaryota	Amoebozoa	Schizoplasmodiida	Ceratiomyxella	Ceratiomyxella_tahitiensis	Ceratiomyxella_tahitiensis
[truncated: 3,841 more rows]
