# Supplementary material for: Metabarcoding and Metabolomics Reveal the Effect of the Invasive Alien Tree Miconia calvescens DC. on Soil Diversity on the Tropical Island of Mo’orea (French Polynesia)
Source: Microorganisms. 2023 Mar 24;11(4):832. doi: 10.3390/microorganisms11040832 (PMC10144827; doi:10.3390/microorganisms11040832)
Supplement: Supplementary file 1 [file microorganisms-11-00832-s001.zip › Table S4_v2.xlsx]

## Sheet: TableS4
Table S4. Metazoan abundances and annotations. CYC: Cyclophyllum barbatum, INO: Inocarpus fagifer, IXO: Ixora mooreensis, MIC: Miconia calvescens, SPA: Spathodea campanulata, SYZ: Syzygium malaccense. S: seedling. T: tree. ASV: amplicon sequence variant.																																											Annotation
ASV	CYC_T1	CYC_T2	CYC_T3	CYC_S1	CYC_S2	CYC_S3	CYC_S4	INO_T1	INO_T2	INO_T3	INO_S1	INO_S2	INO_S3	INO_S4	IXO_T1	IXO_T2	IXO_T3	IXO_S1	IXO_S2	IXO_S3	IXO_S4	MIC_T1	MIC_T2	MIC_T3	MIC_S1	MIC_S2	MIC_S3	MIC_S4	SPA_T1	SPA_T2	SPA_T3	SPA_S1	SPA_S2	SPA_S3	SPA_S4	SYZ_T1	SYZ_T2	SYZ_T3	SYZ_S1	SYZ_S2	SYZ_S3	SYZ_S4	kingdom	phylum	class	order	family	genus
ASV_77	0	0	0	0	0	0	0	0	0	0	0	0	0	0	0	0	0	0	0	0	0	0	0	0	0	0	0	0	0	0	0	0	0	0	0	0	0	0	0	0	0	75	Eukaryota	Opisthokonta	Holozoa	Metazoa_(Animalia)	Arachnida	Acari
ASV_82	3	0	0	0	8	0	0	0	0	0	0	0	0	0	0	0	0	0	0	0	0	0	10	0	0	0	0	0	0	0	0	25	7	15	0	0	0	0	0	0	0	0	Eukaryota	Opisthokonta	Holozoa	Metazoa_(Animalia)	Oligochaeta	Haplotaxida
ASV_83	0	0	0	0	8	0	0	0	0	0	3	0	0	0	0	3	0	0	0	0	0	0	12	0	0	0	0	0	0	0	0	0	0	0	0	0	0	0	6	0	0	0	Eukaryota	Opisthokonta	Holozoa	Metazoa_(Animalia)	Oligochaeta	Haplotaxida
ASV_90	0	0	0	0	0	0	0	0	0	0	0	0	0	0	0	0	0	0	0	0	0	0	0	0	0	0	0	0	0	0	0	0	0	0	0	0	0	0	0	0	0	61	Eukaryota	Opisthokonta	Holozoa	Metazoa_(Animalia)	Arachnida	Acari
ASV_94	0	0	0	0	0	0	0	0	0	0	0	0	0	0	0	0	0	0	0	0	0	0	0	0	0	0	0	0	0	0	0	0	0	0	0	0	0	0	0	0	0	54	Eukaryota	Opisthokonta	Holozoa	Metazoa_(Animalia)	Arachnida	Acari
ASV_98	0	0	0	0	4	0	0	0	0	0	0	0	0	0	0	0	0	0	0	0	0	0	6	0	0	0	0	0	0	0	0	0	0	0	0	0	0	0	0	0	0	1	Eukaryota	Opisthokonta	Holozoa	Metazoa_(Animalia)	Oligochaeta	Haplotaxida
ASV_106	0	0	0	0	0	0	0	0	0	0	0	0	0	0	0	0	0	0	0	0	0	0	0	0	0	0	0	0	0	0	0	0	0	0	0	0	0	0	0	0	0	45	Eukaryota	Opisthokonta	Holozoa	Metazoa_(Animalia)	Arachnida	Acari
ASV_109	0	0	0	0	3	0	0	0	0	0	0	0	0	0	0	0	0	0	0	0	0	0	5	0	0	0	0	0	0	0	0	0	0	7	0	0	0	0	0	0	0	0	Eukaryota	Opisthokonta	Holozoa	Metazoa_(Animalia)	Oligochaeta	Haplotaxida
ASV_114	7	20	9	16	5	10	2	26	0	0	7	0	0	0	5	3	0	0	0	0	7	11	8	0	0	0	0	0	8	1	0	25	0	9	22	46	39	14	5	23	10	3	Eukaryota	Opisthokonta	Holozoa	Metazoa_(Animalia)	Dorylaimia	Dorylaimida
ASV_116	8	4	0	10	10	6	4	0	0	0	4	0	2	13	1	3	27	30	8	17	0	10	4	49	15	23	2	6	0	16	11	0	11	0	7	8	0	2	2	8	0	0	Eukaryota	Opisthokonta	Holozoa	Metazoa_(Animalia)	Enoplia	Triplonchida
ASV_117	3	10	8	21	4	17	5	23	0	0	7	13	0	0	3	3	0	0	0	0	5	0	0	0	0	0	2	0	3	7	0	29	0	1	19	41	28	20	4	16	4	2	Eukaryota	Opisthokonta	Holozoa	Metazoa_(Animalia)	Dorylaimia	Dorylaimida
ASV_118	0	0	0	0	0	0	0	0	0	0	0	0	0	0	0	0	0	0	0	0	0	0	0	0	0	0	0	0	0	0	0	0	0	0	0	0	0	0	0	0	0	39	Eukaryota	Opisthokonta	Holozoa	Metazoa_(Animalia)	Arachnida	Acari
ASV_121	8	4	0	2	8	8	11	0	0	0	3	0	10	14	9	4	39	27	11	22	0	19	6	36	14	18	8	6	0	10	16	0	2	0	9	9	0	3	6	1	5	0	Eukaryota	Opisthokonta	Holozoa	Metazoa_(Animalia)	Enoplia	Triplonchida
ASV_126	0	0	0	0	0	0	0	0	0	0	0	0	0	0	0	0	0	0	0	0	0	0	0	0	0	0	0	0	0	0	0	0	0	0	0	0	0	0	0	0	0	35	Eukaryota	Opisthokonta	Holozoa	Metazoa_(Animalia)	Arachnida	Acari
ASV_127	0	0	0	0	0	0	0	0	0	0	42	2	51	0	0	0	0	0	0	0	0	0	0	0	0	0	0	0	32	0	0	0	0	0	0	0	0	0	0	0	0	0	Eukaryota	Opisthokonta	Holozoa	Metazoa_(Animalia)	Arachnida	Acari
ASV_132	0	0	0	0	10	0	0	0	0	0	0	0	0	0	0	0	0	0	0	0	0	0	2	26	0	0	0	0	0	0	0	0	0	0	0	0	0	0	0	0	0	0	Eukaryota	Opisthokonta	Holozoa	Metazoa_(Animalia)	Oligochaeta	Haplotaxida
ASV_137	0	0	0	0	0	0	0	0	0	0	0	0	0	0	0	0	0	0	0	0	0	0	0	0	0	0	0	0	0	0	0	0	0	0	0	0	0	0	0	0	0	36	Eukaryota	Opisthokonta	Holozoa	Metazoa_(Animalia)	Arachnida	Acari
ASV_138	0	0	0	0	0	0	0	0	0	0	0	0	0	0	0	0	0	0	0	0	0	0	0	0	0	0	0	0	0	0	0	0	0	0	0	0	0	0	0	0	0	36	Eukaryota	Opisthokonta	Holozoa	Metazoa_(Animalia)	Arachnida	Acari
ASV_142	0	0	0	0	0	0	0	0	0	0	31	5	38	0	0	0	0	0	0	0	0	0	0	0	0	0	0	0	36	0	0	0	1	0	0	0	0	0	0	0	0	0	Eukaryota	Opisthokonta	Holozoa	Metazoa_(Animalia)	Arachnida	Acari
ASV_144	1	0	0	3	17	12	6	0	0	0	0	0	0	11	2	11	45	10	9	7	4	13	9	15	3	0	3	5	12	18	10	4	7	7	0	0	12	1	7	3	5	0	Eukaryota	Opisthokonta	Holozoa	Metazoa_(Animalia)	Dorylaimia	Dorylaimida
ASV_146	0	0	0	0	2	0	0	0	0	0	0	0	0	0	0	0	0	0	0	0	0	0	6	0	0	0	0	0	0	0	0	0	0	0	0	0	0	0	0	0	0	0	Eukaryota	Opisthokonta	Holozoa	Metazoa_(Animalia)	Oligochaeta	Haplotaxida
ASV_148	5	8	8	17	5	7	4	17	0	0	8	0	0	0	7	6	0	0	0	0	7	0	4	0	0	0	2	0	7	3	0	23	0	12	21	28	18	19	6	12	2	1	Eukaryota	Opisthokonta	Holozoa	Metazoa_(Animalia)	Dorylaimia	Dorylaimida
ASV_150	5	6	6	14	8	7	7	14	0	0	6	0	0	0	3	4	28	0	0	0	5	0	5	0	0	0	1	0	2	2	0	16	0	6	23	31	22	8	5	11	5	2	Eukaryota	Opisthokonta	Holozoa	Metazoa_(Animalia)	Dorylaimia	Dorylaimida
ASV_151	0	29	0	39	0	0	4	13	83	0	0	2	1	0	0	0	0	0	0	0	11	16	9	0	0	0	0	0	0	0	27	8	0	0	0	0	0	0	0	0	0	1	Eukaryota	Opisthokonta	Holozoa	Metazoa_(Animalia)	Chromadorea	Tylenchida
ASV_152	0	40	0	43	0	0	6	20	69	0	0	9	0	0	0	0	0	0	0	0	10	8	6	0	0	0	0	0	0	0	24	0	0	0	0	0	0	0	0	0	0	3	Eukaryota	Opisthokonta	Holozoa	Metazoa_(Animalia)	Chromadorea	Tylenchida
ASV_156	0	0	0	0	0	0	0	0	0	0	0	0	0	0	0	0	0	0	0	0	0	0	0	0	0	0	0	0	0	0	0	0	0	0	0	0	0	0	0	0	0	40	Eukaryota	Opisthokonta	Holozoa	Metazoa_(Animalia)	Arachnida	Acari
ASV_157	4	0	0	4	15	10	9	0	0	0	0	0	0	7	1	13	0	6	4	2	4	8	18	8	5	0	0	3	9	16	8	1	10	11	13	0	16	0	2	9	4	0	Eukaryota	Opisthokonta	Holozoa	Metazoa_(Animalia)	Dorylaimia	Dorylaimida
ASV_158	0	0	0	0	0	0	0	0	0	0	0	0	0	0	0	0	0	0	0	0	0	0	6	0	0	0	0	0	0	0	0	0	3	4	0	0	0	0	0	0	0	0	Eukaryota	Opisthokonta	Holozoa	Metazoa_(Animalia)	Oligochaeta	Haplotaxida
ASV_160	4	1	0	4	6	5	3	0	0	0	1	0	1	14	6	1	24	16	9	22	0	20	2	26	5	23	6	12	0	13	7	0	5	0	6	0	0	0	0	1	0	0	Eukaryota	Opisthokonta	Holozoa	Metazoa_(Animalia)	Enoplia	Triplonchida
ASV_162	0	0	0	0	0	0	0	0	0	0	0	0	0	0	0	0	0	0	0	0	0	0	0	0	0	0	0	0	0	0	0	0	0	0	0	0	0	0	0	0	0	32	Eukaryota	Opisthokonta	Holozoa	Metazoa_(Animalia)	Arachnida	Acari
ASV_165	0	0	0	0	0	0	0	0	0	0	42	10	35	0	0	0	0	0	0	0	0	0	0	0	0	0	0	0	47	0	0	0	0	0	0	0	0	0	0	0	0	0	Eukaryota	Opisthokonta	Holozoa	Metazoa_(Animalia)	Arachnida	Acari
ASV_168	7	2	0	6	4	5	8	0	0	0	1	0	3	14	1	1	10	17	10	14	0	8	3	19	8	11	4	8	0	6	7	0	3	0	5	0	0	0	0	1	4	0	Eukaryota	Opisthokonta	Holozoa	Metazoa_(Animalia)	Enoplia	Triplonchida
ASV_176	2	4	0	3	16	12	9	0	0	0	0	0	0	12	2	14	29	8	10	1	3	3	13	13	4	0	0	3	8	16	6	7	8	4	0	0	7	3	6	0	5	0	Eukaryota	Opisthokonta	Holozoa	Metazoa_(Animalia)	Dorylaimia	Dorylaimida
ASV_181	0	0	0	0	0	0	0	0	0	0	26	7	38	0	0	0	0	0	0	0	0	0	0	0	0	0	0	0	30	0	0	0	0	0	0	0	0	0	0	0	0	0	Eukaryota	Opisthokonta	Holozoa	Metazoa_(Animalia)	Arachnida	Acari
ASV_187	2	2	0	0	6	0	0	0	0	0	0	4	0	7	14	21	26	9	0	0	17	22	15	0	0	6	11	19	0	0	0	0	4	23	14	10	15	2	0	0	27	0	Eukaryota	Opisthokonta	Holozoa	Metazoa_(Animalia)	Dorylaimia	Dorylaimida
ASV_188	0	0	0	0	0	0	0	0	0	0	0	0	0	0	0	0	0	0	0	0	0	0	0	0	0	0	0	0	0	0	0	0	0	0	0	0	0	0	0	0	0	26	Eukaryota	Opisthokonta	Holozoa	Metazoa_(Animalia)	Arachnida	Acari
ASV_189	0	3	0	0	3	0	0	0	0	0	0	0	0	0	0	0	0	0	0	0	0	0	2	0	0	0	0	0	0	0	0	0	0	0	0	0	0	0	0	0	0	0	Eukaryota	Opisthokonta	Holozoa	Metazoa_(Animalia)	Oligochaeta	Haplotaxida
ASV_193	3	10	5	21	4	8	3	9	0	0	4	0	0	0	2	2	0	0	0	0	7	0	7	9	0	0	2	0	7	0	0	15	0	7	10	15	20	14	4	4	2	0	Eukaryota	Opisthokonta	Holozoa	Metazoa_(Animalia)	Dorylaimia	Dorylaimida
ASV_197	3	7	6	9	4	10	5	12	0	0	5	0	0	0	0	0	0	0	0	0	2	0	7	0	0	0	1	0	1	6	0	11	0	11	29	28	17	10	7	14	7	1	Eukaryota	Opisthokonta	Holozoa	Metazoa_(Animalia)	Dorylaimia	Dorylaimida
ASV_198	4	2	0	2	7	3	5	0	0	0	2	5	2	8	2	1	27	12	4	12	0	17	1	18	8	13	5	8	4	9	10	0	4	0	4	0	0	5	2	0	0	0	Eukaryota	Opisthokonta	Holozoa	Metazoa_(Animalia)	Enoplia	Triplonchida
ASV_199	1	0	0	8	20	11	2	0	0	0	0	0	0	6	1	9	0	16	7	2	4	16	14	18	6	0	3	2	8	13	12	7	6	7	0	0	9	2	4	0	6	1	Eukaryota	Opisthokonta	Holozoa	Metazoa_(Animalia)	Dorylaimia	Dorylaimida
ASV_200	0	19	0	26	0	0	2	21	59	0	0	4	3	0	0	0	0	0	0	0	4	10	5	0	0	0	0	0	0	0	19	0	0	0	0	0	0	0	0	0	0	1	Eukaryota	Opisthokonta	Holozoa	Metazoa_(Animalia)	Chromadorea	Tylenchida
ASV_201	32	0	0	0	0	0	0	0	0	0	1	0	0	0	0	0	0	0	29	0	32	0	0	0	0	13	0	10	0	0	0	0	0	0	0	0	0	0	0	0	0	0	Eukaryota	Opisthokonta	Holozoa	Metazoa_(Animalia)	Enoplia	Triplonchida
ASV_207	0	28	0	30	0	0	8	8	52	0	0	6	0	0	0	0	0	0	0	0	8	8	5	0	0	0	0	0	0	0	16	0	0	0	0	0	0	0	0	0	0	2	Eukaryota	Opisthokonta	Holozoa	Metazoa_(Animalia)	Chromadorea	Tylenchida
ASV_208	3	5	4	15	3	10	6	10	0	0	2	0	0	0	4	0	0	0	0	0	6	0	7	0	0	0	2	0	1	3	0	9	0	3	9	30	14	16	1	10	3	1	Eukaryota	Opisthokonta	Holozoa	Metazoa_(Animalia)	Dorylaimia	Dorylaimida
ASV_210	4	0	3	0	0	0	0	0	0	0	3	0	0	13	0	8	0	14	0	0	14	0	0	0	3	17	2	5	0	0	0	18	0	0	0	0	0	0	14	0	0	0	Eukaryota	Opisthokonta	Holozoa	Metazoa_(Animalia)	Dorylaimia	Dorylaimida
ASV_212	5	2	0	1	4	4	8	0	0	0	4	0	6	6	1	2	25	16	6	13	0	6	7	22	8	11	3	7	0	7	5	0	1	0	5	0	0	1	3	0	13	0	Eukaryota	Opisthokonta	Holozoa	Metazoa_(Animalia)	Enoplia	Triplonchida
ASV_214	36	0	0	0	0	0	0	0	0	0	1	0	0	0	0	0	0	0	14	0	29	0	0	0	0	0	0	16	0	0	0	0	0	0	0	0	0	0	0	0	0	0	Eukaryota	Opisthokonta	Holozoa	Metazoa_(Animalia)	Enoplia	Triplonchida
ASV_221	2	4	0	1	8	0	2	0	0	0	4	0	1	9	3	0	6	19	4	16	0	8	4	38	6	16	2	2	0	9	9	0	8	0	2	0	0	2	0	6	0	0	Eukaryota	Opisthokonta	Holozoa	Metazoa_(Animalia)	Enoplia	Triplonchida
ASV_222	0	0	0	0	0	0	0	0	0	0	30	2	26	0	0	0	0	0	0	0	0	0	0	0	0	0	0	0	22	0	0	0	7	0	0	0	0	0	0	0	0	0	Eukaryota	Opisthokonta	Holozoa	Metazoa_(Animalia)	Arachnida	Acari
ASV_223	0	8	5	9	3	9	4	8	0	0	2	0	0	0	1	0	0	0	0	0	5	0	7	0	0	0	0	0	2	3	0	15	0	4	12	25	17	6	2	8	5	1	Eukaryota	Opisthokonta	Holozoa	Metazoa_(Animalia)	Dorylaimia	Dorylaimida
ASV_228	0	0	0	0	0	0	0	0	0	0	26	4	25	0	0	0	0	0	0	0	0	0	0	0	0	0	0	0	28	0	0	0	0	0	0	0	0	0	0	0	0	0	Eukaryota	Opisthokonta	Holozoa	Metazoa_(Animalia)	Arachnida	Acari
ASV_233	0	0	0	0	0	0	0	0	0	0	14	0	32	0	0	0	0	0	0	0	0	0	0	0	0	0	0	0	28	0	0	0	0	0	0	0	0	0	0	0	0	0	Eukaryota	Opisthokonta	Holozoa	Metazoa_(Animalia)	Arachnida	Acari
ASV_243	0	13	0	24	0	0	2	9	64	0	0	12	1	0	0	0	0	0	0	0	3	6	8	0	0	0	0	0	0	0	15	0	0	0	0	0	0	0	0	0	0	1	Eukaryota	Opisthokonta	Holozoa	Metazoa_(Animalia)	Chromadorea	Tylenchida
ASV_244	5	3	0	4	6	0	5	0	0	0	1	0	2	15	0	0	14	17	6	10	0	7	1	14	7	18	4	2	0	5	6	0	3	0	6	0	0	0	0	0	2	0	Eukaryota	Opisthokonta	Holozoa	Metazoa_(Animalia)	Enoplia	Triplonchida
ASV_245	1	5	0	3	11	5	1	0	0	0	0	0	0	5	4	4	38	4	2	1	2	7	17	6	6	0	4	0	6	9	10	3	5	4	0	0	0	1	3	5	4	0	Eukaryota	Opisthokonta	Holozoa	Metazoa_(Animalia)	Dorylaimia	Dorylaimida
ASV_246	0	0	0	0	0	0	0	0	0	0	18	1	31	0	0	0	0	0	0	0	0	0	0	0	0	0	0	0	26	0	0	0	0	0	0	0	0	0	0	0	0	0	Eukaryota	Opisthokonta	Holozoa	Metazoa_(Animalia)	Arachnida	Acari
ASV_248	35	0	0	0	0	0	0	0	0	0	1	0	0	0	0	0	0	0	20	0	22	0	0	0	0	0	0	18	0	0	0	0	0	0	0	0	0	0	0	0	0	0	Eukaryota	Opisthokonta	Holozoa	Metazoa_(Animalia)	Enoplia	Triplonchida
ASV_249	1	0	4	0	0	0	0	0	0	0	4	0	0	5	0	8	0	8	0	0	12	0	0	0	2	14	1	9	0	0	0	14	0	4	0	9	0	0	8	0	0	0	Eukaryota	Opisthokonta	Holozoa	Metazoa_(Animalia)	Dorylaimia	Dorylaimida
ASV_252	24	0	0	0	0	0	0	0	0	0	0	0	0	0	0	0	0	0	16	0	25	0	0	0	0	0	0	11	0	0	0	0	0	0	0	0	0	0	0	0	0	0	Eukaryota	Opisthokonta	Holozoa	Metazoa_(Animalia)	Enoplia	Triplonchida
ASV_259	0	21	0	19	0	0	4	11	53	0	0	2	0	0	0	0	0	0	0	0	4	4	3	0	0	0	0	0	0	0	14	0	0	0	0	0	0	0	0	0	0	0	Eukaryota	Opisthokonta	Holozoa	Metazoa_(Animalia)	Chromadorea	Tylenchida
ASV_264	0	19	0	9	0	0	3	21	49	0	0	1	1	0	0	0	0	0	0	0	8	12	5	0	0	0	0	0	0	0	11	0	0	0	0	0	0	0	0	0	0	0	Eukaryota	Opisthokonta	Holozoa	Metazoa_(Animalia)	Chromadorea	Tylenchida
ASV_266	0	4	1	0	11	18	0	0	0	0	0	0	1	18	0	0	0	0	0	3	0	0	1	0	2	13	0	0	0	9	0	0	0	5	0	9	0	9	0	9	0	0	Eukaryota	Opisthokonta	Holozoa	Metazoa_(Animalia)	Enoplia	Triplonchida
ASV_267	3	7	3	10	5	6	3	6	0	0	1	0	0	0	1	0	0	0	0	0	4	0	1	0	0	0	0	0	4	3	0	13	0	1	16	21	2	4	4	4	2	0	Eukaryota	Opisthokonta	Holozoa	Metazoa_(Animalia)	Dorylaimia	Dorylaimida
ASV_268	2	0	0	0	15	9	3	0	0	0	0	0	0	3	1	6	13	3	3	1	0	10	11	4	4	0	1	2	4	13	6	1	6	2	0	0	0	2	3	5	3	0	Eukaryota	Opisthokonta	Holozoa	Metazoa_(Animalia)	Dorylaimia	Dorylaimida
ASV_269	3	7	2	9	6	0	5	9	0	0	1	0	0	0	4	0	0	0	0	0	4	0	2	0	0	0	0	0	3	3	0	13	0	1	16	25	7	3	3	11	3	3	Eukaryota	Opisthokonta	Holozoa	Metazoa_(Animalia)	Dorylaimia	Dorylaimida
ASV_275	0	18	0	14	0	0	1	13	40	0	0	0	1	0	0	0	0	0	0	0	9	5	1	0	0	0	0	0	0	0	21	0	0	0	2	0	0	0	0	0	0	2	Eukaryota	Opisthokonta	Holozoa	Metazoa_(Animalia)	Chromadorea	Tylenchida
ASV_277	0	0	1	9	0	27	0	0	19	0	0	0	0	19	0	0	0	0	0	8	0	0	5	0	4	3	0	0	0	10	0	0	0	8	0	0	0	5	0	7	0	0	Eukaryota	Opisthokonta	Holozoa	Metazoa_(Animalia)	Enoplia	Triplonchida
ASV_278	0	0	3	0	0	0	0	0	0	0	5	0	0	11	0	11	0	13	0	0	6	0	0	0	1	4	2	5	0	0	0	4	0	2	0	0	0	0	3	0	0	0	Eukaryota	Opisthokonta	Holozoa	Metazoa_(Animalia)	Dorylaimia	Dorylaimida
ASV_280	4	1	0	3	1	3	9	0	0	0	0	0	3	4	0	3	19	11	2	7	0	5	3	23	5	7	3	6	0	11	8	0	2	0	0	0	0	0	0	0	2	0	Eukaryota	Opisthokonta	Holozoa	Metazoa_(Animalia)	Enoplia	Triplonchida
ASV_284	1	0	0	4	11	9	5	0	0	0	0	0	0	2	2	5	0	4	3	4	7	7	12	13	2	0	1	0	2	11	3	2	8	5	0	0	0	2	3	2	1	0	Eukaryota	Opisthokonta	Holozoa	Metazoa_(Animalia)	Dorylaimia	Dorylaimida
ASV_285	0	0	0	0	0	0	0	0	0	0	20	5	19	0	0	0	0	0	0	0	0	0	0	0	0	0	0	0	18	0	0	0	0	0	0	0	0	0	0	0	0	0	Eukaryota	Opisthokonta	Holozoa	Metazoa_(Animalia)	Arachnida	Acari
ASV_288	1	0	0	3	13	6	2	0	0	0	0	0	0	4	0	5	0	5	2	6	1	8	7	13	2	0	2	3	4	15	6	0	2	3	3	0	0	0	2	5	8	0	Eukaryota	Opisthokonta	Holozoa	Metazoa_(Animalia)	Dorylaimia	Dorylaimida
ASV_291	0	0	0	0	0	0	0	0	0	0	13	2	24	0	0	0	0	0	0	0	0	0	0	0	0	0	0	0	17	0	0	0	0	0	0	0	0	0	0	0	0	0	Eukaryota	Opisthokonta	Holozoa	Metazoa_(Animalia)	Arachnida	Acari
ASV_293	0	0	0	0	0	0	0	0	0	0	11	2	28	0	0	0	0	0	0	0	0	0	0	0	0	0	0	0	21	0	0	0	0	0	0	0	0	0	0	0	0	0	Eukaryota	Opisthokonta	Holozoa	Metazoa_(Animalia)	Arachnida	Acari
ASV_299	4	0	0	3	4	0	10	0	0	0	2	0	1	7	3	0	10	8	2	13	0	5	4	13	4	1	4	1	0	10	9	0	4	0	4	0	0	0	0	1	0	0	Eukaryota	Opisthokonta	Holozoa	Metazoa_(Animalia)	Enoplia	Triplonchida
ASV_300	6	3	0	0	2	0	0	0	0	0	0	3	0	7	10	8	34	7	0	0	3	0	6	0	0	3	9	3	0	0	0	0	3	0	5	4	12	1	0	0	14	0	Eukaryota	Opisthokonta	Holozoa	Metazoa_(Animalia)	Dorylaimia	Dorylaimida
ASV_304	0	0	0	0	0	0	0	0	0	0	14	3	13	0	0	0	0	0	0	0	0	0	0	0	0	0	0	0	21	0	0	0	0	0	0	0	0	0	0	0	0	0	Eukaryota	Opisthokonta	Holozoa	Metazoa_(Animalia)	Arachnida	Acari
ASV_306	8	0	0	0	0	0	0	0	0	0	0	0	0	0	15	0	0	0	28	0	0	0	0	0	0	0	2	0	0	0	0	0	0	0	0	0	0	0	8	0	0	0	Eukaryota	Opisthokonta	Holozoa	Metazoa_(Animalia)	Dorylaimia	Dorylaimida
ASV_308	7	4	0	0	3	0	0	0	0	0	0	3	0	8	9	13	10	9	2	0	4	0	3	0	0	0	7	3	0	0	0	0	1	8	6	5	11	4	0	0	12	0	Eukaryota	Opisthokonta	Holozoa	Metazoa_(Animalia)	Dorylaimia	Dorylaimida
ASV_313	8	0	0	0	0	0	0	0	0	0	0	0	0	0	15	0	0	0	44	0	0	0	0	0	0	0	1	0	0	0	0	0	0	0	0	0	0	0	5	0	0	0	Eukaryota	Opisthokonta	Holozoa	Metazoa_(Animalia)	Dorylaimia	Dorylaimida
ASV_314	1	19	0	18	0	0	2	5	33	0	0	2	0	0	0	0	0	0	0	0	5	2	2	0	0	0	0	0	0	0	16	0	0	0	0	0	0	0	0	0	0	0	Eukaryota	Opisthokonta	Holozoa	Metazoa_(Animalia)	Chromadorea	Tylenchida
ASV_315	0	0	0	0	14	6	5	0	0	0	0	0	2	2	4	6	0	4	2	4	1	3	7	9	3	0	5	0	6	13	2	0	4	0	0	0	11	1	0	0	3	0	Eukaryota	Opisthokonta	Holozoa	Metazoa_(Animalia)	Dorylaimia	Dorylaimida
ASV_331	1	0	0	0	8	7	5	0	0	0	0	0	0	4	3	5	10	3	3	1	4	4	8	6	7	0	3	1	2	7	4	0	2	3	0	0	0	2	3	0	1	0	Eukaryota	Opisthokonta	Holozoa	Metazoa_(Animalia)	Dorylaimia	Dorylaimida
ASV_333	2	0	0	1	8	4	4	0	0	0	0	0	0	6	1	1	0	5	5	1	3	3	4	10	0	0	1	1	5	11	5	2	5	2	0	0	0	0	6	0	9	0	Eukaryota	Opisthokonta	Holozoa	Metazoa_(Animalia)	Dorylaimia	Dorylaimida
ASV_338	0	0	0	0	0	0	0	0	0	0	17	0	16	0	0	0	0	0	0	0	0	0	0	0	0	0	0	0	10	0	0	0	0	0	0	0	0	0	0	0	0	0	Eukaryota	Opisthokonta	Holozoa	Metazoa_(Animalia)	Arachnida	Acari
ASV_339	1	0	2	0	0	0	0	0	0	0	6	0	0	12	0	6	0	4	0	0	4	0	0	0	3	10	1	5	0	0	0	11	0	4	0	0	0	0	2	0	0	0	Eukaryota	Opisthokonta	Holozoa	Metazoa_(Animalia)	Dorylaimia	Dorylaimida
ASV_342	2	0	7	0	0	0	0	0	0	0	2	0	0	8	0	7	0	8	0	0	6	0	0	0	2	12	2	4	0	0	0	10	0	0	0	0	0	0	7	0	0	0	Eukaryota	Opisthokonta	Holozoa	Metazoa_(Animalia)	Dorylaimia	Dorylaimida
ASV_343	24	0	0	0	0	0	0	0	0	0	1	0	0	0	0	0	0	0	11	0	20	0	0	0	0	0	0	8	0	0	0	0	0	0	0	0	0	0	0	0	0	0	Eukaryota	Opisthokonta	Holozoa	Metazoa_(Animalia)	Enoplia	Triplonchida
ASV_345	30	0	0	0	0	0	0	0	0	0	0	0	0	0	0	0	0	0	17	0	20	0	0	0	0	0	0	11	0	0	0	0	0	0	0	0	0	0	0	0	0	0	Eukaryota	Opisthokonta	Holozoa	Metazoa_(Animalia)	Enoplia	Triplonchida
ASV_347	0	0	0	0	0	0	0	0	0	0	17	1	16	0	0	0	0	0	0	0	0	0	0	0	0	0	0	0	15	0	0	0	0	0	0	0	0	0	0	0	0	0	Eukaryota	Opisthokonta	Holozoa	Metazoa_(Animalia)	Arachnida	Acari
ASV_353	0	0	0	0	0	0	0	0	0	0	1	0	0	0	0	0	0	0	0	0	0	0	0	0	0	0	0	0	0	0	0	0	0	0	0	0	0	78	0	0	0	0	Eukaryota	Opisthokonta	Holozoa	Metazoa_(Animalia)	Oligochaeta	Haplotaxida
ASV_360	0	0	3	0	0	10	0	0	0	0	0	0	2	15	0	0	0	0	0	5	0	0	3	0	3	4	0	0	0	6	0	0	0	6	0	0	0	4	0	8	0	0	Eukaryota	Opisthokonta	Holozoa	Metazoa_(Animalia)	Enoplia	Triplonchida
ASV_366	5	0	0	2	2	0	5	0	0	0	1	1	2	1	1	0	10	5	2	4	0	3	1	12	4	4	3	1	0	2	4	0	3	0	8	0	0	3	0	0	0	0	Eukaryota	Opisthokonta	Holozoa	Metazoa_(Animalia)	Enoplia	Triplonchida
ASV_368	0	0	0	0	0	0	0	0	0	0	1	0	0	0	0	0	0	0	0	0	0	0	0	0	0	0	0	0	0	0	0	0	0	0	0	0	0	96	0	0	0	0	Eukaryota	Opisthokonta	Holozoa	Metazoa_(Animalia)	Oligochaeta	Haplotaxida
ASV_369	0	0	0	0	0	9	0	0	0	0	0	0	0	23	0	0	0	0	0	5	0	0	1	0	3	6	0	0	0	6	0	0	0	9	0	0	0	3	6	3	0	0	Eukaryota	Opisthokonta	Holozoa	Metazoa_(Animalia)	Enoplia	Triplonchida
ASV_370	13	0	0	0	0	0	0	0	0	0	0	0	0	0	9	0	0	0	24	0	0	0	0	0	0	0	2	0	0	0	0	0	0	0	0	0	0	0	5	0	0	0	Eukaryota	Opisthokonta	Holozoa	Metazoa_(Animalia)	Dorylaimia	Dorylaimida
ASV_375	4	3	0	0	3	0	0	0	0	0	0	5	0	0	7	12	0	8	0	0	6	0	5	0	0	4	5	3	0	0	0	0	1	0	6	6	4	1	0	0	11	0	Eukaryota	Opisthokonta	Holozoa	Metazoa_(Animalia)	Dorylaimia	Dorylaimida
ASV_376	6	0	0	0	0	0	0	0	0	0	0	0	0	0	11	0	0	0	22	0	0	0	0	0	0	0	1	0	0	0	0	0	0	0	0	0	0	0	5	0	0	0	Eukaryota	Opisthokonta	Holozoa	Metazoa_(Animalia)	Dorylaimia	Dorylaimida
ASV_382	1	0	0	0	6	5	2	0	0	0	0	0	0	1	4	1	14	7	2	0	1	7	5	4	0	0	1	0	2	7	2	9	4	4	0	0	0	2	5	0	0	0	Eukaryota	Opisthokonta	Holozoa	Metazoa_(Animalia)	Dorylaimia	Dorylaimida
ASV_392	0	0	0	0	0	0	0	0	0	0	0	0	0	0	8	20	0	0	0	5	1	0	0	0	0	5	2	11	0	0	0	1	0	0	15	0	0	0	0	12	8	0	Eukaryota	Opisthokonta	Holozoa	Metazoa_(Animalia)	Dorylaimia	Dorylaimida
ASV_394	1	0	1	3	1	1	5	0	0	0	0	0	0	1	0	3	0	5	2	2	2	6	7	10	1	0	2	0	10	6	1	2	2	4	0	0	0	0	1	3	3	0	Eukaryota	Opisthokonta	Holozoa	Metazoa_(Animalia)	Dorylaimia	Dorylaimida
ASV_408	0	6	0	0	0	0	0	0	0	0	6	41	0	0	0	0	0	0	0	0	0	6	0	0	0	12	0	0	0	0	0	0	0	0	0	0	15	0	0	0	0	0	Eukaryota	Opisthokonta	Holozoa	Metazoa_(Animalia)	Arachnida	Acari
ASV_411	0	0	0	0	0	11	0	0	0	0	0	0	2	19	0	0	0	0	0	8	0	0	2	0	0	5	0	0	0	0	0	0	0	0	0	4	0	3	0	6	0	0	Eukaryota	Opisthokonta	Holozoa	Metazoa_(Animalia)	Enoplia	Triplonchida
ASV_414	9	0	0	0	0	0	0	0	0	0	0	0	0	0	12	0	0	0	10	0	0	0	0	0	0	0	1	0	0	0	0	0	0	0	0	0	0	0	3	0	0	0	Eukaryota	Opisthokonta	Holozoa	Metazoa_(Animalia)	Dorylaimia	Dorylaimida
ASV_433	0	10	0	0	0	0	0	0	0	0	5	35	0	0	0	0	0	0	0	0	0	9	0	0	0	13	0	0	0	0	0	0	0	0	0	0	8	0	0	0	0	0	Eukaryota	Opisthokonta	Holozoa	Metazoa_(Animalia)	Arachnida	Acari
ASV_439	9	0	0	0	0	0	0	0	0	0	0	0	0	0	11	0	0	0	29	0	0	0	0	0	0	0	1	0	0	0	0	0	0	0	0	0	0	0	3	0	0	0	Eukaryota	Opisthokonta	Holozoa	Metazoa_(Animalia)	Dorylaimia	Dorylaimida
ASV_441	7	0	0	0	0	0	0	0	0	0	0	0	0	0	12	0	0	0	24	0	0	0	0	0	0	0	1	0	0	0	0	0	0	0	0	0	0	0	10	0	0	0	Eukaryota	Opisthokonta	Holozoa	Metazoa_(Animalia)	Dorylaimia	Dorylaimida
ASV_450	0	0	67	0	0	0	0	0	0	0	0	0	0	0	0	0	0	0	0	0	0	0	0	0	0	0	0	0	0	0	0	0	0	0	0	0	0	0	0	0	0	0	Eukaryota	Opisthokonta	Holozoa	Metazoa_(Animalia)	Arachnida	Acari
ASV_469	0	0	49	0	0	0	0	0	0	0	0	0	0	0	0	0	0	0	0	0	0	0	0	0	0	0	0	0	0	0	0	0	0	0	0	0	0	0	0	0	0	0	Eukaryota	Opisthokonta	Holozoa	Metazoa_(Animalia)	Arachnida	Acari
ASV_477	10	0	0	0	0	0	0	0	0	0	0	0	0	0	9	0	0	0	18	0	0	0	0	0	0	0	1	0	0	0	0	0	0	0	0	0	0	0	2	0	0	0	Eukaryota	Opisthokonta	Holozoa	Metazoa_(Animalia)	Dorylaimia	Dorylaimida
ASV_489	0	6	0	0	0	0	9	0	0	0	0	0	1	3	0	0	0	0	0	3	0	0	0	0	0	2	6	5	0	0	0	0	3	0	0	0	0	0	4	0	0	0	Eukaryota	Opisthokonta	Holozoa	Metazoa_(Animalia)	Chromadorea	Tylenchida
ASV_490	0	0	2	0	0	7	0	0	0	0	0	0	0	19	0	0	0	0	0	3	0	0	3	0	2	4	0	0	0	0	0	0	0	0	0	0	0	5	0	4	0	0	Eukaryota	Opisthokonta	Holozoa	Metazoa_(Animalia)	Enoplia	Triplonchida
ASV_494	0	1	0	0	0	0	4	0	0	0	0	0	2	8	0	0	0	0	0	4	0	0	0	0	0	3	5	19	0	0	0	0	3	0	0	0	0	1	6	0	0	0	Eukaryota	Opisthokonta	Holozoa	Metazoa_(Animalia)	Chromadorea	Tylenchida
ASV_497	0	0	0	0	0	0	0	0	0	0	2	0	0	0	0	0	0	0	0	0	0	0	0	0	0	0	0	0	0	0	0	0	0	0	0	0	0	46	0	0	0	0	Eukaryota	Opisthokonta	Holozoa	Metazoa_(Animalia)	Oligochaeta	Haplotaxida
ASV_507	7	0	0	0	0	0	0	0	0	0	0	0	0	0	14	0	0	0	17	0	0	0	0	0	0	0	3	0	0	0	0	0	0	0	0	0	0	0	2	0	0	0	Eukaryota	Opisthokonta	Holozoa	Metazoa_(Animalia)	Dorylaimia	Dorylaimida
ASV_511	8	0	0	0	0	0	0	0	0	0	0	0	0	0	14	0	0	0	18	0	0	0	0	0	0	0	2	0	0	0	0	0	0	0	0	0	0	0	3	0	0	0	Eukaryota	Opisthokonta	Holozoa	Metazoa_(Animalia)	Dorylaimia	Dorylaimida
ASV_514	0	10	0	0	0	0	0	0	0	0	1	37	0	0	0	0	0	0	0	0	0	4	0	0	0	8	0	0	0	0	0	0	0	0	0	0	8	0	0	0	0	0	Eukaryota	Opisthokonta	Holozoa	Metazoa_(Animalia)	Arachnida	Acari
ASV_515	0	7	0	0	0	0	0	0	0	0	5	33	0	0	0	0	0	0	0	0	0	14	0	0	0	5	0	0	0	0	0	0	0	0	0	0	17	0	0	0	0	0	Eukaryota	Opisthokonta	Holozoa	Metazoa_(Animalia)	Arachnida	Acari
ASV_523	11	0	0	0	0	0	0	0	0	0	0	0	0	0	8	0	0	0	16	0	0	0	0	0	0	0	1	0	0	0	0	0	0	0	0	0	0	0	4	0	0	0	Eukaryota	Opisthokonta	Holozoa	Metazoa_(Animalia)	Dorylaimia	Dorylaimida
ASV_528	2	0	0	0	5	0	6	0	0	0	0	0	0	2	2	4	0	2	3	1	1	9	2	2	0	0	2	0	4	5	5	0	1	0	0	0	0	0	0	1	2	0	Eukaryota	Opisthokonta	Holozoa	Metazoa_(Animalia)	Dorylaimia	Dorylaimida
ASV_533	0	0	0	0	0	13	0	0	0	0	0	0	2	9	0	0	0	0	0	2	0	0	3	0	1	2	0	0	0	0	0	0	0	0	0	3	0	0	0	4	0	0	Eukaryota	Opisthokonta	Holozoa	Metazoa_(Animalia)	Enoplia	Triplonchida
ASV_546	0	0	0	0	0	0	0	0	0	0	0	0	0	0	0	8	0	0	0	7	0	11	0	0	0	9	0	12	0	0	0	5	0	0	0	8	0	0	0	15	0	0	Eukaryota	Opisthokonta	Holozoa	Metazoa_(Animalia)	Dorylaimia	Dorylaimida
ASV_549	0	0	47	0	0	0	0	0	0	0	0	0	0	0	0	0	0	0	0	0	0	0	0	0	0	0	0	0	0	0	0	0	0	0	0	0	0	0	0	0	0	0	Eukaryota	Opisthokonta	Holozoa	Metazoa_(Animalia)	Arachnida	Acari
ASV_550	1	0	0	0	0	0	0	0	0	0	5	0	0	0	0	0	0	0	0	0	0	0	0	0	8	0	0	0	0	0	0	4	0	31	0	20	0	0	10	0	0	0	Eukaryota	Opisthokonta	Holozoa	Metazoa_(Animalia)	Chromadorea	Tylenchida
ASV_553	0	0	0	0	0	0	26	0	0	0	0	0	3	0	0	0	0	0	0	0	0	0	0	0	0	13	3	3	0	0	0	0	0	0	0	0	0	0	0	0	15	0	Eukaryota	Opisthokonta	Holozoa	Metazoa_(Animalia)	Chromadorea	Tylenchida
ASV_561	0	0	0	0	0	0	0	0	0	0	2	0	0	0	0	0	0	0	0	0	0	0	0	0	0	0	0	0	0	0	0	0	0	0	0	0	0	48	0	2	0	0	Eukaryota	Opisthokonta	Holozoa	Metazoa_(Animalia)	Oligochaeta	Haplotaxida
ASV_565	1	3	0	0	17	0	0	0	0	0	0	0	0	0	0	0	0	0	0	0	0	0	0	0	4	0	0	0	0	0	0	4	0	0	0	0	0	0	14	0	0	0	Eukaryota	Opisthokonta	Holozoa	Metazoa_(Animalia)	Chromadorea	Tylenchida
ASV_566	0	1	8	0	0	0	7	0	0	0	0	0	0	7	0	0	0	0	0	1	0	0	0	0	0	2	4	0	0	0	0	0	2	0	0	0	0	0	5	0	0	0	Eukaryota	Opisthokonta	Holozoa	Metazoa_(Animalia)	Chromadorea	Tylenchida
ASV_569	0	0	40	0	0	0	0	0	0	0	0	0	0	0	0	0	0	0	0	0	0	0	0	0	0	0	0	0	0	0	0	0	0	0	0	0	0	0	0	0	0	0	Eukaryota	Opisthokonta	Holozoa	Metazoa_(Animalia)	Arachnida	Acari
ASV_570	0	0	30	0	0	0	0	0	0	0	0	0	0	0	0	0	0	0	0	0	0	0	0	0	0	0	0	0	0	0	0	0	0	0	0	0	0	0	0	0	0	0	Eukaryota	Opisthokonta	Holozoa	Metazoa_(Animalia)	Arachnida	Acari
ASV_573	0	0	0	0	0	0	0	0	0	103	0	0	0	0	0	0	0	0	0	0	0	0	0	0	0	0	0	0	0	0	0	0	0	0	0	5	0	0	0	0	0	0	Eukaryota	Opisthokonta	Holozoa	Metazoa_(Animalia)	Enoplia	Triplonchida
ASV_575	0	0	0	0	0	0	0	0	0	0	0	0	0	0	0	0	0	0	0	0	0	0	0	0	0	0	0	0	0	0	0	0	32	0	0	0	0	0	0	0	0	0	Eukaryota	Opisthokonta	Holozoa	Metazoa_(Animalia)	Arachnida	Acari
ASV_581	0	0	1	0	0	9	0	0	0	0	0	0	0	7	0	0	0	0	0	2	0	0	2	0	0	3	0	0	0	6	0	0	0	2	0	0	0	0	0	1	0	0	Eukaryota	Opisthokonta	Holozoa	Metazoa_(Animalia)	Enoplia	Triplonchida
ASV_591	0	0	0	0	0	0	0	0	0	0	0	0	0	0	0	0	0	0	0	18	0	0	0	0	20	0	0	0	0	0	0	0	12	0	0	0	0	0	0	0	0	0	Eukaryota	Opisthokonta	Holozoa	Metazoa_(Animalia)	Arachnida	Acari
ASV_592	0	0	0	0	7	0	10	0	0	0	4	0	0	0	0	0	0	0	0	0	0	0	0	0	0	0	0	0	0	0	13	11	0	0	0	0	21	0	0	0	0	0	Eukaryota	Opisthokonta	Holozoa	Metazoa_(Animalia)	Catenulida	Catenulidae
ASV_593	0	0	0	0	0	0	0	0	0	0	0	0	0	0	0	0	0	0	0	0	0	0	0	0	0	0	0	0	0	0	0	0	34	0	0	0	0	0	0	0	0	0	Eukaryota	Opisthokonta	Holozoa	Metazoa_(Animalia)	Arachnida	Acari
ASV_594	0	5	0	0	0	0	0	0	0	0	0	23	0	0	0	0	0	0	0	0	0	8	0	0	0	7	0	0	0	0	0	0	0	0	0	0	20	0	0	0	0	0	Eukaryota	Opisthokonta	Holozoa	Metazoa_(Animalia)	Arachnida	Acari
ASV_597	0	0	0	0	0	0	0	0	0	83	0	0	0	0	0	0	0	0	0	0	0	0	0	0	0	0	0	0	0	0	0	0	0	0	0	2	0	0	0	0	0	0	Eukaryota	Opisthokonta	Holozoa	Metazoa_(Animalia)	Enoplia	Triplonchida
ASV_608	0	0	38	0	0	0	0	0	0	0	0	0	0	0	0	0	0	0	0	0	0	0	0	0	0	0	0	0	0	0	0	0	0	0	0	0	0	0	0	0	0	0	Eukaryota	Opisthokonta	Holozoa	Metazoa_(Animalia)	Arachnida	Acari
ASV_611	5	0	0	0	0	0	0	0	0	0	0	0	0	0	5	0	0	0	6	0	0	0	0	0	0	0	0	0	0	0	0	0	0	0	0	0	0	0	3	0	0	0	Eukaryota	Opisthokonta	Holozoa	Metazoa_(Animalia)	Dorylaimia	Dorylaimida
ASV_616	6	0	0	0	0	0	0	0	0	0	0	0	0	0	6	0	0	0	13	0	0	0	0	0	0	0	0	0	0	0	0	0	0	0	0	0	0	0	1	0	0	0	Eukaryota	Opisthokonta	Holozoa	Metazoa_(Animalia)	Dorylaimia	Dorylaimida
ASV_617	0	0	0	0	0	0	0	0	0	0	0	0	0	0	0	0	0	0	0	11	0	0	0	0	21	0	0	0	0	0	0	0	9	0	0	0	0	0	0	0	0	0	Eukaryota	Opisthokonta	Holozoa	Metazoa_(Animalia)	Arachnida	Acari
ASV_624	0	0	0	0	0	0	0	0	0	0	0	0	0	0	0	0	0	0	0	0	0	0	0	0	0	0	0	0	0	0	35	0	0	0	0	0	0	0	25	0	0	0	Eukaryota	Opisthokonta	Holozoa	Metazoa_(Animalia)	Arachnida	Acari
ASV_632	0	0	29	0	0	0	0	0	0	0	0	0	0	0	0	0	0	0	0	0	0	0	0	0	0	0	0	0	0	0	0	0	0	0	0	0	0	0	0	0	0	0	Eukaryota	Opisthokonta	Holozoa	Metazoa_(Animalia)	Arachnida	Acari
ASV_667	0	0	0	0	0	0	0	0	0	0	0	0	0	0	4	0	0	0	0	5	0	0	0	0	0	0	0	0	0	0	0	0	0	35	13	0	0	0	0	0	0	0	Eukaryota	Opisthokonta	Holozoa	Metazoa_(Animalia)	Chromadorea	Araeolaimida
ASV_675	0	0	0	0	0	0	0	0	0	0	0	0	0	0	0	0	0	0	0	0	0	0	0	0	0	0	0	0	0	0	0	0	28	0	0	0	0	0	0	0	0	0	Eukaryota	Opisthokonta	Holozoa	Metazoa_(Animalia)	Arachnida	Acari
ASV_677	0	0	30	0	0	0	0	0	0	0	0	0	0	0	0	0	0	0	0	0	0	0	0	0	0	0	0	0	0	0	0	0	0	0	0	0	0	0	0	0	0	0	Eukaryota	Opisthokonta	Holozoa	Metazoa_(Animalia)	Arachnida	Acari
ASV_681	0	0	0	0	0	0	0	0	0	0	0	0	0	0	0	0	0	0	0	0	0	0	0	0	0	0	0	0	0	0	0	0	31	0	0	0	0	0	0	0	0	0	Eukaryota	Opisthokonta	Holozoa	Metazoa_(Animalia)	Arachnida	Acari
ASV_683	0	0	0	0	0	0	0	0	0	0	0	0	0	0	0	0	0	0	0	0	0	0	0	0	0	0	0	0	0	0	29	0	0	0	0	0	0	0	36	0	0	0	Eukaryota	Opisthokonta	Holozoa	Metazoa_(Animalia)	Arachnida	Acari
ASV_684	0	0	2	0	0	0	0	0	0	0	0	0	0	0	0	0	0	0	0	0	0	0	6	0	5	10	8	0	0	0	0	0	0	0	0	0	0	0	0	1	0	0	Eukaryota	Opisthokonta	Holozoa	Metazoa_(Animalia)	Dorylaimia	Dorylaimida
ASV_691	0	0	0	0	0	0	0	0	0	0	0	0	0	0	0	0	0	0	0	10	0	0	0	0	13	0	0	0	0	0	0	0	11	0	0	0	0	0	0	0	0	0	Eukaryota	Opisthokonta	Holozoa	Metazoa_(Animalia)	Arachnida	Acari
ASV_696	0	0	0	0	5	0	0	0	0	0	0	0	0	0	9	18	0	0	0	0	0	0	0	0	0	0	4	0	0	0	0	0	4	0	0	0	0	0	0	0	0	0	Eukaryota	Opisthokonta	Holozoa	Metazoa_(Animalia)	Enoplia	Triplonchida
ASV_727	0	0	0	0	0	0	0	0	0	0	0	0	0	0	0	0	0	0	0	7	0	0	0	0	13	0	0	0	0	0	0	0	11	0	0	0	0	0	0	0	0	0	Eukaryota	Opisthokonta	Holozoa	Metazoa_(Animalia)	Arachnida	Acari
ASV_729	0	0	2	0	0	0	0	0	0	0	0	0	0	0	0	0	0	0	0	0	0	0	3	0	4	0	13	0	0	0	0	0	0	0	0	0	0	0	0	1	0	0	Eukaryota	Opisthokonta	Holozoa	Metazoa_(Animalia)	Dorylaimia	Dorylaimida
ASV_740	0	0	0	0	0	0	0	0	0	0	0	0	0	0	16	0	0	0	0	0	0	0	0	0	0	0	0	16	0	0	0	0	0	0	0	0	0	0	0	0	0	0	Eukaryota	Opisthokonta	Holozoa	Metazoa_(Animalia)	Enoplia	Triplonchida
ASV_749	0	0	0	0	0	0	0	0	0	64	0	0	0	0	0	0	0	0	0	0	0	0	0	0	0	0	0	0	0	0	0	0	0	0	0	3	0	0	0	0	0	0	Eukaryota	Opisthokonta	Holozoa	Metazoa_(Animalia)	Enoplia	Triplonchida
ASV_766	0	0	0	0	0	0	5	0	0	0	0	0	0	0	2	0	0	0	0	0	0	0	0	0	0	0	0	0	0	0	0	0	0	0	0	0	0	0	10	0	0	0	Eukaryota	Opisthokonta	Holozoa	Metazoa_(Animalia)	Dorylaimia	Dorylaimida
ASV_771	0	0	0	0	0	27	0	0	0	0	0	0	0	0	0	0	0	0	0	0	0	8	0	0	0	0	0	0	0	0	0	3	0	0	0	0	0	0	0	0	2	0	Eukaryota	Opisthokonta	Holozoa	Metazoa_(Animalia)	Chromadorea	Tylenchida
ASV_774	0	0	0	0	0	0	0	0	0	0	0	0	0	0	19	0	0	0	0	0	0	0	0	0	0	0	0	25	0	0	0	0	0	0	0	0	0	0	0	0	0	0	Eukaryota	Opisthokonta	Holozoa	Metazoa_(Animalia)	Enoplia	Triplonchida
ASV_782	0	0	0	5	0	0	6	0	0	0	0	0	0	0	0	0	0	0	0	0	0	0	0	0	0	0	0	0	0	0	0	0	3	0	0	0	0	0	0	13	11	0	Eukaryota	Opisthokonta	Holozoa	Metazoa_(Animalia)	Chromadorea	Tylenchida
ASV_788	0	0	0	0	0	0	0	0	0	0	2	6	0	0	0	4	0	0	0	0	0	0	0	0	0	9	1	3	0	0	0	0	0	0	0	0	0	0	0	0	2	0	Eukaryota	Opisthokonta	Holozoa	Metazoa_(Animalia)	Oligochaeta	Haplotaxida
ASV_793	0	0	0	0	0	0	0	0	0	0	0	0	0	0	0	0	0	26	0	0	0	0	0	0	7	0	0	0	0	0	0	0	0	0	0	0	0	0	0	0	0	0	Eukaryota	Opisthokonta	Holozoa	Metazoa_(Animalia)	Enoplia	Triplonchida
ASV_797	0	0	0	0	0	0	0	0	0	0	0	0	0	0	10	0	0	0	0	6	0	0	0	0	0	0	0	0	0	0	0	0	0	0	10	0	0	0	0	0	0	0	Eukaryota	Opisthokonta	Holozoa	Metazoa_(Animalia)	Chromadorea	Araeolaimida
ASV_798	0	0	28	0	0	0	0	0	0	0	0	0	0	0	0	0	0	0	0	0	0	0	0	0	0	0	0	0	0	0	0	0	0	0	0	0	0	0	0	0	0	0	Eukaryota	Opisthokonta	Holozoa	Metazoa_(Animalia)	Arachnida	Acari
ASV_808	0	0	2	0	0	6	0	0	0	0	0	0	2	8	0	0	0	0	0	3	0	0	1	0	0	3	0	0	0	0	0	0	0	0	0	0	0	0	0	2	0	0	Eukaryota	Opisthokonta	Holozoa	Metazoa_(Animalia)	Enoplia	Triplonchida
ASV_815	0	0	10	0	0	0	0	0	0	0	0	0	0	0	0	0	0	0	0	0	9	0	0	0	0	0	0	0	0	0	0	0	0	0	0	0	0	0	0	0	0	0	Eukaryota	Opisthokonta	Holozoa	Metazoa_(Animalia)	Chromadorea	Tylenchida
ASV_823	0	7	0	0	0	0	3	0	0	0	0	0	0	2	0	0	0	0	0	0	0	0	0	0	0	4	2	0	0	0	0	0	1	0	0	0	0	0	3	0	0	0	Eukaryota	Opisthokonta	Holozoa	Metazoa_(Animalia)	Chromadorea	Tylenchida
ASV_829	0	1	0	0	0	0	7	0	0	0	0	0	0	5	0	0	0	0	0	2	0	0	0	0	0	2	4	0	0	0	0	0	1	0	0	0	0	0	6	0	0	0	Eukaryota	Opisthokonta	Holozoa	Metazoa_(Animalia)	Chromadorea	Tylenchida
ASV_836	0	0	0	0	0	0	0	0	0	40	0	0	0	0	0	0	0	0	0	0	0	0	0	0	0	0	0	0	0	0	0	0	0	0	0	6	0	0	0	0	0	0	Eukaryota	Opisthokonta	Holozoa	Metazoa_(Animalia)	Enoplia	Triplonchida
ASV_837	0	0	0	0	0	0	12	0	0	0	0	5	0	0	0	2	0	0	0	0	0	0	0	0	0	0	1	5	0	0	0	0	0	0	0	0	0	0	0	0	0	0	Eukaryota	Opisthokonta	Holozoa	Metazoa_(Animalia)	Oligochaeta	Haplotaxida
ASV_843	0	0	0	0	0	0	0	0	0	0	0	0	0	0	0	0	0	0	0	4	0	0	4	0	0	1	0	0	0	0	0	0	0	33	0	0	0	0	0	0	0	0	Eukaryota	Opisthokonta	Holozoa	Metazoa_(Animalia)	Chromadorea	Tylenchida
ASV_889	0	0	0	0	7	0	0	0	0	0	0	0	0	0	6	9	0	0	0	0	0	0	0	0	0	0	2	0	0	0	0	0	1	0	0	0	0	0	0	0	0	0	Eukaryota	Opisthokonta	Holozoa	Metazoa_(Animalia)	Enoplia	Triplonchida
ASV_891	0	0	0	0	0	0	1	0	0	0	0	0	0	0	0	0	0	0	0	3	0	0	0	0	0	8	4	0	0	0	0	0	1	0	15	0	0	0	0	0	0	0	Eukaryota	Opisthokonta	Holozoa	Metazoa_(Animalia)	Chromadorea	Tylenchida
ASV_892	0	0	0	0	0	0	3	0	0	0	0	0	0	3	0	0	0	0	0	2	0	0	0	0	0	0	1	7	0	0	0	0	2	0	0	0	0	0	0	0	0	0	Eukaryota	Opisthokonta	Holozoa	Metazoa_(Animalia)	Chromadorea	Tylenchida
ASV_903	0	0	2	0	0	0	0	0	0	0	0	0	0	8	0	0	0	0	0	0	0	0	0	0	0	0	7	0	0	0	0	0	5	0	0	0	0	0	0	0	0	0	Eukaryota	Opisthokonta	Holozoa	Metazoa_(Animalia)	Chromadorea	Tylenchida
ASV_908	0	0	0	0	0	0	0	0	0	0	0	0	0	0	0	0	0	0	0	0	0	0	0	0	24	0	0	0	0	0	0	0	0	0	0	0	0	0	0	0	0	0	Eukaryota	Opisthokonta	Holozoa	Metazoa_(Animalia)	Arachnida	Acari
ASV_910	0	0	0	0	0	0	0	0	0	0	0	0	0	0	19	0	0	0	0	0	0	0	0	0	0	0	0	5	0	0	0	0	0	0	0	0	0	0	0	0	0	0	Eukaryota	Opisthokonta	Holozoa	Metazoa_(Animalia)	Enoplia	Triplonchida
ASV_911	2	0	2	0	0	0	0	0	0	0	0	0	0	0	0	0	0	0	0	0	0	0	0	0	4	0	0	0	0	0	0	11	0	0	0	0	0	0	0	0	0	0	Eukaryota	Opisthokonta	Holozoa	Metazoa_(Animalia)	Chromadorea	Tylenchida
ASV_913	0	0	0	0	0	0	0	0	0	0	0	0	0	0	33	0	0	0	0	0	0	0	0	0	0	0	0	13	0	0	0	0	0	0	0	0	0	0	0	0	0	0	Eukaryota	Opisthokonta	Holozoa	Metazoa_(Animalia)	Enoplia	Triplonchida
ASV_926	0	1	0	0	0	0	3	0	0	0	0	0	0	5	0	0	0	0	0	0	0	0	0	0	0	1	1	0	0	0	0	0	2	0	0	0	0	0	4	0	0	0	Eukaryota	Opisthokonta	Holozoa	Metazoa_(Animalia)	Chromadorea	Tylenchida
ASV_927	0	0	0	0	0	0	0	12	0	0	1	0	0	0	2	0	0	0	0	0	0	5	0	0	0	0	0	0	0	0	0	0	1	0	0	0	0	0	0	0	0	0	Eukaryota	Opisthokonta	Holozoa	Metazoa_(Animalia)	Ellipura	Collembola
ASV_930	1	0	0	0	0	0	0	0	0	0	0	7	0	0	0	0	0	0	0	8	0	0	0	0	1	0	0	0	0	0	0	3	0	0	0	0	0	0	0	0	0	0	Eukaryota	Opisthokonta	Holozoa	Metazoa_(Animalia)	Chromadorea	Tylenchida
ASV_933	0	0	0	0	0	0	0	0	0	0	0	0	0	0	0	0	0	26	0	0	0	0	0	0	6	0	0	0	0	0	0	0	0	0	0	0	0	0	0	0	0	0	Eukaryota	Opisthokonta	Holozoa	Metazoa_(Animalia)	Enoplia	Triplonchida
ASV_948	0	0	0	0	0	0	0	0	0	0	0	0	0	0	0	0	0	0	0	0	0	0	0	0	0	0	9	0	0	0	0	0	0	0	0	0	0	0	0	0	0	0	Eukaryota	Opisthokonta	Holozoa	Metazoa_(Animalia)	Arachnida	Acari
ASV_986	0	0	0	0	0	0	0	0	0	0	0	0	0	0	0	0	0	0	0	0	0	0	0	0	19	0	0	0	0	0	0	0	0	0	0	0	0	0	0	0	0	0	Eukaryota	Opisthokonta	Holozoa	Metazoa_(Animalia)	Arachnida	Acari
ASV_988	0	0	2	0	0	0	0	0	0	0	0	0	0	0	0	0	0	0	0	0	0	0	8	0	1	0	6	0	0	0	0	0	0	0	0	0	0	0	0	6	0	0	Eukaryota	Opisthokonta	Holozoa	Metazoa_(Animalia)	Dorylaimia	Dorylaimida
ASV_990	0	1	0	0	0	0	3	0	0	0	0	0	2	2	0	0	0	0	0	1	0	0	0	0	0	2	6	0	0	0	0	0	2	0	0	0	0	0	0	0	0	0	Eukaryota	Opisthokonta	Holozoa	Metazoa_(Animalia)	Chromadorea	Tylenchida
ASV_993	0	0	0	0	0	0	6	0	0	0	0	0	0	0	0	0	0	0	0	0	0	0	0	0	0	0	0	32	0	0	0	0	0	0	0	0	0	0	0	0	0	0	Eukaryota	Opisthokonta	Holozoa	Metazoa_(Animalia)	Arachnida	Acari
ASV_998	0	0	0	0	0	0	0	0	0	0	0	0	0	0	0	0	0	0	0	0	0	0	0	0	0	0	12	0	0	0	0	0	0	0	0	0	0	0	0	0	0	0	Eukaryota	Opisthokonta	Holozoa	Metazoa_(Animalia)	Arachnida	Acari
ASV_1000	0	0	0	0	0	0	0	0	0	0	0	0	0	0	0	0	0	0	0	4	0	0	0	0	0	0	0	0	0	0	0	0	0	0	10	0	0	0	0	0	0	0	Eukaryota	Opisthokonta	Holozoa	Metazoa_(Animalia)	Chromadorea	Araeolaimida
ASV_1002	0	0	0	0	0	0	9	0	0	0	0	0	0	0	0	0	0	0	0	0	0	0	0	0	0	0	0	23	0	0	0	0	0	0	0	0	0	0	0	0	0	0	Eukaryota	Opisthokonta	Holozoa	Metazoa_(Animalia)	Arachnida	Acari
ASV_1005	5	0	0	0	0	0	0	0	0	0	0	0	0	6	0	0	0	0	0	0	0	0	0	0	0	0	0	0	0	0	0	0	0	0	0	0	0	0	0	0	0	0	Eukaryota	Opisthokonta	Holozoa	Metazoa_(Animalia)	Dorylaimia	Dorylaimida
ASV_1018	0	0	0	0	0	0	10	0	0	0	0	0	0	0	5	0	0	0	0	1	0	0	0	0	0	0	0	0	0	0	0	0	0	0	0	0	0	0	9	0	0	0	Eukaryota	Opisthokonta	Holozoa	Metazoa_(Animalia)	Dorylaimia	Dorylaimida
ASV_1021	0	0	0	0	0	0	0	0	0	30	0	0	0	0	0	0	0	0	0	0	0	0	0	0	0	0	0	0	0	0	0	0	0	0	0	3	0	0	0	0	0	0	Eukaryota	Opisthokonta	Holozoa	Metazoa_(Animalia)	Enoplia	Triplonchida
ASV_1024	0	0	0	0	0	0	0	0	0	0	0	0	0	0	0	0	0	24	0	0	0	0	0	0	2	0	0	0	0	0	0	0	0	0	0	0	0	0	0	0	0	0	Eukaryota	Opisthokonta	Holozoa	Metazoa_(Animalia)	Enoplia	Triplonchida
ASV_1026	0	0	0	0	0	0	0	0	0	0	0	0	0	0	0	0	0	0	0	0	0	0	0	0	0	11	0	0	0	0	22	0	0	0	0	0	0	3	0	0	0	0	Eukaryota	Opisthokonta	Holozoa	Metazoa_(Animalia)	Chromadorea	Rhabditida
ASV_1027	4	0	0	0	0	0	0	0	0	0	0	0	0	0	0	0	0	0	0	0	0	0	3	0	0	0	0	0	0	0	0	0	1	0	0	0	0	0	0	0	0	0	Eukaryota	Opisthokonta	Holozoa	Metazoa_(Animalia)	Enoplia	Enoplida
ASV_1031	0	0	0	0	0	0	0	0	0	0	0	0	0	0	0	0	0	0	0	0	0	0	0	0	0	0	12	0	0	0	0	0	0	0	0	0	0	0	0	0	0	0	Eukaryota	Opisthokonta	Holozoa	Metazoa_(Animalia)	Arachnida	Acari
ASV_1032	0	0	0	0	0	0	12	0	0	0	0	0	0	0	2	0	0	0	0	0	0	0	0	0	0	0	0	0	0	0	0	0	0	0	0	0	0	0	14	0	0	0	Eukaryota	Opisthokonta	Holozoa	Metazoa_(Animalia)	Dorylaimia	Dorylaimida
ASV_1033	0	0	0	0	0	7	0	0	0	0	0	0	0	9	0	0	0	0	0	3	0	0	0	0	0	4	0	0	0	0	0	0	0	0	0	0	0	0	0	5	0	0	Eukaryota	Opisthokonta	Holozoa	Metazoa_(Animalia)	Enoplia	Triplonchida
ASV_1044	0	0	4	0	0	0	0	0	0	0	0	0	0	0	0	0	0	0	0	0	0	0	6	0	9	0	7	0	0	0	0	0	0	0	0	0	0	0	0	5	0	0	Eukaryota	Opisthokonta	Holozoa	Metazoa_(Animalia)	Dorylaimia	Dorylaimida
ASV_1053	0	0	1	0	0	0	0	0	0	0	0	0	0	0	0	0	0	0	0	0	0	0	0	0	0	0	0	0	0	0	0	0	0	0	2	5	0	0	1	0	0	0	Eukaryota	Opisthokonta	Holozoa	Metazoa_(Animalia)	Chromadorea	Rhabditida
ASV_1067	0	0	0	8	0	0	0	0	0	0	0	12	0	0	0	5	0	0	0	0	0	0	0	0	0	0	0	0	0	0	0	0	0	0	0	0	0	0	4	0	0	0	Eukaryota	Opisthokonta	Holozoa	Metazoa_(Animalia)	Chromadorea	Rhabditida
ASV_1082	0	0	2	0	0	0	0	0	0	0	0	0	0	0	0	0	0	0	0	0	0	0	3	0	2	0	6	0	0	0	0	0	0	0	0	0	0	0	0	2	0	0	Eukaryota	Opisthokonta	Holozoa	Metazoa_(Animalia)	Dorylaimia	Dorylaimida
ASV_1084	0	0	0	0	0	0	4	0	0	0	0	0	0	0	0	0	0	0	0	5	0	0	0	0	0	4	4	0	2	0	0	0	5	0	0	0	0	0	0	0	0	0	Eukaryota	Opisthokonta	Holozoa	Metazoa_(Animalia)	Chromadorea	Tylenchida
ASV_1088	0	0	0	0	0	0	0	0	0	0	0	0	0	0	0	0	0	0	0	0	0	0	0	0	0	0	6	0	0	0	0	0	0	0	0	0	0	0	0	0	0	0	Eukaryota	Opisthokonta	Holozoa	Metazoa_(Animalia)	Chromadorea	Monhysterida
ASV_1097	0	0	0	0	0	0	0	0	0	0	0	0	0	0	0	2	0	0	0	0	0	0	0	0	0	0	2	0	0	0	0	0	0	0	2	0	0	0	0	0	0	0	Eukaryota	Opisthokonta	Holozoa	Metazoa_(Animalia)	Chromadorea	Monhysterida
ASV_1110	0	0	0	0	0	0	0	0	0	0	0	0	0	0	0	0	0	0	0	3	0	0	0	0	0	0	0	0	0	0	0	0	0	0	11	0	0	0	0	0	0	0	Eukaryota	Opisthokonta	Holozoa	Metazoa_(Animalia)	Chromadorea	Araeolaimida
ASV_1115	0	0	0	0	0	0	0	0	0	0	0	0	0	0	0	8	0	0	0	0	2	0	0	0	0	0	0	0	0	0	10	7	0	0	0	0	13	0	0	0	0	0	Eukaryota	Opisthokonta	Holozoa	Metazoa_(Animalia)	Dorylaimia	Dorylaimida
ASV_1123	0	0	0	0	0	0	0	0	0	0	0	2	0	0	0	0	0	0	0	0	0	0	0	0	0	0	0	0	0	0	0	0	0	0	0	0	0	0	0	0	4	0	Eukaryota	Opisthokonta	Holozoa	Metazoa_(Animalia)	Chromadorea	Tylenchida
ASV_1132	0	0	0	0	0	0	11	0	0	0	0	0	0	0	0	0	0	0	0	0	0	0	0	0	0	0	0	27	0	0	0	0	0	0	0	0	0	0	0	0	0	0	Eukaryota	Opisthokonta	Holozoa	Metazoa_(Animalia)	Arachnida	Acari
ASV_1139	0	0	0	0	0	0	0	0	0	0	0	0	0	0	0	0	0	0	0	0	0	0	0	0	0	0	0	0	0	0	0	0	0	0	0	0	0	0	0	0	31	0	Eukaryota	Opisthokonta	Holozoa	Metazoa_(Animalia)	Arachnida	Acari
ASV_1142	0	0	0	0	0	0	0	0	0	0	0	2	0	0	0	3	0	0	0	0	0	1	0	0	0	0	1	3	0	0	5	0	0	0	0	0	0	0	0	0	0	0	Eukaryota	Opisthokonta	Holozoa	Metazoa_(Animalia)	Oligochaeta	Haplotaxida
ASV_1143	0	0	0	0	11	0	4	0	0	0	0	0	0	0	0	5	0	0	0	0	0	0	0	0	0	0	0	0	0	0	0	0	0	0	0	0	0	0	5	0	0	0	Eukaryota	Opisthokonta	Holozoa	Metazoa_(Animalia)	Enoplia	NA
ASV_1145	0	0	0	0	0	0	0	0	0	0	0	0	0	0	0	0	0	13	0	0	0	0	0	0	3	0	0	0	0	0	0	0	0	0	0	0	0	0	0	0	0	0	Eukaryota	Opisthokonta	Holozoa	Metazoa_(Animalia)	Enoplia	Triplonchida
ASV_1153	0	1	5	0	0	0	0	0	0	0	0	0	0	0	0	0	0	0	0	0	0	0	0	0	1	0	0	0	0	0	0	0	0	0	0	0	0	0	0	0	0	0	Eukaryota	Opisthokonta	Holozoa	Metazoa_(Animalia)	Chromadorea	Tylenchida
ASV_1173	0	0	0	0	5	0	0	0	0	0	0	0	0	0	0	0	0	0	0	0	0	0	0	0	0	0	0	0	0	0	0	0	0	0	0	0	0	0	0	6	0	0	Eukaryota	Opisthokonta	Holozoa	Metazoa_(Animalia)	Enoplia	Triplonchida
ASV_1174	0	0	0	0	0	0	0	0	0	0	0	0	0	0	0	0	0	0	0	0	0	0	0	0	0	0	0	0	0	0	7	0	0	0	0	0	0	0	0	0	0	0	Eukaryota	Opisthokonta	Holozoa	Metazoa_(Animalia)	Enoplia	Enoplida
ASV_1178	0	0	0	0	0	0	0	0	0	0	0	0	0	0	0	0	0	0	0	0	0	0	0	0	0	0	12	0	0	0	0	0	0	0	0	0	0	0	0	0	0	0	Eukaryota	Opisthokonta	Holozoa	Metazoa_(Animalia)	Arachnida	Acari
ASV_1184	0	0	0	5	0	0	0	0	0	0	0	14	0	0	0	9	0	0	0	0	0	0	0	0	0	0	0	0	0	0	0	0	0	0	0	0	0	0	1	0	0	0	Eukaryota	Opisthokonta	Holozoa	Metazoa_(Animalia)	Chromadorea	Rhabditida
ASV_1188	0	0	0	0	0	0	0	0	0	0	0	0	0	0	0	0	0	0	0	0	0	0	26	0	0	0	0	0	0	0	0	0	0	0	0	0	0	0	0	0	0	0	Eukaryota	Opisthokonta	Holozoa	Metazoa_(Animalia)	Arachnida	Acari
ASV_1200	1	0	0	0	0	0	0	0	0	0	0	0	0	0	0	0	0	0	0	0	0	0	3	0	0	0	0	0	0	0	0	0	0	6	0	0	0	0	0	0	5	0	Eukaryota	Opisthokonta	Holozoa	Metazoa_(Animalia)	Chromadorea	Araeolaimida
ASV_1204	0	0	0	0	0	0	0	0	0	0	0	0	0	0	0	0	0	0	0	0	0	0	0	0	23	0	0	0	0	0	0	0	0	0	0	0	0	0	0	0	0	0	Eukaryota	Opisthokonta	Holozoa	Metazoa_(Animalia)	Arachnida	Acari
ASV_1215	0	0	0	0	0	0	0	0	0	0	0	0	0	0	0	0	0	0	0	0	0	0	0	0	0	0	0	0	0	0	0	0	0	0	0	0	0	0	0	7	0	0	Eukaryota	Opisthokonta	Holozoa	Metazoa_(Animalia)	Ellipura	Collembola
ASV_1218	0	0	0	0	0	0	2	0	0	0	0	0	0	1	0	0	0	0	0	0	0	0	0	0	0	0	2	0	0	0	0	0	2	0	0	0	17	0	0	0	0	0	Eukaryota	Opisthokonta	Holozoa	Metazoa_(Animalia)	Chromadorea	Tylenchida
ASV_1219	0	0	0	0	0	0	0	0	0	0	0	0	0	0	0	0	0	0	0	9	5	0	0	0	0	0	0	0	0	0	0	0	0	0	0	0	0	0	0	0	0	0	Eukaryota	Opisthokonta	Holozoa	Metazoa_(Animalia)	Enoplia	Enoplida
ASV_1223	0	0	0	0	0	0	0	0	0	0	0	0	0	0	0	0	0	0	0	0	0	0	0	0	0	0	13	0	0	0	0	0	7	0	0	0	0	0	0	0	0	0	Eukaryota	Opisthokonta	Holozoa	Metazoa_(Animalia)	Chromadorea	Monhysterida
ASV_1241	0	0	1	0	0	0	0	0	0	0	0	0	0	0	0	0	0	0	0	0	0	0	6	0	6	0	3	0	0	0	0	0	0	0	0	0	0	0	0	1	0	0	Eukaryota	Opisthokonta	Holozoa	Metazoa_(Animalia)	Dorylaimia	Dorylaimida
ASV_1244	0	0	0	0	0	0	0	0	0	0	0	0	0	0	0	0	0	0	0	0	0	0	0	0	0	0	8	0	0	0	0	0	1	14	0	0	0	0	0	0	0	0	Eukaryota	Opisthokonta	Holozoa	Metazoa_(Animalia)	Chromadorea	Monhysterida
ASV_1245	0	0	0	0	0	7	0	0	0	0	0	0	4	0	3	0	0	0	0	0	0	0	0	0	0	0	0	0	0	0	0	0	0	0	0	0	0	0	0	0	0	0	Eukaryota	Opisthokonta	Holozoa	Metazoa_(Animalia)	Dorylaimia	Dorylaimida
ASV_1249	0	0	0	0	1	0	0	0	0	0	0	0	0	0	0	7	0	0	0	0	0	0	0	0	0	0	1	0	0	0	0	0	3	0	0	0	0	0	0	0	0	0	Eukaryota	Opisthokonta	Holozoa	Metazoa_(Animalia)	Enoplia	Triplonchida
ASV_1268	0	0	0	0	0	0	0	0	0	0	0	0	0	0	0	0	0	0	0	0	0	0	0	0	0	0	0	0	0	0	0	0	0	0	0	0	0	0	0	0	0	2	Eukaryota	Opisthokonta	Holozoa	Metazoa_(Animalia)	Arachnida	Acari
ASV_1270	0	0	0	0	0	0	0	0	0	0	0	0	0	0	0	0	0	0	0	0	0	0	4	0	1	0	6	0	0	0	0	0	0	0	0	0	0	0	0	0	0	0	Eukaryota	Opisthokonta	Holozoa	Metazoa_(Animalia)	Dorylaimia	Dorylaimida
ASV_1273	0	0	0	0	0	0	6	0	0	0	0	0	0	0	0	0	0	0	0	0	0	0	0	0	0	0	0	23	0	0	0	0	0	0	0	0	0	0	0	0	0	0	Eukaryota	Opisthokonta	Holozoa	Metazoa_(Animalia)	Arachnida	Acari
ASV_1276	0	0	0	0	0	0	0	0	0	0	0	0	0	0	0	0	0	0	0	0	0	0	0	0	0	0	0	0	0	0	0	0	0	0	0	2	0	0	0	0	0	0	Eukaryota	Opisthokonta	Holozoa	Metazoa_(Animalia)	Arachnida	Acari
ASV_1280	0	0	0	0	0	0	0	0	0	0	0	0	0	0	0	0	0	0	0	0	0	0	0	0	0	0	10	0	0	0	0	0	2	0	0	0	0	0	0	0	0	0	Eukaryota	Opisthokonta	Holozoa	Metazoa_(Animalia)	Chromadorea	Monhysterida
ASV_1283	0	0	0	0	0	0	0	0	0	29	0	0	0	0	0	0	0	0	0	0	0	0	0	0	0	0	0	0	0	0	0	0	0	0	0	1	0	0	0	0	0	0	Eukaryota	Opisthokonta	Holozoa	Metazoa_(Animalia)	Enoplia	Triplonchida
ASV_1288	0	0	0	0	6	0	0	0	0	0	0	0	0	0	0	12	0	0	0	0	0	0	0	0	0	0	0	0	0	0	0	0	2	0	0	0	0	0	0	0	0	0	Eukaryota	Opisthokonta	Holozoa	Metazoa_(Animalia)	Enoplia	Triplonchida
ASV_1294	0	0	0	2	0	0	0	0	0	0	0	0	0	0	1	0	0	0	0	0	7	0	0	0	0	0	0	0	0	0	0	0	0	0	0	0	0	0	0	8	0	0	Eukaryota	Opisthokonta	Holozoa	Metazoa_(Animalia)	Dorylaimia	Dorylaimida
ASV_1295	0	0	0	0	0	0	0	0	0	0	0	0	0	0	0	0	0	0	0	0	0	0	0	0	0	0	0	0	2	0	0	0	0	0	0	0	24	6	0	0	0	0	Eukaryota	Opisthokonta	Holozoa	Metazoa_(Animalia)	Chromadorea	Monhysterida
ASV_1303	0	0	0	0	0	0	0	0	0	0	0	0	0	0	0	4	0	0	0	0	3	0	0	0	0	5	0	0	0	0	0	0	0	0	0	0	0	0	0	0	3	0	Eukaryota	Opisthokonta	Holozoa	Metazoa_(Animalia)	Dorylaimia	Dorylaimida
ASV_1319	3	0	3	0	0	0	0	0	0	0	0	0	0	0	0	0	0	0	0	0	0	0	0	23	0	0	0	0	0	0	0	1	0	7	0	0	0	0	0	0	6	0	Eukaryota	Opisthokonta	Holozoa	Metazoa_(Animalia)	Chromadorea	Araeolaimida
ASV_1328	0	0	0	0	0	4	0	0	0	0	0	0	4	0	5	0	0	0	0	0	0	0	0	0	0	0	0	0	0	0	0	0	0	0	0	0	0	0	0	0	0	0	Eukaryota	Opisthokonta	Holozoa	Metazoa_(Animalia)	Dorylaimia	Dorylaimida
ASV_1335	7	0	0	0	0	0	0	0	0	0	0	0	0	0	0	0	0	0	0	0	0	0	0	0	0	0	0	0	0	0	0	0	0	0	0	0	0	0	0	0	0	0	Eukaryota	Opisthokonta	Holozoa	Metazoa_(Animalia)	Arachnida	Acari
ASV_1336	0	0	0	0	0	0	0	0	0	0	0	0	0	0	0	0	0	0	0	0	0	0	0	0	0	0	0	0	0	0	0	0	0	0	0	0	0	0	0	0	27	0	Eukaryota	Opisthokonta	Holozoa	Metazoa_(Animalia)	Arachnida	Acari
ASV_1344	0	0	0	0	0	0	14	0	0	0	0	0	0	0	0	0	0	0	0	0	0	0	0	0	0	0	0	0	0	0	0	0	0	0	0	0	0	0	10	0	0	0	Eukaryota	Opisthokonta	Holozoa	Metazoa_(Animalia)	Oligochaeta	Haplotaxida
ASV_1345	5	0	0	0	0	0	0	0	0	0	0	0	0	0	0	0	0	0	0	0	0	0	0	0	0	0	0	0	0	0	0	0	0	0	0	0	0	0	0	0	0	0	Eukaryota	Opisthokonta	Holozoa	Metazoa_(Animalia)	Arachnida	Acari
ASV_1350	0	0	0	0	0	0	0	0	0	0	0	0	0	0	0	0	0	0	0	2	0	0	0	0	0	0	7	3	0	0	0	0	4	0	0	0	0	0	0	0	0	0	Eukaryota	Opisthokonta	Holozoa	Metazoa_(Animalia)	Chromadorea	Monhysterida
ASV_1365	0	2	0	4	0	0	0	0	0	0	0	0	0	0	0	0	0	0	0	0	0	0	0	0	0	0	0	0	0	0	0	0	0	0	0	0	0	0	0	0	1	0	Eukaryota	Opisthokonta	Holozoa	Metazoa_(Animalia)	Chromadorea	Tylenchida
ASV_1372	0	0	0	3	0	0	0	0	0	0	0	16	0	0	0	1	0	0	0	0	0	0	0	0	0	0	0	0	0	0	0	0	0	0	0	0	0	0	3	0	0	0	Eukaryota	Opisthokonta	Holozoa	Metazoa_(Animalia)	Chromadorea	Rhabditida
ASV_1375	0	4	0	0	0	0	0	0	0	0	0	0	0	0	0	0	0	0	0	0	0	0	0	0	2	0	0	0	0	16	0	0	0	0	0	0	0	0	0	0	0	0	Eukaryota	Opisthokonta	Holozoa	Metazoa_(Animalia)	Chromadorea	Tylenchida
ASV_1378	0	0	0	0	0	0	5	0	0	0	0	0	0	0	2	0	0	0	0	0	0	0	0	0	0	0	0	0	0	0	0	0	0	0	0	0	0	0	9	0	0	0	Eukaryota	Opisthokonta	Holozoa	Metazoa_(Animalia)	Dorylaimia	Dorylaimida
ASV_1380	0	0	0	0	6	15	0	0	0	0	0	0	0	0	0	0	0	0	0	0	0	0	0	0	0	0	0	0	0	0	0	0	0	0	0	0	0	0	0	0	0	0	Eukaryota	Opisthokonta	Holozoa	Metazoa_(Animalia)	Enoplia	Triplonchida
ASV_1388	0	0	0	10	0	0	0	0	0	0	0	0	0	0	0	0	0	0	0	0	0	0	0	0	0	0	0	0	0	0	0	0	0	0	0	0	0	0	0	10	0	0	Eukaryota	Opisthokonta	Holozoa	Metazoa_(Animalia)	Chromadorea	Tylenchida
ASV_1389	0	0	0	0	0	0	0	0	0	0	0	0	0	0	0	0	0	0	0	0	0	0	0	0	0	0	0	0	0	0	0	0	0	0	0	0	0	0	0	0	0	4	Eukaryota	Opisthokonta	Holozoa	Metazoa_(Animalia)	Arachnida	Acari
ASV_1391	2	1	0	0	0	0	0	0	0	0	0	0	0	0	0	0	0	0	0	0	0	0	0	0	7	0	0	0	0	0	0	0	0	0	0	0	0	0	0	0	0	0	Eukaryota	Opisthokonta	Holozoa	Metazoa_(Animalia)	Chromadorea	Tylenchida
ASV_1396	0	2	0	0	0	0	0	0	0	0	0	0	0	0	0	0	0	0	0	0	0	0	0	0	0	0	0	3	0	0	0	0	0	0	0	0	0	0	0	0	0	0	Eukaryota	Opisthokonta	Holozoa	Metazoa_(Animalia)	Bdelloidea	Adinetida
ASV_1398	0	0	0	0	0	0	0	0	0	28	0	0	0	0	0	0	0	0	0	0	0	0	0	0	0	0	0	0	0	0	0	0	0	0	0	0	0	0	0	0	0	0	Eukaryota	Opisthokonta	Holozoa	Metazoa_(Animalia)	Rhabdocoela	Neodalyellida
ASV_1400	0	0	0	0	0	0	0	0	0	0	0	0	0	0	0	0	0	0	0	0	0	0	0	0	0	0	0	0	0	0	0	0	7	0	0	0	0	0	0	4	4	0	Eukaryota	Opisthokonta	Holozoa	Metazoa_(Animalia)	Chromadorea	Tylenchida
ASV_1404	0	0	0	0	0	0	0	0	0	0	0	0	0	0	0	0	0	0	0	0	0	0	0	0	0	0	12	0	0	0	0	0	0	0	0	0	0	0	0	0	0	0	Eukaryota	Opisthokonta	Holozoa	Metazoa_(Animalia)	Arachnida	Acari
ASV_1416	0	0	0	0	3	0	0	0	0	0	0	0	0	0	0	0	0	0	0	0	0	0	0	0	0	0	0	0	0	0	0	0	0	0	0	0	0	0	0	6	0	0	Eukaryota	Opisthokonta	Holozoa	Metazoa_(Animalia)	Enoplia	Triplonchida
ASV_1433	0	0	0	0	0	0	0	0	0	0	0	0	0	0	0	0	0	0	0	0	0	0	6	0	0	0	0	14	0	0	0	0	0	0	0	0	0	0	0	0	0	0	Eukaryota	Opisthokonta	Holozoa	Metazoa_(Animalia)	Chromadorea	Tylenchida
ASV_1437	0	0	0	0	0	0	0	0	0	0	0	0	0	0	0	0	0	0	0	0	0	0	0	0	0	0	0	0	0	0	0	0	0	6	0	0	0	0	0	0	22	0	Eukaryota	Opisthokonta	Holozoa	Metazoa_(Animalia)	Arachnida	Acari
ASV_1438	0	0	0	0	0	0	0	0	0	0	0	0	0	0	0	0	0	5	0	0	0	0	0	0	0	5	0	3	0	0	0	0	0	0	0	0	0	0	3	0	0	0	Eukaryota	Opisthokonta	Holozoa	Metazoa_(Animalia)	Chromadorea	Monhysterida
ASV_1440	0	0	0	0	0	0	0	0	0	0	0	0	0	0	0	0	0	0	0	0	0	0	0	0	0	0	3	0	0	0	0	0	9	0	0	0	0	0	0	0	0	0	Eukaryota	Opisthokonta	Holozoa	Metazoa_(Animalia)	Chromadorea	Rhabditida
ASV_1459	0	3	0	0	0	0	11	0	0	0	0	0	0	4	0	0	0	0	0	0	0	0	0	0	0	0	0	0	0	0	0	0	0	0	0	0	0	0	0	0	0	0	Eukaryota	Opisthokonta	Holozoa	Metazoa_(Animalia)	Oligochaeta	Haplotaxida
ASV_1473	0	0	0	0	0	0	0	0	0	0	0	0	0	0	0	0	0	0	0	0	0	0	0	0	0	0	0	0	0	0	0	0	0	0	0	0	0	0	0	0	25	0	Eukaryota	Opisthokonta	Holozoa	Metazoa_(Animalia)	Arachnida	Acari
ASV_1480	16	0	0	0	0	0	0	0	0	0	0	0	0	0	0	0	0	0	0	0	0	0	0	0	0	0	0	0	0	0	0	0	0	0	0	0	0	0	0	0	0	0	Eukaryota	Opisthokonta	Holozoa	Metazoa_(Animalia)	Arachnida	Acari
ASV_1490	0	0	0	0	0	0	0	0	0	0	0	0	0	0	0	0	0	0	0	0	0	0	0	0	0	0	0	0	0	0	0	0	0	0	0	0	0	0	0	0	30	0	Eukaryota	Opisthokonta	Holozoa	Metazoa_(Animalia)	Arachnida	Acari
ASV_1506	8	0	0	0	0	0	0	0	0	0	0	0	0	0	0	0	0	0	0	0	0	0	0	0	0	0	0	0	0	0	0	0	0	0	0	0	0	0	0	0	0	0	Eukaryota	Opisthokonta	Holozoa	Metazoa_(Animalia)	Arachnida	Acari
ASV_1513	0	0	0	0	0	0	5	0	0	0	0	0	0	0	3	0	0	0	0	0	0	0	0	0	0	0	0	0	0	0	0	0	0	0	0	0	0	0	7	0	0	0	Eukaryota	Opisthokonta	Holozoa	Metazoa_(Animalia)	Dorylaimia	Dorylaimida
ASV_1518	0	0	0	0	0	0	0	0	0	0	0	0	0	0	0	0	0	0	0	0	0	0	1	0	2	0	7	0	0	0	0	0	0	0	0	0	0	0	0	0	0	0	Eukaryota	Opisthokonta	Holozoa	Metazoa_(Animalia)	Dorylaimia	Dorylaimida
ASV_1522	0	0	0	2	0	0	0	0	0	0	0	9	0	0	0	3	0	0	0	0	0	0	0	0	0	0	0	0	0	0	0	0	0	0	0	0	0	0	4	0	0	0	Eukaryota	Opisthokonta	Holozoa	Metazoa_(Animalia)	Chromadorea	Rhabditida
ASV_1529	0	0	0	0	0	0	0	0	0	0	0	0	5	0	0	0	0	7	0	0	0	0	0	0	0	0	2	0	0	0	0	0	0	0	0	0	0	0	0	0	0	0	Eukaryota	Opisthokonta	Holozoa	Metazoa_(Animalia)	Chromadorea	Monhysterida
ASV_1530	0	0	0	0	0	0	0	0	0	0	0	0	1	0	0	2	0	0	0	0	0	12	0	0	0	0	0	0	0	0	0	0	0	0	0	0	0	0	0	6	0	0	Eukaryota	Opisthokonta	Holozoa	Metazoa_(Animalia)	Enoplia	Enoplida
ASV_1536	0	0	0	0	4	8	0	0	0	0	0	0	0	0	0	0	0	0	0	0	0	0	0	0	0	0	0	0	0	0	0	0	0	0	0	0	0	0	0	0	0	0	Eukaryota	Opisthokonta	Holozoa	Metazoa_(Animalia)	Enoplia	Triplonchida
ASV_1538	1	2	0	0	0	0	0	0	0	0	0	0	0	0	0	0	0	0	0	0	0	0	0	0	4	0	0	0	0	0	0	3	1	0	0	0	0	0	0	0	0	0	Eukaryota	Opisthokonta	Holozoa	Metazoa_(Animalia)	Chromadorea	Tylenchida
ASV_1543	0	0	0	0	0	9	0	0	0	0	0	0	2	0	4	0	0	0	0	0	0	0	0	0	0	0	0	0	0	0	0	0	0	0	0	0	0	0	0	0	0	0	Eukaryota	Opisthokonta	Holozoa	Metazoa_(Animalia)	Dorylaimia	Dorylaimida
ASV_1546	0	0	0	0	0	0	0	0	0	0	0	0	5	0	0	0	0	0	0	0	0	0	0	0	0	0	0	0	0	0	0	0	0	0	0	0	0	0	2	11	0	0	Eukaryota	Opisthokonta	Holozoa	Metazoa_(Animalia)	Enoplia	Enoplida
ASV_1558	0	0	0	0	3	0	0	0	0	0	0	0	0	0	0	0	0	0	0	0	0	0	0	0	0	0	0	0	0	0	0	0	0	0	0	0	0	0	0	6	0	0	Eukaryota	Opisthokonta	Holozoa	Metazoa_(Animalia)	Enoplia	Triplonchida
ASV_1564	0	0	4	0	0	0	0	0	0	0	0	0	0	0	0	0	0	0	0	0	0	13	0	0	0	0	0	0	0	0	0	0	0	0	0	0	0	0	0	0	0	0	Eukaryota	Opisthokonta	Holozoa	Metazoa_(Animalia)	Gastrotricha	Chaetonotida
ASV_1568	0	0	0	0	0	0	0	0	0	0	0	0	0	0	0	0	0	0	0	0	0	0	0	0	0	0	0	0	0	0	0	0	0	0	0	0	0	0	5	0	0	0	Eukaryota	Opisthokonta	Holozoa	Metazoa_(Animalia)	Bdelloidea	Adinetida
ASV_1569	0	0	0	0	0	0	0	0	0	0	0	3	0	0	0	0	0	0	0	0	0	0	0	0	0	0	0	0	0	0	0	0	0	0	0	10	0	0	0	0	0	0	Eukaryota	Opisthokonta	Holozoa	Metazoa_(Animalia)	Arachnida	Acari
ASV_1570	0	0	0	0	0	0	0	0	0	0	0	0	0	0	0	0	0	0	0	0	0	0	0	0	0	0	0	0	0	0	0	0	0	0	0	0	0	0	0	0	0	1	Eukaryota	Opisthokonta	Holozoa	Metazoa_(Animalia)	Arachnida	Acari
ASV_1572	0	0	0	0	0	0	0	0	0	0	0	0	0	0	0	0	0	0	0	0	0	0	0	0	14	0	0	0	0	0	0	0	0	0	0	0	0	0	0	0	0	0	Eukaryota	Opisthokonta	Holozoa	Metazoa_(Animalia)	Arachnida	Acari
ASV_1579	0	0	0	0	0	0	0	0	0	0	0	0	0	0	0	0	0	0	0	0	0	0	0	0	0	0	0	0	0	0	0	0	0	0	0	0	0	0	0	0	0	1	Eukaryota	Opisthokonta	Holozoa	Metazoa_(Animalia)	Arachnida	Acari
ASV_1582	0	0	0	0	0	0	0	0	0	0	0	0	0	0	0	0	0	0	0	0	0	0	10	0	0	0	0	0	0	0	0	0	0	0	0	0	0	0	0	0	0	0	Eukaryota	Opisthokonta	Holozoa	Metazoa_(Animalia)	Arachnida	Acari
ASV_1589	0	0	0	0	0	6	0	0	0	0	0	0	3	0	2	0	0	0	0	0	0	0	0	0	0	0	0	0	0	0	0	0	0	0	0	0	0	0	0	0	0	0	Eukaryota	Opisthokonta	Holozoa	Metazoa_(Animalia)	Dorylaimia	Dorylaimida
ASV_1593	0	0	0	0	0	0	0	0	0	0	2	0	0	0	5	0	0	0	0	0	0	8	0	0	0	0	0	0	0	0	0	0	7	0	0	0	0	0	0	0	0	0	Eukaryota	Opisthokonta	Holozoa	Metazoa_(Animalia)	Ellipura	Collembola
ASV_1598	0	0	0	0	3	0	0	0	0	0	0	0	0	0	0	0	0	0	0	0	0	0	0	0	0	0	0	0	0	0	0	11	0	0	0	0	0	0	0	0	0	0	Eukaryota	Opisthokonta	Holozoa	Metazoa_(Animalia)	Catenulida	Catenulidae
ASV_1600	0	0	1	0	0	0	0	0	0	0	0	0	0	0	0	0	0	0	0	0	0	0	0	0	4	0	0	0	0	0	0	0	0	0	0	0	8	4	0	0	0	0	Eukaryota	Opisthokonta	Holozoa	Metazoa_(Animalia)	Gastrotricha	Chaetonotida
ASV_1611	0	0	0	0	0	0	0	0	0	0	2	8	0	0	0	0	0	0	0	0	0	0	0	0	0	0	2	7	0	0	0	0	0	0	0	0	0	0	0	0	0	0	Eukaryota	Opisthokonta	Holozoa	Metazoa_(Animalia)	Oligochaeta	Haplotaxida
ASV_1618	0	0	0	0	0	0	0	0	0	27	0	0	0	0	0	0	0	0	0	0	0	0	0	0	0	0	0	0	0	0	0	0	0	0	0	0	0	0	0	0	0	0	Eukaryota	Opisthokonta	Holozoa	Metazoa_(Animalia)	Rhabdocoela	Neodalyellida
ASV_1632	0	0	0	0	0	0	0	0	0	0	0	0	0	0	0	5	0	0	0	0	2	0	0	0	0	6	0	0	0	0	0	0	0	0	0	0	0	0	0	0	0	0	Eukaryota	Opisthokonta	Holozoa	Metazoa_(Animalia)	Dorylaimia	Dorylaimida
ASV_1634	0	0	0	0	6	0	0	0	0	0	0	0	0	0	0	0	0	0	0	0	0	0	0	0	0	0	0	0	0	0	0	12	0	0	0	2	0	0	0	0	0	0	Eukaryota	Opisthokonta	Holozoa	Metazoa_(Animalia)	Catenulida	Catenulidae
ASV_1637	0	0	0	0	0	0	13	0	0	0	0	0	0	0	0	0	0	0	0	0	0	0	0	0	0	0	0	0	0	0	0	0	0	0	0	0	0	0	7	0	0	0	Eukaryota	Opisthokonta	Holozoa	Metazoa_(Animalia)	Oligochaeta	Haplotaxida
ASV_1638	0	0	0	0	0	0	0	0	0	0	0	0	0	5	0	0	0	0	0	0	0	0	0	0	0	0	0	0	0	0	0	0	0	0	0	0	0	0	0	0	0	0	Eukaryota	Opisthokonta	Holozoa	Metazoa_(Animalia)	Chromadorea	Tylenchida
ASV_1644	0	0	0	0	0	0	0	0	0	0	0	0	0	0	0	0	0	0	0	0	0	0	0	0	0	0	9	0	0	0	0	0	0	0	0	0	0	0	0	0	0	0	Eukaryota	Opisthokonta	Holozoa	Metazoa_(Animalia)	Enoplia	Enoplida
ASV_1646	0	0	0	3	0	0	0	0	0	0	0	0	0	0	1	0	0	0	0	0	6	0	0	0	0	0	0	0	0	0	0	0	0	0	0	0	0	0	0	0	11	0	Eukaryota	Opisthokonta	Holozoa	Metazoa_(Animalia)	Dorylaimia	Dorylaimida
ASV_1658	0	0	0	0	0	0	0	0	0	0	0	0	0	0	0	0	0	0	0	0	0	0	0	0	0	0	0	0	0	0	0	0	0	0	0	0	0	0	0	0	0	1	Eukaryota	Opisthokonta	Holozoa	Metazoa_(Animalia)	Arachnida	Acari
ASV_1673	0	1	0	0	0	0	0	0	0	0	0	0	0	0	0	0	0	0	0	0	0	0	0	0	8	0	0	0	0	0	0	0	0	0	0	0	0	0	0	0	9	0	Eukaryota	Opisthokonta	Holozoa	Metazoa_(Animalia)	Chromadorea	NA
ASV_1690	0	0	0	0	0	0	5	0	0	0	0	0	0	0	4	0	0	0	0	1	0	0	0	0	0	0	0	0	0	0	0	0	2	0	0	0	0	0	0	0	0	0	Eukaryota	Opisthokonta	Holozoa	Metazoa_(Animalia)	Chromadorea	Tylenchida
ASV_1699	0	0	0	0	0	0	0	0	0	27	0	0	0	0	0	0	0	0	0	0	0	0	0	0	0	0	0	0	0	0	0	0	0	0	0	0	0	0	0	0	0	0	Eukaryota	Opisthokonta	Holozoa	Metazoa_(Animalia)	Rhabdocoela	Neodalyellida
ASV_1711	0	2	0	0	0	0	0	0	0	0	0	0	0	0	0	0	0	0	0	0	0	0	0	0	3	0	0	0	0	0	0	3	0	0	0	0	0	0	0	0	0	0	Eukaryota	Opisthokonta	Holozoa	Metazoa_(Animalia)	Chromadorea	Tylenchida
ASV_1717	0	0	0	0	0	0	0	0	0	0	0	0	0	0	0	0	0	0	0	0	0	0	19	0	0	0	0	0	0	0	0	0	0	0	0	0	0	0	0	0	0	0	Eukaryota	Opisthokonta	Holozoa	Metazoa_(Animalia)	Arachnida	Acari
ASV_1719	0	0	0	0	0	0	0	0	0	0	0	0	0	0	0	5	0	0	0	0	3	0	0	0	0	0	0	0	0	0	0	2	0	0	0	0	0	0	0	0	0	0	Eukaryota	Opisthokonta	Holozoa	Metazoa_(Animalia)	Dorylaimia	Dorylaimida
ASV_1724	2	5	0	0	0	0	0	0	0	0	0	0	0	0	0	0	0	0	0	0	0	0	0	0	4	0	0	0	0	0	0	1	0	0	0	0	0	2	0	0	0	0	Eukaryota	Opisthokonta	Holozoa	Metazoa_(Animalia)	Chromadorea	Tylenchida
ASV_1726	0	0	0	0	0	0	0	0	0	0	0	0	1	0	0	0	0	0	0	3	0	0	0	49	0	3	0	0	0	0	0	0	0	0	0	0	0	0	0	0	0	0	Eukaryota	Opisthokonta	Holozoa	Metazoa_(Animalia)	Chromadorea	Tylenchida
ASV_1736	0	0	0	0	0	0	0	0	0	0	0	0	0	0	0	0	0	0	0	0	0	0	0	0	0	0	0	0	0	0	0	0	0	0	0	0	0	0	0	5	0	0	Eukaryota	Opisthokonta	Holozoa	Metazoa_(Animalia)	Enoplia	Triplonchida
ASV_1738	0	0	0	0	2	0	0	0	0	0	0	0	0	0	0	0	0	0	0	0	0	0	0	0	0	0	0	0	0	0	0	4	0	0	0	0	0	0	0	0	0	0	Eukaryota	Opisthokonta	Holozoa	Metazoa_(Animalia)	Catenulida	Catenulidae
ASV_1739	0	3	0	0	0	0	0	0	0	0	2	0	0	0	0	0	0	0	0	0	0	0	0	0	0	0	0	0	0	0	0	0	0	0	0	0	0	0	0	0	0	0	Eukaryota	Opisthokonta	Holozoa	Metazoa_(Animalia)	Dorylaimia	Dorylaimida
ASV_1741	0	0	0	0	0	0	0	0	0	0	4	0	0	0	0	0	0	0	0	0	0	0	0	0	0	0	0	0	3	0	0	0	0	0	0	0	0	0	0	0	0	0	Eukaryota	Opisthokonta	Holozoa	Metazoa_(Animalia)	Arachnida	Acari
ASV_1742	0	0	0	0	0	0	0	0	0	0	0	0	0	8	0	0	0	0	0	0	0	0	0	0	0	0	0	0	0	0	0	0	4	0	0	0	0	0	0	0	0	0	Eukaryota	Opisthokonta	Holozoa	Metazoa_(Animalia)	Chromadorea	Tylenchida
ASV_1759	0	0	0	0	0	0	0	0	0	0	0	0	0	0	0	6	0	0	0	0	0	0	0	0	0	0	3	0	7	0	0	0	0	0	5	0	0	0	0	0	0	0	Eukaryota	Opisthokonta	Holozoa	Metazoa_(Animalia)	Chromadorea	Monhysterida
ASV_1760	0	0	0	0	0	0	0	0	0	0	0	0	0	0	0	5	0	0	0	0	0	0	0	0	0	0	0	0	0	0	0	0	2	0	0	0	0	0	0	0	0	0	Eukaryota	Opisthokonta	Holozoa	Metazoa_(Animalia)	Enoplia	Triplonchida
ASV_1766	0	3	0	0	0	0	0	0	0	0	0	0	0	0	0	0	0	0	0	0	4	0	0	0	0	0	0	0	0	0	0	0	0	0	0	0	0	0	0	0	0	0	Eukaryota	Opisthokonta	Holozoa	Metazoa_(Animalia)	Chromadorea	Tylenchida
ASV_1778	7	0	0	0	0	0	0	0	0	0	0	0	0	0	0	0	0	0	0	0	0	0	0	0	0	0	0	0	0	0	0	0	0	0	0	0	0	0	0	0	0	0	Eukaryota	Opisthokonta	Holozoa	Metazoa_(Animalia)	Arachnida	Acari
ASV_1779	0	2	0	0	0	0	0	0	0	0	0	0	0	0	0	0	0	0	0	0	0	0	0	0	0	0	0	0	0	0	0	0	0	0	0	0	0	0	0	0	0	0	Eukaryota	Opisthokonta	Holozoa	Metazoa_(Animalia)	Oligochaeta	Haplotaxida
ASV_1784	0	0	0	0	0	0	0	0	0	0	0	0	0	0	0	0	0	0	0	0	0	0	7	0	0	0	0	0	0	0	0	0	1	0	0	0	0	0	0	0	0	0	Eukaryota	Opisthokonta	Holozoa	Metazoa_(Animalia)	Enoplia	Enoplida
ASV_1785	0	0	1	0	0	0	0	0	0	0	0	0	0	0	0	0	0	0	0	0	0	0	0	0	3	0	0	0	0	0	0	0	0	0	0	0	0	0	0	0	0	0	Eukaryota	Opisthokonta	Holozoa	Metazoa_(Animalia)	Chromadorea	Tylenchida
ASV_1798	0	0	0	6	4	7	0	0	0	0	0	0	0	0	0	0	0	0	0	0	0	0	0	0	0	0	0	0	0	0	0	0	0	0	0	0	0	0	0	0	0	0	Eukaryota	Opisthokonta	Holozoa	Metazoa_(Animalia)	Chromadorea	Rhabditida
ASV_1815	0	0	0	0	0	0	0	0	0	0	0	0	0	0	0	0	0	0	0	1	0	0	0	0	2	0	0	0	0	0	0	0	0	0	0	0	0	0	0	0	0	0	Eukaryota	Opisthokonta	Holozoa	Metazoa_(Animalia)	Chromadorea	Tylenchida
ASV_1819	0	0	0	0	0	0	0	0	0	0	0	0	0	0	0	0	0	0	0	0	0	0	0	0	0	0	0	6	0	0	0	0	3	0	0	0	0	0	10	0	0	0	Eukaryota	Opisthokonta	Holozoa	Metazoa_(Animalia)	Chromadorea	Monhysterida
ASV_1822	0	0	0	0	0	0	0	0	0	0	0	0	0	0	0	0	0	0	0	17	0	0	0	0	0	0	0	0	0	0	0	0	0	0	0	0	0	0	0	0	0	0	Eukaryota	Opisthokonta	Holozoa	Metazoa_(Animalia)	Enoplia	Triplonchida
ASV_1826	0	0	0	0	0	0	9	0	0	0	0	0	0	0	0	0	0	0	0	0	0	0	0	0	0	0	0	0	0	0	0	0	0	0	0	0	0	0	4	0	0	0	Eukaryota	Opisthokonta	Holozoa	Metazoa_(Animalia)	Oligochaeta	Haplotaxida
ASV_1827	4	0	0	0	0	0	0	0	0	0	0	0	0	0	0	0	0	0	0	0	0	0	0	0	0	0	0	0	0	0	0	0	0	0	0	0	0	0	0	0	0	0	Eukaryota	Opisthokonta	Holozoa	Metazoa_(Animalia)	Arachnida	Acari
ASV_1835	0	2	0	0	0	0	4	0	0	0	0	0	0	4	0	0	0	0	0	0	0	0	0	0	0	2	1	0	0	0	0	0	1	0	0	0	0	0	0	0	0	0	Eukaryota	Opisthokonta	Holozoa	Metazoa_(Animalia)	Chromadorea	Tylenchida
ASV_1837	0	0	0	0	0	0	0	0	0	0	0	3	0	0	0	2	0	0	0	0	0	0	0	0	0	0	6	3	0	0	0	0	0	0	0	0	0	0	0	0	0	0	Eukaryota	Opisthokonta	Holozoa	Metazoa_(Animalia)	Oligochaeta	Haplotaxida
ASV_1839	0	0	0	0	0	12	6	0	0	0	0	0	0	0	0	0	0	0	0	0	0	0	0	0	0	0	0	0	0	0	0	0	1	0	0	0	0	0	0	0	0	0	Eukaryota	Opisthokonta	Holozoa	Metazoa_(Animalia)	Chromadorea	Tylenchida
ASV_1848	0	0	0	0	8	0	0	0	0	0	0	0	0	0	0	0	0	0	0	0	0	0	0	0	0	0	0	0	0	0	0	0	0	0	0	15	0	0	0	0	0	0	Eukaryota	Opisthokonta	Holozoa	Metazoa_(Animalia)	Chromadorea	Tylenchida
ASV_1852	0	0	0	0	0	0	0	0	0	0	0	0	0	4	0	0	0	0	0	0	0	0	0	0	0	0	0	0	0	0	0	0	3	0	0	0	0	0	0	0	0	0	Eukaryota	Opisthokonta	Holozoa	Metazoa_(Animalia)	Chromadorea	Tylenchida
ASV_1872	0	0	0	0	0	0	0	0	0	0	0	0	0	0	0	0	0	0	0	0	0	0	9	0	0	0	0	0	0	0	0	0	0	0	0	0	0	0	0	0	0	0	Eukaryota	Opisthokonta	Holozoa	Metazoa_(Animalia)	Arachnida	Acari
ASV_1875	0	0	0	0	0	0	0	0	0	0	0	0	0	0	0	0	0	0	0	0	5	0	0	0	0	0	0	0	0	0	0	0	0	0	0	0	0	0	0	0	0	0	Eukaryota	Opisthokonta	Holozoa	Metazoa_(Animalia)	Chromadorea	Tylenchida
ASV_1886	0	0	0	0	0	0	0	0	0	0	0	0	0	0	0	0	0	0	0	0	0	0	0	0	19	0	0	0	0	0	0	0	0	0	0	0	0	0	0	0	0	0	Eukaryota	Opisthokonta	Holozoa	Metazoa_(Animalia)	Arachnida	Acari
ASV_1896	0	0	0	0	0	7	0	0	0	0	0	0	0	0	4	0	0	0	0	0	0	0	0	0	0	0	0	0	0	0	0	0	0	0	0	0	0	0	0	0	0	0	Eukaryota	Opisthokonta	Holozoa	Metazoa_(Animalia)	Dorylaimia	Dorylaimida
ASV_1898	0	0	0	0	3	0	0	0	0	0	0	0	0	0	0	0	0	0	0	0	0	0	0	0	0	0	0	0	0	0	0	7	0	0	0	0	0	1	0	0	0	0	Eukaryota	Opisthokonta	Holozoa	Metazoa_(Animalia)	Catenulida	Catenulidae
ASV_1911	0	0	0	0	0	0	0	0	0	0	0	0	0	0	0	0	0	0	0	0	0	0	0	0	0	0	0	4	0	0	0	0	0	0	0	0	0	0	11	0	0	0	Eukaryota	Opisthokonta	Holozoa	Metazoa_(Animalia)	Chromadorea	Monhysterida
ASV_1915	0	0	0	2	0	0	0	0	0	0	0	3	0	0	0	0	0	0	0	0	0	0	0	0	0	0	0	0	0	0	0	0	0	0	0	0	0	0	0	0	2	0	Eukaryota	Opisthokonta	Holozoa	Metazoa_(Animalia)	Chromadorea	Tylenchida
ASV_1921	0	0	0	0	0	0	0	0	0	0	0	0	0	0	0	0	0	0	0	0	0	0	0	0	0	0	0	0	0	0	0	15	0	0	0	0	0	0	0	0	0	0	Eukaryota	Opisthokonta	Holozoa	Metazoa_(Animalia)	Catenulida	Stenostomidae
ASV_1927	0	0	0	0	0	0	0	0	0	0	0	0	0	8	0	0	0	0	0	0	0	0	0	0	0	0	1	0	0	0	0	0	1	0	0	0	0	0	0	0	0	0	Eukaryota	Opisthokonta	Holozoa	Metazoa_(Animalia)	Chromadorea	Tylenchida
ASV_1972	0	0	0	0	0	0	0	0	0	0	0	0	0	0	0	0	0	0	0	0	0	0	0	0	0	0	0	0	0	0	0	0	0	0	0	0	0	0	0	2	0	0	Eukaryota	Opisthokonta	Holozoa	Metazoa_(Animalia)	Ellipura	Collembola
ASV_1975	0	0	0	0	0	0	0	0	0	0	0	0	0	0	0	0	0	0	0	0	0	0	0	0	0	0	2	0	0	0	0	0	0	0	3	0	0	4	0	0	0	0	Eukaryota	Opisthokonta	Holozoa	Metazoa_(Animalia)	Chromadorea	Monhysterida
ASV_1979	0	0	0	0	0	0	0	0	0	0	0	0	0	0	0	4	0	0	0	2	0	0	0	0	0	0	0	0	0	0	0	0	6	0	0	0	0	0	0	0	0	0	Eukaryota	Opisthokonta	Holozoa	Metazoa_(Animalia)	Chromadorea	Monhysterida
ASV_1986	0	6	0	0	0	0	0	0	0	0	0	0	0	0	0	0	0	0	0	0	0	0	0	0	0	0	0	0	0	0	0	0	0	0	0	0	0	0	0	0	0	0	Eukaryota	Opisthokonta	Holozoa	Metazoa_(Animalia)	Oligochaeta	Haplotaxida
ASV_2005	0	0	0	0	0	0	0	0	0	0	0	0	0	0	0	0	0	0	0	9	0	0	0	0	0	0	0	0	0	0	0	0	0	0	0	0	0	0	0	0	0	0	Eukaryota	Opisthokonta	Holozoa	Metazoa_(Animalia)	Enoplia	Triplonchida
ASV_2006	0	0	0	0	0	0	0	0	0	0	0	0	0	0	5	0	0	0	0	0	6	0	0	0	0	0	0	0	0	0	0	0	0	0	0	0	0	0	0	0	2	0	Eukaryota	Opisthokonta	Holozoa	Metazoa_(Animalia)	Dorylaimia	Dorylaimida
ASV_2010	0	0	0	0	0	0	0	0	0	0	0	0	0	10	0	0	0	0	0	0	0	0	0	0	0	0	0	0	0	0	0	0	0	0	0	0	0	0	0	0	0	0	Eukaryota	Opisthokonta	Holozoa	Metazoa_(Animalia)	Arachnida	Acari
ASV_2021	0	0	0	0	0	0	0	0	0	0	0	0	0	0	0	0	0	0	0	0	8	0	0	0	0	0	0	0	0	0	0	0	0	0	0	0	0	0	0	0	0	0	Eukaryota	Opisthokonta	Holozoa	Metazoa_(Animalia)	Chromadorea	Tylenchida
ASV_2022	0	0	0	0	0	12	0	0	0	0	0	0	1	0	1	0	0	0	0	0	0	0	0	0	0	0	0	0	0	0	0	0	0	0	0	0	0	0	0	0	0	0	Eukaryota	Opisthokonta	Holozoa	Metazoa_(Animalia)	Dorylaimia	Dorylaimida
ASV_2025	0	0	0	6	0	0	0	0	0	0	0	10	0	0	0	0	0	0	0	0	0	0	0	0	0	0	0	0	0	0	0	0	0	0	0	0	0	0	3	0	0	0	Eukaryota	Opisthokonta	Holozoa	Metazoa_(Animalia)	Chromadorea	Rhabditida
ASV_2031	0	0	0	0	0	0	0	0	0	19	0	0	0	0	0	0	0	0	0	0	0	0	0	0	0	0	0	0	0	0	0	0	0	0	0	0	0	0	0	0	0	0	Eukaryota	Opisthokonta	Holozoa	Metazoa_(Animalia)	Rhabdocoela	Neodalyellida
ASV_2040	0	0	0	0	0	0	0	0	0	0	0	0	0	0	0	3	0	0	0	0	0	0	0	0	0	0	0	6	0	0	0	0	0	0	0	0	0	0	0	0	0	0	Eukaryota	Opisthokonta	Holozoa	Metazoa_(Animalia)	Chromadorea	Monhysterida
ASV_2046	0	0	0	0	0	0	0	0	0	0	0	0	0	0	0	0	0	0	0	0	0	0	0	0	0	0	0	0	0	0	0	0	0	0	0	0	0	0	0	0	4	0	Eukaryota	Opisthokonta	Holozoa	Metazoa_(Animalia)	Enoplia	Enoplida
ASV_2055	0	9	0	0	0	0	0	0	0	0	0	0	0	0	0	0	0	0	0	0	0	0	0	0	0	0	0	0	0	0	0	0	0	0	0	0	0	0	0	0	0	0	Eukaryota	Opisthokonta	Holozoa	Metazoa_(Animalia)	Oligochaeta	Haplotaxida
ASV_2066	0	0	0	0	0	0	0	0	0	0	0	0	0	0	0	0	0	0	0	0	0	3	0	0	0	0	0	0	0	0	0	0	2	0	0	0	0	0	0	0	0	0	Eukaryota	Opisthokonta	Holozoa	Metazoa_(Animalia)	Ellipura	Collembola
ASV_2071	0	0	0	0	0	18	0	0	0	0	0	0	1	0	4	0	0	0	0	0	0	0	0	0	0	0	0	0	0	0	0	0	0	0	0	0	0	0	0	0	0	0	Eukaryota	Opisthokonta	Holozoa	Metazoa_(Animalia)	Dorylaimia	Dorylaimida
ASV_2073	0	0	0	0	4	0	0	0	0	0	0	0	0	0	0	0	0	0	0	0	0	0	0	0	0	0	0	0	0	0	0	8	0	0	0	0	0	0	0	0	0	0	Eukaryota	Opisthokonta	Holozoa	Metazoa_(Animalia)	Catenulida	Catenulidae
ASV_2081	0	0	0	0	0	0	1	0	0	0	0	0	0	0	0	0	0	0	0	0	0	0	0	0	0	0	5	0	0	0	0	0	0	0	0	0	0	0	0	0	0	0	Eukaryota	Opisthokonta	Holozoa	Metazoa_(Animalia)	Chromadorea	Monhysterida
ASV_2097	0	0	0	0	0	0	0	0	0	0	0	0	0	0	0	0	0	0	0	0	0	11	2	0	0	0	0	0	0	0	0	0	0	0	0	0	0	0	0	0	0	0	Eukaryota	Opisthokonta	Holozoa	Metazoa_(Animalia)	Dorylaimia	Dorylaimida
ASV_2099	0	0	0	0	0	0	0	0	0	0	0	0	0	0	0	0	0	0	0	16	0	0	0	0	0	0	0	0	0	0	0	0	0	0	0	0	0	0	0	0	0	0	Eukaryota	Opisthokonta	Holozoa	Metazoa_(Animalia)	Enoplia	Triplonchida
ASV_2103	0	0	1	0	0	0	6	0	0	0	0	0	0	0	0	0	0	0	0	0	0	0	0	0	0	0	0	0	0	0	0	0	0	0	0	0	0	0	0	5	0	0	Eukaryota	Opisthokonta	Holozoa	Metazoa_(Animalia)	Oligochaeta	Haplotaxida
ASV_2105	0	0	0	0	0	0	0	0	0	26	0	0	0	0	0	0	0	0	0	0	0	0	0	0	0	0	0	0	0	0	0	0	0	0	0	0	0	0	0	0	0	0	Eukaryota	Opisthokonta	Holozoa	Metazoa_(Animalia)	Rhabdocoela	Neodalyellida
ASV_2111	0	0	0	0	0	0	0	0	0	0	0	0	0	0	0	0	0	0	0	2	0	0	0	0	0	0	0	0	0	0	0	0	1	0	0	0	0	0	0	0	0	0	Eukaryota	Opisthokonta	Holozoa	Metazoa_(Animalia)	Chromadorea	Monhysterida
ASV_2120	0	0	0	0	0	0	0	0	0	0	0	0	4	0	0	0	0	0	0	0	0	0	0	0	0	0	0	0	0	0	0	0	0	3	0	0	0	0	0	0	0	0	Eukaryota	Opisthokonta	Holozoa	Metazoa_(Animalia)	Podocopa	Podocopida
ASV_2127	0	0	0	0	0	0	0	0	0	0	1	3	0	0	0	1	0	0	0	0	0	0	0	0	0	0	1	4	0	0	0	0	0	0	0	0	0	0	0	0	0	0	Eukaryota	Opisthokonta	Holozoa	Metazoa_(Animalia)	Oligochaeta	Haplotaxida
ASV_2130	0	0	0	0	8	0	0	0	0	0	0	0	1	0	0	0	0	0	0	1	0	0	3	0	0	0	0	0	0	0	0	0	0	0	0	0	0	0	0	0	0	0	Eukaryota	Opisthokonta	Holozoa	Metazoa_(Animalia)	Chromadorea	Tylenchida
ASV_2134	0	0	0	0	0	0	4	0	0	0	0	0	0	0	1	0	0	0	0	0	0	0	0	0	0	0	0	0	0	0	0	0	0	0	0	0	0	0	7	0	0	0	Eukaryota	Opisthokonta	Holozoa	Metazoa_(Animalia)	Dorylaimia	Dorylaimida
ASV_2141	0	6	0	0	0	0	0	0	0	0	0	0	0	0	0	0	0	0	0	0	0	0	0	0	0	0	0	0	0	0	0	0	0	0	0	0	0	0	0	0	0	0	Eukaryota	Opisthokonta	Holozoa	Metazoa_(Animalia)	Oligochaeta	Haplotaxida
ASV_2147	0	0	0	0	0	0	0	0	0	0	0	0	0	0	0	0	0	0	0	0	0	0	0	0	16	0	0	0	0	0	0	0	0	0	0	0	0	0	0	0	0	0	Eukaryota	Opisthokonta	Holozoa	Metazoa_(Animalia)	Arachnida	Acari
ASV_2149	0	1	0	0	0	0	0	0	0	0	0	0	0	0	0	0	0	0	0	0	0	0	0	0	2	0	0	0	0	0	0	1	0	0	0	0	0	0	0	0	0	0	Eukaryota	Opisthokonta	Holozoa	Metazoa_(Animalia)	Chromadorea	Tylenchida
ASV_2153	0	0	0	0	0	0	0	0	0	0	0	0	0	0	0	0	0	0	5	0	0	0	0	0	0	0	0	0	0	0	0	0	0	0	0	0	0	0	0	0	0	0	Eukaryota	Opisthokonta	Holozoa	Metazoa_(Animalia)	Chromadorea	Chromadorida
ASV_2158	11	0	0	0	0	0	0	0	0	0	0	0	0	0	0	0	0	0	0	0	0	0	0	0	0	0	0	0	0	0	0	0	0	0	0	0	0	0	0	0	0	0	Eukaryota	Opisthokonta	Holozoa	Metazoa_(Animalia)	Arachnida	Acari
ASV_2159	0	0	0	0	0	0	0	0	0	0	0	9	0	0	0	0	0	0	0	0	0	0	0	0	0	0	0	0	0	0	0	0	0	0	0	0	0	0	0	0	0	0	Eukaryota	Opisthokonta	Holozoa	Metazoa_(Animalia)	Chromadorea	Tylenchida
ASV_2164	0	0	0	0	0	0	0	0	0	0	0	0	0	0	0	0	0	0	0	0	0	0	0	0	0	0	0	0	0	0	0	0	0	0	0	0	0	0	0	0	14	0	Eukaryota	Opisthokonta	Holozoa	Metazoa_(Animalia)	Arachnida	Acari
ASV_2181	0	0	0	0	0	0	0	0	0	0	0	0	0	0	0	0	0	0	0	0	0	0	0	0	0	0	0	0	0	0	0	0	0	0	0	0	0	0	0	0	0	5	Eukaryota	Opisthokonta	Holozoa	Metazoa_(Animalia)	Arachnida	Acari
ASV_2192	0	0	0	0	0	0	0	0	0	0	0	0	0	3	0	0	0	0	0	5	0	0	0	0	0	0	0	0	0	0	0	0	0	0	0	0	0	0	0	0	0	0	Eukaryota	Opisthokonta	Holozoa	Metazoa_(Animalia)	Chromadorea	Tylenchida
ASV_2220	0	0	0	4	0	0	0	0	0	0	0	6	0	0	0	0	0	0	0	0	0	0	0	0	0	0	0	0	0	0	0	0	0	0	0	0	0	0	2	0	0	0	Eukaryota	Opisthokonta	Holozoa	Metazoa_(Animalia)	Chromadorea	Rhabditida
ASV_2228	0	0	0	0	0	0	0	0	0	0	0	0	0	0	7	0	0	0	0	0	0	5	0	0	0	0	0	0	0	0	0	0	0	0	0	0	0	0	0	0	0	0	Eukaryota	Opisthokonta	Holozoa	Metazoa_(Animalia)	Ellipura	Collembola
ASV_2235	0	0	0	0	0	0	0	0	0	0	0	0	0	0	0	0	0	0	0	13	0	0	0	0	0	0	0	0	0	0	0	0	0	0	0	0	0	0	0	0	0	0	Eukaryota	Opisthokonta	Holozoa	Metazoa_(Animalia)	Enoplia	Triplonchida
ASV_2237	0	0	4	0	0	0	4	0	0	0	0	0	0	0	0	0	0	0	0	0	0	0	0	0	0	0	0	0	0	0	0	0	0	0	0	0	0	0	0	3	0	0	Eukaryota	Opisthokonta	Holozoa	Metazoa_(Animalia)	Oligochaeta	Haplotaxida
ASV_2241	0	0	0	0	0	0	0	0	0	0	0	0	0	0	0	0	0	0	0	0	0	0	0	0	0	0	0	0	0	0	0	0	2	0	0	0	0	0	0	0	0	0	Eukaryota	Opisthokonta	Holozoa	Metazoa_(Animalia)	Enoplia	Enoplida
ASV_2250	0	0	0	0	0	0	0	0	0	0	0	0	0	0	0	0	0	0	0	0	0	5	5	0	0	0	0	0	0	0	0	0	0	0	0	0	0	0	0	0	0	0	Eukaryota	Opisthokonta	Holozoa	Metazoa_(Animalia)	Dorylaimia	Dorylaimida
ASV_2261	0	0	0	0	0	0	0	0	0	0	0	15	0	0	0	0	0	0	0	0	0	0	0	0	5	0	0	0	0	0	0	0	0	0	0	0	0	0	0	0	0	0	Eukaryota	Opisthokonta	Holozoa	Metazoa_(Animalia)	Enoplia	Triplonchida
ASV_2273	0	0	0	0	0	0	0	0	0	0	0	0	0	0	0	0	0	0	0	0	0	0	0	0	0	0	0	0	0	0	0	0	0	5	0	0	0	0	0	0	4	0	Eukaryota	Opisthokonta	Holozoa	Metazoa_(Animalia)	Chromadorea	Araeolaimida
ASV_2277	0	0	0	0	0	0	0	0	0	0	0	9	0	0	0	0	0	0	0	0	0	0	0	0	0	0	0	0	0	0	0	2	0	0	0	0	0	0	0	0	0	0	Eukaryota	Opisthokonta	Holozoa	Metazoa_(Animalia)	Dorylaimia	Dorylaimida
ASV_2291	0	0	0	0	0	0	0	0	0	0	0	0	2	0	0	0	0	0	0	0	0	0	0	0	0	0	0	0	0	0	0	0	0	0	0	0	0	0	0	0	0	0	Eukaryota	Opisthokonta	Holozoa	Metazoa_(Animalia)	Enoplia	Enoplida
ASV_2335	0	0	0	0	0	0	0	0	0	0	6	0	0	0	0	0	0	0	0	0	0	0	0	0	0	0	0	0	0	0	0	0	0	0	0	0	0	0	0	0	0	0	Eukaryota	Opisthokonta	Holozoa	Metazoa_(Animalia)	Chromadorea	Monhysterida
ASV_2348	0	0	0	0	0	0	0	0	0	0	2	0	0	0	2	0	0	0	0	0	0	2	0	0	0	0	0	0	0	0	0	0	4	0	0	0	0	0	0	0	0	0	Eukaryota	Opisthokonta	Holozoa	Metazoa_(Animalia)	Ellipura	Collembola
ASV_2357	0	0	0	0	0	0	0	0	0	0	0	0	0	0	0	0	0	0	0	0	0	0	0	0	0	0	12	0	0	0	0	0	0	0	0	0	0	0	0	0	0	0	Eukaryota	Opisthokonta	Holozoa	Metazoa_(Animalia)	Chromadorea	Monhysterida
ASV_2364	0	0	0	0	1	0	0	0	0	0	0	0	0	0	0	0	0	0	0	0	11	0	0	0	0	0	0	0	0	0	0	0	0	0	0	0	0	0	0	0	0	0	Eukaryota	Opisthokonta	Holozoa	Metazoa_(Animalia)	Chromadorea	Tylenchida
ASV_2369	0	0	0	0	0	0	0	0	0	0	0	5	0	0	0	0	0	0	0	0	0	0	0	0	0	0	0	0	0	0	0	0	0	0	0	0	0	0	0	0	3	0	Eukaryota	Opisthokonta	Holozoa	Metazoa_(Animalia)	Chromadorea	Tylenchida
ASV_2375	0	0	0	0	0	0	0	0	0	0	0	0	0	0	0	0	0	0	0	0	0	0	0	0	0	0	0	0	0	0	0	0	0	0	0	17	0	0	0	0	0	0	Eukaryota	Opisthokonta	Holozoa	Metazoa_(Animalia)	Chromadorea	Araeolaimida
ASV_2385	0	0	0	0	0	0	0	0	0	0	0	0	0	0	0	0	0	0	0	0	0	0	13	0	0	0	0	0	0	0	0	0	0	0	0	0	0	0	0	0	0	0	Eukaryota	Opisthokonta	Holozoa	Metazoa_(Animalia)	Arachnida	Acari
ASV_2387	0	0	0	0	0	0	0	0	0	0	0	0	0	0	0	0	0	11	0	0	0	0	0	0	0	0	0	0	0	0	0	0	0	0	0	0	0	0	0	0	0	0	Eukaryota	Opisthokonta	Holozoa	Metazoa_(Animalia)	Chromadorea	Tylenchida
ASV_2397	0	0	0	0	0	0	0	0	0	0	0	0	0	0	0	0	0	0	0	0	0	0	0	0	0	0	0	0	0	22	0	0	0	0	0	0	0	0	0	0	0	0	Eukaryota	Opisthokonta	Holozoa	Metazoa_(Animalia)	Chromadorea	Tylenchida
ASV_2422	0	0	3	0	0	0	0	0	0	0	0	0	0	0	0	0	0	0	0	0	0	0	0	0	0	0	0	0	0	0	0	0	0	0	0	0	0	0	0	0	10	0	Eukaryota	Opisthokonta	Holozoa	Metazoa_(Animalia)	Enoplia	Enoplida
ASV_2426	0	0	0	0	0	0	0	0	0	0	0	0	0	0	0	0	0	0	0	0	0	0	0	0	0	0	0	0	0	0	0	9	0	0	0	0	0	0	0	0	0	0	Eukaryota	Opisthokonta	Holozoa	Metazoa_(Animalia)	Eutardigrada	Parachela
ASV_2448	0	0	0	0	0	0	0	0	0	0	0	0	0	0	0	0	0	0	0	0	0	0	0	0	2	0	0	0	0	0	0	0	0	8	0	0	0	0	0	0	0	0	Eukaryota	Opisthokonta	Holozoa	Metazoa_(Animalia)	Chromadorea	Tylenchida
ASV_2464	0	0	0	0	6	0	0	0	0	0	0	0	0	0	0	0	0	0	0	5	0	0	0	0	0	0	0	0	0	0	0	0	0	0	0	0	0	0	0	0	0	0	Eukaryota	Opisthokonta	Holozoa	Metazoa_(Animalia)	Chromadorea	Monhysterida
ASV_2471	0	0	0	0	0	0	0	0	0	0	0	5	0	0	0	0	0	0	0	0	0	0	0	0	0	0	0	0	0	0	0	0	0	0	0	0	0	0	0	0	5	0	Eukaryota	Opisthokonta	Holozoa	Metazoa_(Animalia)	Chromadorea	Tylenchida
ASV_2475	0	0	0	0	0	0	0	0	0	18	0	0	0	0	0	0	0	0	0	0	0	0	0	0	0	0	0	0	0	0	0	0	0	0	0	0	0	0	0	0	0	0	Eukaryota	Opisthokonta	Holozoa	Metazoa_(Animalia)	Rhabdocoela	Neodalyellida
ASV_2477	0	0	0	0	0	0	0	0	0	0	0	0	0	0	0	0	0	0	0	0	0	0	0	0	0	0	0	0	0	0	0	0	0	0	0	0	0	0	16	0	0	0	Eukaryota	Opisthokonta	Holozoa	Metazoa_(Animalia)	Chromadorea	Araeolaimida
ASV_2482	0	0	0	0	0	0	1	0	0	0	0	0	0	0	0	0	0	0	0	0	0	0	0	0	0	9	0	0	0	0	0	0	0	0	0	0	0	0	0	6	0	0	Eukaryota	Opisthokonta	Holozoa	Metazoa_(Animalia)	Oligochaeta	Haplotaxida
ASV_2486	0	0	0	0	0	0	0	0	0	0	0	0	0	0	0	0	0	5	0	0	0	0	0	0	0	0	0	0	0	0	0	0	0	0	0	0	0	0	0	0	0	0	Eukaryota	Opisthokonta	Holozoa	Metazoa_(Animalia)	Ellipura	Collembola
ASV_2490	0	0	0	0	0	6	0	0	0	0	0	0	2	0	1	0	0	0	0	0	0	0	0	0	0	0	0	0	0	0	0	0	0	0	0	0	0	0	0	0	0	0	Eukaryota	Opisthokonta	Holozoa	Metazoa_(Animalia)	Dorylaimia	Dorylaimida
ASV_2500	0	0	0	0	0	0	0	0	0	0	0	0	1	0	0	0	0	0	0	0	0	0	0	0	0	0	0	0	0	0	0	0	0	0	0	0	0	0	0	0	0	0	Eukaryota	Opisthokonta	Holozoa	Metazoa_(Animalia)	Dorylaimia	Dorylaimida
ASV_2510	0	0	0	0	0	0	0	0	0	0	0	0	0	0	0	0	0	0	0	0	0	0	0	0	0	0	8	0	0	0	0	0	0	0	0	0	0	0	0	0	0	0	Eukaryota	Opisthokonta	Holozoa	Metazoa_(Animalia)	Chromadorea	Chromadorida
ASV_2512	0	0	0	0	0	0	0	0	0	0	0	0	0	0	0	0	0	0	0	0	0	0	0	0	0	0	0	7	0	0	0	0	1	0	0	0	0	0	4	0	0	0	Eukaryota	Opisthokonta	Holozoa	Metazoa_(Animalia)	Chromadorea	Monhysterida
ASV_2517	0	0	0	0	0	0	0	0	0	0	0	0	0	0	0	0	0	0	0	7	0	0	0	0	0	0	0	0	0	0	0	0	0	0	0	0	0	0	0	0	0	0	Eukaryota	Opisthokonta	Holozoa	Metazoa_(Animalia)	Enoplia	Triplonchida
ASV_2518	0	0	0	0	0	10	0	0	0	0	0	0	0	0	0	0	0	0	0	1	0	0	0	0	0	0	0	0	0	0	0	0	3	0	0	0	0	0	0	0	0	0	Eukaryota	Opisthokonta	Holozoa	Metazoa_(Animalia)	Bdelloidea	Adinetida
ASV_2538	0	0	0	0	0	0	0	0	0	0	0	0	0	0	0	0	0	4	0	0	0	0	0	0	0	0	4	0	0	0	0	0	0	0	0	0	0	0	0	0	0	0	Eukaryota	Opisthokonta	Holozoa	Metazoa_(Animalia)	Chromadorea	Monhysterida
ASV_2555	0	0	0	0	0	0	0	0	0	0	0	0	0	0	0	0	0	0	0	0	0	0	0	0	4	0	0	0	0	0	0	0	0	0	0	0	0	0	0	0	0	0	Eukaryota	Opisthokonta	Holozoa	Metazoa_(Animalia)	Arachnida	Acari
ASV_2561	0	0	0	0	0	0	0	0	0	0	0	0	0	0	0	0	0	11	0	0	0	0	0	0	0	0	0	0	0	0	0	0	0	0	0	0	0	0	0	0	0	0	Eukaryota	Opisthokonta	Holozoa	Metazoa_(Animalia)	Chromadorea	Chromadorida
ASV_2580	0	1	0	0	0	0	0	0	0	0	0	0	0	0	0	0	0	0	0	0	0	0	0	0	2	0	0	0	0	0	0	1	0	0	0	0	0	0	0	0	0	0	Eukaryota	Opisthokonta	Holozoa	Metazoa_(Animalia)	Chromadorea	Tylenchida
ASV_2627	0	0	0	0	0	0	0	0	0	0	0	0	0	0	0	0	0	0	0	0	0	0	0	0	0	0	0	0	0	0	0	0	9	0	0	0	0	0	0	0	0	0	Eukaryota	Opisthokonta	Holozoa	Metazoa_(Animalia)	Chromadorea	Desmodorida
ASV_2648	0	0	0	0	0	0	0	0	0	0	0	0	0	8	0	0	0	0	0	0	0	0	0	0	0	0	0	0	0	0	0	0	0	0	0	0	0	0	0	0	0	0	Eukaryota	Opisthokonta	Holozoa	Metazoa_(Animalia)	Chromadorea	Monhysterida
ASV_2655	0	0	0	0	0	0	0	0	0	0	0	0	0	0	0	0	0	0	0	0	0	0	0	0	0	0	0	0	0	0	0	0	0	0	0	0	0	8	0	0	0	0	Eukaryota	Opisthokonta	Holozoa	Metazoa_(Animalia)	Chromadorea	Monhysterida
ASV_2657	0	0	0	0	0	0	0	0	0	0	0	0	0	2	0	0	0	0	0	0	0	0	0	0	1	0	0	0	0	0	0	0	0	0	0	0	0	0	0	0	1	0	Eukaryota	Opisthokonta	Holozoa	Metazoa_(Animalia)	Chromadorea	Chromadorida
ASV_2658	0	1	0	0	0	0	0	0	0	0	2	0	0	0	0	0	0	0	0	0	0	0	0	0	2	0	0	0	0	0	0	0	0	0	0	0	0	0	0	0	0	0	Eukaryota	Opisthokonta	Holozoa	Metazoa_(Animalia)	Chromadorea	Tylenchida
ASV_2664	0	0	0	0	0	0	0	0	0	0	0	0	0	0	0	0	0	0	0	0	0	0	0	0	0	0	9	0	0	0	0	0	0	0	0	0	0	0	0	0	0	0	Eukaryota	Opisthokonta	Holozoa	Metazoa_(Animalia)	Copepoda	Harpacticoida
ASV_2671	0	0	0	0	2	0	0	0	0	0	0	0	0	0	0	0	0	0	0	5	0	0	0	0	0	0	0	0	0	0	0	0	0	0	0	0	0	0	0	0	0	0	Eukaryota	Opisthokonta	Holozoa	Metazoa_(Animalia)	Chromadorea	Monhysterida
ASV_2674	0	0	0	0	0	0	0	0	0	0	1	0	0	0	0	2	0	0	0	0	0	0	0	0	0	0	0	0	0	0	0	0	0	0	0	0	0	0	0	0	0	0	Eukaryota	Opisthokonta	Holozoa	Metazoa_(Animalia)	Chromadorea	Rhabditida
ASV_2675	0	0	0	0	10	0	0	0	0	0	0	0	0	0	0	0	0	0	0	0	0	0	0	0	0	0	0	0	0	0	0	0	0	0	0	0	0	0	0	0	0	0	Eukaryota	Opisthokonta	Holozoa	Metazoa_(Animalia)	Chromadorea	Rhabditida
ASV_2677	0	2	0	0	0	0	0	0	0	0	0	0	0	0	0	0	0	0	0	0	0	0	0	0	0	0	0	0	0	0	0	0	0	0	0	0	0	0	0	0	0	0	Eukaryota	Opisthokonta	Holozoa	Metazoa_(Animalia)	Chromadorea	Tylenchida
ASV_2692	0	0	0	0	0	0	0	0	0	0	0	0	0	0	0	0	0	0	0	0	0	0	0	0	0	0	0	0	0	0	0	0	0	0	1	0	0	0	0	0	0	0	Eukaryota	Opisthokonta	Holozoa	Metazoa_(Animalia)	Enoplia	Triplonchida
ASV_2694	0	0	0	0	0	0	0	0	0	0	0	0	0	0	0	0	0	0	6	0	2	0	0	0	0	0	0	0	0	0	0	0	0	0	0	0	0	0	0	0	0	0	Eukaryota	Opisthokonta	Holozoa	Metazoa_(Animalia)	Chromadorea	Chromadorida
ASV_2700	0	0	0	0	0	0	0	0	0	0	0	0	0	0	2	0	0	0	0	0	0	0	0	0	0	0	0	0	0	0	0	0	1	0	0	0	0	0	0	0	0	0	Eukaryota	Opisthokonta	Holozoa	Metazoa_(Animalia)	Ellipura	Collembola
ASV_2711	0	0	0	0	0	0	0	0	0	0	0	0	0	0	0	0	0	0	0	0	0	0	0	0	0	0	0	0	0	25	0	0	0	0	0	0	0	0	0	0	0	0	Eukaryota	Opisthokonta	Holozoa	Metazoa_(Animalia)	Bdelloidea	Adinetida
ASV_2715	2	0	0	0	0	0	0	0	0	0	0	0	0	0	0	0	0	0	0	0	0	0	0	0	0	0	0	0	0	0	0	4	0	0	0	0	0	0	0	0	0	0	Eukaryota	Opisthokonta	Holozoa	Metazoa_(Animalia)	Chromadorea	Tylenchida
ASV_2723	0	0	0	0	0	0	0	0	0	0	0	0	0	0	0	0	0	13	0	0	0	0	0	0	0	0	0	0	0	0	0	0	0	0	0	0	0	0	0	0	0	0	Eukaryota	Opisthokonta	Holozoa	Metazoa_(Animalia)	Ellipura	Collembola
ASV_2731	0	0	0	0	0	0	0	0	0	0	4	0	0	0	0	7	0	0	0	0	0	0	0	0	0	0	0	0	0	0	0	0	0	0	0	0	0	0	0	0	0	0	Eukaryota	Opisthokonta	Holozoa	Metazoa_(Animalia)	Chromadorea	Rhabditida
ASV_2732	0	0	0	0	0	0	0	0	0	0	0	0	0	0	0	2	0	0	0	0	0	0	0	0	0	0	0	0	0	0	0	0	0	0	0	0	0	0	0	0	0	0	Eukaryota	Opisthokonta	Holozoa	Metazoa_(Animalia)	Dorylaimia	Dorylaimida
ASV_2738	0	0	0	0	0	0	0	0	0	0	0	0	4	0	0	0	0	0	0	0	0	0	0	0	0	0	0	0	0	0	0	0	0	0	0	0	0	0	0	0	0	0	Eukaryota	Opisthokonta	Holozoa	Metazoa_(Animalia)	Podocopa	Podocopida
ASV_2751	0	0	0	0	0	0	0	0	0	0	0	0	0	0	8	0	0	0	0	0	0	4	0	0	0	0	0	0	0	0	0	0	2	0	0	0	0	0	0	0	0	0	Eukaryota	Opisthokonta	Holozoa	Metazoa_(Animalia)	Ellipura	Collembola
ASV_2760	0	8	0	0	0	0	0	0	0	0	0	0	0	0	0	0	0	0	0	0	0	0	0	0	0	0	0	0	0	0	0	0	0	0	0	0	0	0	0	0	0	0	Eukaryota	Opisthokonta	Holozoa	Metazoa_(Animalia)	Oligochaeta	Haplotaxida
ASV_2793	0	0	0	0	0	0	0	0	0	0	0	0	0	0	0	11	0	0	0	0	0	0	0	0	0	0	0	0	0	0	0	0	0	0	0	0	0	0	0	0	0	0	Eukaryota	Opisthokonta	Holozoa	Metazoa_(Animalia)	Chromadorea	Araeolaimida
ASV_2801	3	0	0	0	0	0	0	0	0	0	0	0	0	0	0	0	0	0	0	0	0	0	0	0	0	0	0	0	0	0	0	0	0	3	0	0	0	0	0	0	7	0	Eukaryota	Opisthokonta	Holozoa	Metazoa_(Animalia)	Chromadorea	Araeolaimida
ASV_2812	0	0	0	0	0	0	0	0	0	0	0	0	0	0	0	0	0	0	0	0	0	0	0	0	0	0	0	0	0	0	0	0	0	0	0	0	17	0	0	0	0	0	Eukaryota	Opisthokonta	Holozoa	Metazoa_(Animalia)	Chromadorea	Tylenchida
ASV_2819	0	0	0	0	0	0	0	0	0	0	2	5	0	0	0	2	0	0	0	0	0	0	0	0	0	0	0	0	0	0	0	0	0	0	0	0	0	0	0	0	0	0	Eukaryota	Opisthokonta	Holozoa	Metazoa_(Animalia)	Oligochaeta	Haplotaxida
ASV_2839	0	0	0	0	0	0	0	0	0	0	0	0	7	0	0	0	0	0	0	0	0	0	0	0	0	0	0	0	0	0	0	0	0	0	0	0	0	0	0	0	0	0	Eukaryota	Opisthokonta	Holozoa	Metazoa_(Animalia)	Arachnida	Acari
ASV_2840	0	0	0	0	0	0	0	0	0	0	0	0	0	3	0	0	0	0	0	0	0	0	0	0	0	0	0	0	0	0	0	0	0	0	0	0	0	0	0	0	0	0	Eukaryota	Opisthokonta	Holozoa	Metazoa_(Animalia)	Chromadorea	Tylenchida
ASV_2848	0	0	0	0	0	0	0	0	0	0	0	0	0	0	0	0	0	0	0	0	0	0	0	0	0	0	0	0	0	0	0	0	0	0	0	0	0	0	0	5	0	0	Eukaryota	Opisthokonta	Holozoa	Metazoa_(Animalia)	Ellipura	Collembola
ASV_2849	0	0	0	0	0	0	0	0	0	0	0	0	0	0	0	0	0	0	0	0	0	0	0	0	0	0	0	0	0	0	0	0	0	0	0	0	0	0	0	0	0	1	Eukaryota	Opisthokonta	Holozoa	Metazoa_(Animalia)	Arachnida	Acari
ASV_2860	0	0	0	0	0	0	0	0	0	0	0	0	0	0	0	0	0	0	0	0	0	2	0	0	0	0	0	0	0	0	0	0	0	0	8	0	0	0	0	0	0	0	Eukaryota	Opisthokonta	Holozoa	Metazoa_(Animalia)	Monogononta	Ploimida
ASV_2861	0	0	0	0	0	0	0	0	0	0	0	0	1	0	0	0	0	0	0	2	0	0	1	0	0	0	0	0	0	0	0	0	0	0	0	0	0	0	0	0	0	0	Eukaryota	Opisthokonta	Holozoa	Metazoa_(Animalia)	Chromadorea	Tylenchida
ASV_2868	0	0	0	0	0	0	0	0	0	0	0	0	0	0	0	0	0	0	0	0	4	0	0	0	0	0	0	0	0	0	0	0	1	0	0	0	0	0	0	0	0	0	Eukaryota	Opisthokonta	Holozoa	Metazoa_(Animalia)	Enoplia	Enoplida
ASV_2878	0	4	0	0	0	0	0	0	0	0	0	0	0	0	0	0	0	0	0	0	0	0	0	0	0	0	0	0	0	0	0	0	0	0	0	0	0	0	0	0	4	0	Eukaryota	Opisthokonta	Holozoa	Metazoa_(Animalia)	Chromadorea	Tylenchida
ASV_2880	0	0	0	0	0	0	0	0	0	0	1	0	0	0	0	0	0	0	0	0	0	0	0	0	0	0	0	0	0	0	0	0	0	0	0	0	0	0	0	0	0	0	Eukaryota	Opisthokonta	Holozoa	Metazoa_(Animalia)	Tricladida	Continenticola
ASV_2910	2	0	0	0	0	0	0	0	0	0	0	0	0	0	0	0	0	0	0	0	0	0	0	0	0	0	0	0	0	0	0	0	0	5	0	0	0	0	0	0	6	0	Eukaryota	Opisthokonta	Holozoa	Metazoa_(Animalia)	Chromadorea	Araeolaimida
ASV_2923	0	0	0	0	0	0	0	0	0	0	0	0	0	0	0	0	0	0	0	0	0	0	0	0	0	0	0	0	0	12	0	0	0	0	0	0	0	0	0	10	0	0	Eukaryota	Opisthokonta	Holozoa	Metazoa_(Animalia)	Enoplia	Enoplida
ASV_2924	0	0	0	0	0	0	0	0	0	0	0	0	0	0	0	0	0	0	0	0	0	0	0	0	0	0	0	0	0	0	0	0	0	0	0	0	0	0	15	0	0	0	Eukaryota	Opisthokonta	Holozoa	Metazoa_(Animalia)	Chromadorea	Diplogasterida
ASV_2931	0	0	0	0	0	0	0	0	0	0	0	0	0	0	0	0	0	0	0	0	0	0	0	0	4	0	0	0	0	0	0	0	0	0	0	0	0	0	0	0	0	0	Eukaryota	Opisthokonta	Holozoa	Metazoa_(Animalia)	Chromadorea	Tylenchida
ASV_2936	0	0	0	0	0	0	0	0	0	0	0	0	0	0	0	0	0	0	0	0	6	0	0	0	0	0	0	0	0	0	0	0	0	0	0	0	0	0	0	0	0	0	Eukaryota	Opisthokonta	Holozoa	Metazoa_(Animalia)	Enoplia	Enoplida
ASV_2944	0	0	0	0	0	0	0	0	0	0	0	0	0	0	0	0	0	0	0	3	0	0	0	0	0	0	0	0	0	0	0	0	0	0	0	0	0	0	0	0	0	0	Eukaryota	Opisthokonta	Holozoa	Metazoa_(Animalia)	Chromadorea	Tylenchida
ASV_2955	0	0	0	0	0	0	10	0	0	0	0	0	0	0	0	0	0	0	0	0	0	0	0	0	0	0	0	0	0	0	0	0	0	0	0	0	0	0	0	0	0	0	Eukaryota	Opisthokonta	Holozoa	Metazoa_(Animalia)	Eutardigrada	Parachela
ASV_2995	0	0	0	0	0	0	0	0	0	0	0	0	0	0	0	2	0	0	0	0	4	0	0	0	0	0	0	0	0	0	0	0	0	0	0	0	0	0	0	0	0	0	Eukaryota	Opisthokonta	Holozoa	Metazoa_(Animalia)	Dorylaimia	Dorylaimida
ASV_3016	0	0	0	0	0	0	0	0	0	0	0	0	0	0	0	0	0	0	0	0	0	0	0	0	0	0	0	0	0	0	0	0	0	0	12	0	0	0	0	0	0	0	Eukaryota	Opisthokonta	Holozoa	Metazoa_(Animalia)	Bdelloidea	Adinetida
ASV_3040	0	0	0	0	0	0	0	0	0	0	0	0	0	0	0	5	0	0	0	0	0	0	0	0	0	0	0	0	0	0	0	0	0	0	0	0	0	0	0	0	0	0	Eukaryota	Opisthokonta	Holozoa	Metazoa_(Animalia)	Bdelloidea	Adinetida
ASV_3053	0	0	0	0	0	0	0	0	0	0	0	0	0	0	0	0	0	0	0	0	0	0	0	0	0	0	0	0	0	0	0	17	0	0	0	0	0	0	0	0	0	0	Eukaryota	Opisthokonta	Holozoa	Metazoa_(Animalia)	Enoplia	Triplonchida
ASV_3065	0	0	0	0	0	0	0	0	0	0	0	0	0	0	0	0	0	0	0	0	0	0	0	0	0	6	0	0	0	0	0	0	1	0	0	0	0	0	0	0	0	0	Eukaryota	Opisthokonta	Holozoa	Metazoa_(Animalia)	Chromadorea	Monhysterida
ASV_3068	0	0	0	0	0	0	0	0	0	0	0	0	0	0	0	0	0	0	0	0	6	0	0	0	0	0	0	0	0	0	0	0	0	0	0	0	0	0	0	0	0	0	Eukaryota	Opisthokonta	Holozoa	Metazoa_(Animalia)	Enoplia	Enoplida
ASV_3077	0	0	0	0	0	0	0	0	0	0	0	0	0	0	0	0	0	0	0	0	7	0	0	0	0	0	0	0	0	0	0	0	0	0	0	0	0	0	0	0	0	0	Eukaryota	Opisthokonta	Holozoa	Metazoa_(Animalia)	Enoplia	Triplonchida
ASV_3113	0	0	0	0	0	0	0	0	0	0	3	0	0	0	0	3	0	0	0	0	0	0	0	0	0	0	0	0	0	0	0	0	0	0	0	0	0	0	0	0	0	0	Eukaryota	Opisthokonta	Holozoa	Metazoa_(Animalia)	Chromadorea	Rhabditida
ASV_3128	0	0	0	0	0	0	0	0	0	0	0	0	0	0	0	0	0	0	0	0	0	0	0	0	0	0	0	0	0	0	0	0	0	0	0	0	0	8	0	0	0	0	Eukaryota	Opisthokonta	Holozoa	Metazoa_(Animalia)	Chromadorea	Monhysterida
ASV_3168	0	0	0	0	0	0	0	0	0	0	0	0	0	0	0	0	0	0	0	0	0	0	0	0	0	0	0	0	0	0	0	0	0	0	0	0	0	0	0	14	0	0	Eukaryota	Opisthokonta	Holozoa	Metazoa_(Animalia)	Chromadorea	Tylenchida
ASV_3203	0	3	0	0	0	0	0	0	0	0	0	0	0	0	0	0	0	0	0	0	0	0	0	0	0	0	0	0	0	0	0	0	0	0	0	0	0	0	0	0	0	0	Eukaryota	Opisthokonta	Holozoa	Metazoa_(Animalia)	Oligochaeta	Haplotaxida
ASV_3206	0	0	2	0	0	0	0	0	0	0	0	0	0	0	0	0	0	0	0	0	0	0	0	0	0	0	0	0	0	0	0	0	0	0	0	0	0	0	0	0	2	0	Eukaryota	Opisthokonta	Holozoa	Metazoa_(Animalia)	Enoplia	Enoplida
ASV_3207	0	0	0	0	0	0	0	0	0	0	1	0	2	0	0	0	0	0	0	0	0	0	0	0	0	0	0	0	0	0	0	0	0	0	0	0	0	0	0	0	0	0	Eukaryota	Opisthokonta	Holozoa	Metazoa_(Animalia)	Arachnida	Acari
ASV_3211	0	0	0	0	0	0	0	0	0	0	0	11	0	0	0	0	0	0	0	0	0	0	0	0	0	0	0	0	0	0	0	0	0	0	0	0	0	0	0	0	0	0	Eukaryota	Opisthokonta	Holozoa	Metazoa_(Animalia)	Copepoda	Harpacticoida
ASV_3212	0	0	0	0	0	0	0	12	0	0	0	6	0	0	0	0	0	0	0	0	0	0	0	0	0	0	0	0	0	0	0	0	0	0	0	0	0	0	0	0	0	0	Eukaryota	Opisthokonta	Holozoa	Metazoa_(Animalia)	Chromadorea	Tylenchida
ASV_3213	0	0	0	0	0	0	0	0	0	0	0	0	1	0	0	0	0	0	0	0	0	0	0	0	0	0	0	0	0	0	0	0	0	0	0	0	0	0	0	0	0	0	Eukaryota	Opisthokonta	Holozoa	Metazoa_(Animalia)	Podocopa	Podocopida
ASV_3229	0	0	0	0	0	0	0	0	0	0	0	0	0	0	0	3	0	0	0	0	0	0	0	0	0	0	2	0	0	0	0	0	0	0	0	0	0	0	0	0	0	0	Eukaryota	Opisthokonta	Holozoa	Metazoa_(Animalia)	Arachnida	Acari
ASV_3235	0	0	0	0	0	0	0	0	0	0	0	0	0	0	0	0	0	0	0	0	0	15	0	0	0	0	0	0	0	0	0	0	0	0	0	0	0	0	0	0	0	0	Eukaryota	Opisthokonta	Holozoa	Metazoa_(Animalia)	Chromadorea	Monhysterida
ASV_3240	0	0	0	0	0	0	0	0	0	0	0	0	0	0	0	0	0	0	0	3	0	0	0	0	0	0	0	0	0	0	0	0	0	0	3	0	0	0	0	0	0	0	Eukaryota	Opisthokonta	Holozoa	Metazoa_(Animalia)	Enoplia	Triplonchida
ASV_3245	0	0	0	0	0	0	0	0	0	0	0	0	0	0	0	8	0	0	0	0	0	0	0	0	0	0	0	0	0	0	0	0	0	0	0	0	0	0	0	0	0	0	Eukaryota	Opisthokonta	Holozoa	Metazoa_(Animalia)	Chromadorea	Araeolaimida
ASV_3247	0	0	0	0	0	0	0	0	0	0	0	0	0	0	0	0	0	0	0	0	0	0	0	0	0	0	0	0	0	0	0	0	0	12	0	0	0	0	0	0	0	0	Eukaryota	Opisthokonta	Holozoa	Metazoa_(Animalia)	Chromadorea	Rhabditida
ASV_3252	1	0	3	0	0	0	0	0	0	0	0	0	0	0	0	0	0	0	0	0	0	0	0	0	0	0	0	0	0	0	0	0	0	0	0	0	0	0	0	0	0	0	Eukaryota	Opisthokonta	Holozoa	Metazoa_(Animalia)	Rhabditophora	Macrostomida
ASV_3269	0	0	0	0	0	0	0	0	0	0	1	0	0	0	0	0	0	0	0	4	0	0	0	0	2	0	0	0	0	0	0	0	0	0	0	0	0	0	0	0	0	0	Eukaryota	Opisthokonta	Holozoa	Metazoa_(Animalia)	Chromadorea	Tylenchida
ASV_3285	0	0	0	0	0	0	0	0	0	0	0	0	0	0	0	0	0	6	0	0	0	0	0	0	0	0	0	0	0	0	0	0	0	0	0	0	0	0	0	0	0	0	Eukaryota	Opisthokonta	Holozoa	Metazoa_(Animalia)	Ellipura	Collembola
ASV_3292	0	0	0	0	0	0	0	0	0	0	0	0	0	0	0	6	0	0	0	0	0	0	0	0	0	0	0	0	0	0	0	0	0	0	0	0	0	0	0	0	0	0	Eukaryota	Opisthokonta	Holozoa	Metazoa_(Animalia)	Chromadorea	Rhabditida
ASV_3294	0	0	0	4	0	0	0	0	0	0	0	0	0	0	0	0	0	0	0	0	0	0	0	0	0	0	0	0	0	0	0	0	0	0	0	0	0	0	0	0	0	0	Eukaryota	Opisthokonta	Holozoa	Metazoa_(Animalia)	Arachnida	Acari
ASV_3322	0	0	0	0	0	0	0	0	0	0	0	0	0	0	0	0	0	0	0	0	0	0	0	0	0	14	0	0	0	0	0	0	0	0	0	0	0	0	0	0	0	0	Eukaryota	Opisthokonta	Holozoa	Metazoa_(Animalia)	Chromadorea	Chromadorida
ASV_3335	0	0	0	0	0	0	0	0	0	0	0	0	0	0	0	0	0	5	0	0	0	0	0	0	0	0	0	0	0	0	0	0	0	0	0	0	0	0	0	0	0	0	Eukaryota	Opisthokonta	Holozoa	Metazoa_(Animalia)	Ellipura	Collembola
ASV_3349	0	0	0	0	0	0	9	0	0	0	0	0	0	0	0	0	0	0	0	0	0	0	0	0	0	0	0	0	0	0	0	0	0	0	0	0	0	0	0	0	0	0	Eukaryota	Opisthokonta	Holozoa	Metazoa_(Animalia)	Enoplia	Enoplida
ASV_3350	0	0	0	0	0	0	5	0	0	0	0	0	0	0	0	0	0	0	0	0	0	0	0	0	0	0	0	0	0	0	0	0	0	0	0	0	0	0	0	4	0	0	Eukaryota	Opisthokonta	Holozoa	Metazoa_(Animalia)	Oligochaeta	Haplotaxida
ASV_3358	0	0	0	0	0	0	0	0	0	0	0	0	0	1	0	0	0	0	0	0	0	0	0	0	0	0	0	0	0	0	0	0	0	0	0	0	0	0	0	0	0	0	Eukaryota	Opisthokonta	Holozoa	Metazoa_(Animalia)	Chromadorea	Tylenchida
ASV_3394	0	0	3	0	0	0	0	0	0	0	0	0	0	0	0	0	0	0	0	0	0	0	0	0	0	0	0	0	0	0	0	0	0	0	0	0	0	0	0	0	0	0	Eukaryota	Opisthokonta	Holozoa	Metazoa_(Animalia)	Chromadorea	Rhabditida
ASV_3400	0	0	0	0	0	0	0	0	0	0	0	0	0	0	0	0	0	0	0	0	0	0	0	0	0	0	0	0	0	0	0	0	6	0	0	0	0	0	0	0	0	0	Eukaryota	Opisthokonta	Holozoa	Metazoa_(Animalia)	Eutardigrada	Parachela
ASV_3405	0	0	0	0	0	0	0	0	0	0	0	0	0	0	0	0	0	0	0	0	0	0	0	0	0	0	0	0	0	27	0	0	0	0	0	0	0	0	0	0	0	0	Eukaryota	Opisthokonta	Holozoa	Metazoa_(Animalia)	Dorylaimia	Dorylaimida
ASV_3407	0	0	0	0	0	0	0	0	0	0	0	0	0	0	0	0	0	0	0	0	0	0	0	0	0	0	0	0	0	0	0	0	0	0	0	11	0	0	0	0	0	0	Eukaryota	Opisthokonta	Holozoa	Metazoa_(Animalia)	Chromadorea	Tylenchida
ASV_3412	0	0	0	0	0	0	0	0	0	0	0	0	0	0	0	0	0	0	0	0	0	0	0	0	0	0	5	0	0	0	0	0	0	0	0	0	0	0	0	0	0	0	Eukaryota	Opisthokonta	Holozoa	Metazoa_(Animalia)	Chromadorea	Monhysterida
ASV_3413	0	0	0	0	0	0	0	0	0	0	0	0	0	0	0	0	0	0	0	0	0	0	0	0	0	0	7	0	0	0	0	0	0	0	0	0	0	0	0	0	0	0	Eukaryota	Opisthokonta	Holozoa	Metazoa_(Animalia)	Chromadorea	Monhysterida
ASV_3447	0	0	0	0	0	0	0	0	0	0	0	0	0	0	0	0	0	0	0	0	0	0	0	0	0	0	0	0	0	0	0	0	0	0	0	0	0	0	0	18	0	0	Eukaryota	Opisthokonta	Holozoa	Metazoa_(Animalia)	Rhabditophora	Lecithoepitheliata
ASV_3470	0	0	0	0	0	0	0	0	0	0	0	0	0	0	0	0	0	7	0	0	0	0	0	0	0	0	0	0	0	0	0	0	0	0	0	0	0	0	0	0	0	0	Eukaryota	Opisthokonta	Holozoa	Metazoa_(Animalia)	Bdelloidea	Adinetida
ASV_3478	0	0	0	0	0	0	2	0	0	0	0	0	0	0	0	0	0	0	0	0	0	0	0	0	0	0	0	0	0	0	0	0	1	0	0	0	0	0	0	0	0	0	Eukaryota	Opisthokonta	Holozoa	Metazoa_(Animalia)	Chromadorea	Tylenchida
ASV_3486	0	0	0	0	0	0	0	0	0	0	1	0	1	0	0	0	0	0	0	0	0	0	0	0	0	0	0	0	0	0	0	0	0	0	0	0	0	0	0	0	0	0	Eukaryota	Opisthokonta	Holozoa	Metazoa_(Animalia)	Arachnida	Acari
ASV_3490	0	0	0	0	0	0	0	0	0	0	0	7	0	0	0	0	0	0	0	0	0	0	0	0	0	0	0	0	0	0	0	0	0	0	0	0	0	0	0	0	0	0	Eukaryota	Opisthokonta	Holozoa	Metazoa_(Animalia)	Copepoda	Harpacticoida
ASV_3500	0	0	0	0	0	0	0	0	0	0	0	0	0	0	0	0	0	0	0	0	0	0	0	0	0	0	0	0	0	0	0	0	0	0	0	0	0	0	0	12	0	0	Eukaryota	Opisthokonta	Holozoa	Metazoa_(Animalia)	Chromadorea	Tylenchida
ASV_3504	0	0	0	0	0	0	0	0	0	0	0	0	0	0	0	0	0	0	0	0	0	0	0	0	0	0	0	0	0	0	0	0	0	0	0	0	0	0	0	0	4	0	Eukaryota	Opisthokonta	Holozoa	Metazoa_(Animalia)	Chromadorea	Tylenchida
ASV_3507	0	0	0	0	0	0	0	0	0	0	0	0	0	0	0	0	0	0	0	0	0	0	0	0	5	0	0	0	0	0	0	0	0	0	0	0	0	0	0	0	0	0	Eukaryota	Opisthokonta	Holozoa	Metazoa_(Animalia)	Arachnida	Acari
ASV_3520	0	0	0	0	0	0	0	0	0	0	0	0	0	0	0	0	0	0	0	0	0	0	4	0	0	0	0	0	0	0	0	0	0	0	0	0	0	0	0	0	0	0	Eukaryota	Opisthokonta	Holozoa	Metazoa_(Animalia)	Chromadorea	Tylenchida
ASV_3529	0	0	0	0	0	0	0	0	0	0	0	0	0	0	4	0	0	0	0	0	0	0	0	0	0	0	0	0	0	0	0	0	0	0	0	0	0	0	0	0	0	0	Eukaryota	Opisthokonta	Holozoa	Metazoa_(Animalia)	Chromadorea	Tylenchida
ASV_3555	0	0	0	0	0	0	0	0	0	0	0	0	0	0	0	0	0	0	0	0	0	0	0	0	0	0	0	0	0	0	0	16	0	0	0	0	0	0	0	0	0	0	Eukaryota	Opisthokonta	Holozoa	Metazoa_(Animalia)	Arachnida	NA
ASV_3558	0	0	0	0	0	0	0	0	0	0	0	0	0	0	0	0	0	0	0	0	0	0	0	0	0	0	0	0	0	0	0	0	4	0	0	0	0	0	0	0	0	0	Eukaryota	Opisthokonta	Holozoa	Metazoa_(Animalia)	Eutardigrada	Parachela
ASV_3594	0	0	0	0	0	0	0	0	0	0	0	0	0	0	0	7	0	0	0	0	0	0	0	0	0	0	0	0	0	0	0	0	0	0	0	0	0	0	0	0	0	0	Eukaryota	Opisthokonta	Holozoa	Metazoa_(Animalia)	Chromadorea	Araeolaimida
ASV_3598	0	0	0	0	0	0	0	0	0	0	3	0	0	0	0	2	0	0	0	0	0	0	0	0	0	0	0	0	0	0	0	0	0	0	0	0	0	0	0	0	0	0	Eukaryota	Opisthokonta	Holozoa	Metazoa_(Animalia)	Chromadorea	Rhabditida
ASV_3634	0	0	0	0	0	0	0	0	0	0	0	0	0	0	0	0	0	0	0	0	0	0	0	0	0	0	0	0	0	0	0	0	0	0	12	0	0	0	0	0	0	0	Eukaryota	Opisthokonta	Holozoa	Metazoa_(Animalia)	Ellipura	Collembola
ASV_3649	0	0	0	0	0	0	0	0	0	0	0	0	0	0	0	0	0	0	0	0	0	12	0	0	0	0	0	0	0	0	0	0	0	0	0	0	0	0	0	0	0	0	Eukaryota	Opisthokonta	Holozoa	Metazoa_(Animalia)	Chromadorea	Monhysterida
ASV_3666	0	0	0	0	0	0	0	0	0	0	1	0	0	0	0	2	0	0	0	0	0	0	0	0	0	0	0	0	0	0	0	0	0	0	0	0	0	0	0	0	0	0	Eukaryota	Opisthokonta	Holozoa	Metazoa_(Animalia)	Chromadorea	Rhabditida
ASV_3673	0	0	0	0	0	0	0	0	0	0	5	0	0	0	0	0	0	0	0	0	0	0	0	0	0	0	0	0	0	0	0	0	0	0	0	0	0	0	0	0	0	0	Eukaryota	Opisthokonta	Holozoa	Metazoa_(Animalia)	Arachnida	Acari
ASV_3677	0	0	0	0	0	0	0	0	0	0	0	0	1	0	0	0	0	0	0	0	0	0	0	0	0	0	0	0	0	0	0	0	0	0	0	0	0	0	0	0	0	0	Eukaryota	Opisthokonta	Holozoa	Metazoa_(Animalia)	Chromadorea	Monhysterida
ASV_3682	0	0	0	0	0	0	0	0	0	0	0	0	0	0	0	0	0	0	0	0	0	0	0	0	0	0	0	0	0	0	0	11	0	0	0	0	0	0	0	0	0	0	Eukaryota	Opisthokonta	Holozoa	Metazoa_(Animalia)	Arachnida	NA
ASV_3683	0	0	0	0	0	0	0	0	0	0	0	0	0	0	0	0	0	0	0	0	0	0	0	0	0	0	0	0	0	0	0	0	7	0	0	0	0	0	0	0	0	0	Eukaryota	Opisthokonta	Holozoa	Metazoa_(Animalia)	Eutardigrada	Parachela
ASV_3698	0	0	0	0	0	0	0	0	0	0	0	0	0	0	0	0	0	0	0	0	0	0	0	0	0	0	0	0	0	0	0	0	0	0	8	0	0	0	0	0	0	0	Eukaryota	Opisthokonta	Holozoa	Metazoa_(Animalia)	Ellipura	Collembola
ASV_3699	0	0	0	0	0	0	0	0	0	0	0	0	0	0	0	0	0	0	0	0	0	0	0	0	0	0	0	0	0	0	0	0	0	0	4	0	0	0	0	0	0	0	Eukaryota	Opisthokonta	Holozoa	Metazoa_(Animalia)	Arachnida	Acari
ASV_3705	0	0	0	0	0	0	2	0	0	0	0	0	0	0	0	0	0	0	0	1	0	0	0	0	0	3	0	0	0	0	0	0	0	0	0	0	0	0	0	0	0	0	Eukaryota	Opisthokonta	Holozoa	Metazoa_(Animalia)	Chromadorea	Tylenchida
ASV_3711	0	0	0	0	0	0	0	0	0	0	0	0	0	0	0	0	0	0	0	0	0	0	0	0	0	0	4	0	0	0	0	0	0	0	0	0	0	0	0	0	0	0	Eukaryota	Opisthokonta	Holozoa	Metazoa_(Animalia)	Chromadorea	Monhysterida
ASV_3716	0	0	0	0	0	0	0	0	0	0	0	0	0	0	0	0	0	0	0	0	0	0	5	0	0	0	0	0	0	0	0	0	0	0	0	0	0	0	0	0	0	0	Eukaryota	Opisthokonta	Holozoa	Metazoa_(Animalia)	Chromadorea	Tylenchida
ASV_3724	0	0	0	0	0	0	0	0	0	0	0	0	0	0	0	0	0	0	0	7	0	0	0	0	0	0	0	0	0	0	0	0	0	0	0	0	0	0	0	0	0	0	Eukaryota	Opisthokonta	Holozoa	Metazoa_(Animalia)	Chromadorea	Araeolaimida
ASV_3742	0	0	0	0	0	0	11	0	0	0	0	0	0	0	0	0	0	0	0	0	0	0	0	0	0	0	0	0	0	0	0	0	0	0	0	0	0	0	0	0	0	0	Eukaryota	Opisthokonta	Holozoa	Metazoa_(Animalia)	Oligochaeta	Haplotaxida
ASV_3746	0	0	4	0	0	0	0	0	0	0	0	0	0	0	0	0	0	0	0	0	0	0	0	0	0	0	0	0	0	0	0	0	0	11	0	0	0	0	0	0	0	0	Eukaryota	Opisthokonta	Holozoa	Metazoa_(Animalia)	Gastrotricha	Chaetonotida
ASV_3749	0	0	0	0	0	0	0	0	0	0	5	0	0	0	0	0	0	0	0	0	0	0	0	0	0	0	0	0	0	0	0	0	0	0	0	0	0	0	0	0	0	0	Eukaryota	Opisthokonta	Holozoa	Metazoa_(Animalia)	Arachnida	Acari
ASV_3756	0	0	0	0	0	0	0	0	0	0	0	6	0	0	0	0	0	0	0	0	0	0	0	0	0	0	0	0	0	0	0	0	0	0	0	0	0	0	0	0	0	0	Eukaryota	Opisthokonta	Holozoa	Metazoa_(Animalia)	Copepoda	Harpacticoida
ASV_3785	0	0	0	0	0	0	0	0	0	0	0	0	0	0	8	0	0	0	0	0	0	0	0	0	0	0	0	0	0	0	0	0	0	0	0	0	0	0	0	0	0	0	Eukaryota	Opisthokonta	Holozoa	Metazoa_(Animalia)	Chromadorea	Monhysterida
ASV_3797	0	0	1	0	0	0	0	0	0	0	0	0	0	0	0	0	0	0	0	0	0	0	0	0	0	0	0	0	0	0	0	0	0	0	0	0	0	0	0	0	0	0	Eukaryota	Opisthokonta	Holozoa	Metazoa_(Animalia)	Arachnida	Acari
ASV_3814	0	0	0	0	0	0	0	0	0	0	0	0	0	0	0	0	0	0	0	0	0	0	0	0	0	0	0	0	0	0	0	0	0	0	13	0	0	0	0	0	0	0	Eukaryota	Opisthokonta	Holozoa	Metazoa_(Animalia)	Chromadorea	Chromadorida
ASV_3830	0	0	0	0	0	0	3	0	0	0	0	0	0	0	0	0	0	0	0	0	0	0	0	0	0	0	3	0	0	0	0	0	1	0	0	0	0	0	0	0	0	0	Eukaryota	Opisthokonta	Holozoa	Metazoa_(Animalia)	Chromadorea	Tylenchida
ASV_3831	0	0	0	0	0	0	0	0	0	0	0	0	0	0	0	0	0	0	0	0	0	0	0	3	0	0	0	0	0	0	0	0	0	0	0	14	0	0	0	0	0	0	Eukaryota	Opisthokonta	Holozoa	Metazoa_(Animalia)	Copepoda	Harpacticoida
ASV_3838	0	0	0	0	0	0	0	0	0	0	0	0	0	0	0	12	0	0	0	0	0	0	0	0	0	0	0	0	0	0	0	0	0	0	0	0	0	0	0	0	0	0	Eukaryota	Opisthokonta	Holozoa	Metazoa_(Animalia)	Chromadorea	Tylenchida
ASV_3850	0	0	0	0	0	0	0	0	0	0	3	0	0	0	0	0	0	0	0	0	0	0	0	0	0	0	0	0	0	0	0	0	0	0	0	0	0	0	0	0	0	0	Eukaryota	Opisthokonta	Holozoa	Metazoa_(Animalia)	Tricladida	Continenticola
ASV_3875	0	0	0	0	0	0	0	0	0	0	0	0	0	0	0	0	0	0	0	0	0	0	0	0	4	0	0	0	0	0	0	0	0	0	0	0	0	0	0	0	0	0	Eukaryota	Opisthokonta	Holozoa	Metazoa_(Animalia)	Chromadorea	Rhabditida
ASV_3878	0	0	0	0	0	0	0	0	0	0	0	0	0	0	0	0	0	0	0	0	0	0	0	0	0	0	0	0	0	0	0	0	0	0	0	0	0	0	5	0	0	0	Eukaryota	Opisthokonta	Holozoa	Metazoa_(Animalia)	Chromadorea	Tylenchida
ASV_3881	0	0	0	0	0	0	0	0	0	0	0	0	0	0	0	0	0	0	0	0	0	0	0	0	0	4	0	0	0	0	0	0	0	0	0	0	0	0	0	0	0	0	Eukaryota	Opisthokonta	Holozoa	Metazoa_(Animalia)	Chromadorea	Monhysterida
ASV_3897	0	0	0	0	0	0	0	0	0	0	0	0	0	0	0	0	0	0	0	5	0	0	0	0	0	0	0	0	0	0	0	0	0	0	0	0	0	0	0	0	0	0	Eukaryota	Opisthokonta	Holozoa	Metazoa_(Animalia)	Chromadorea	Tylenchida
ASV_3904	0	0	0	0	8	0	0	0	0	0	0	0	0	0	0	0	0	0	0	0	0	0	0	0	0	0	0	0	0	0	0	0	0	0	0	0	0	0	0	0	0	0	Eukaryota	Opisthokonta	Holozoa	Metazoa_(Animalia)	Chromadorea	Tylenchida
ASV_3912	0	0	0	0	0	9	0	0	0	0	0	0	0	0	0	0	0	0	0	0	0	0	0	0	0	0	0	0	0	0	0	0	0	0	0	0	0	0	0	0	0	0	Eukaryota	Opisthokonta	Holozoa	Metazoa_(Animalia)	Chromadorea	Tylenchida
ASV_3958	0	0	0	0	0	0	0	0	0	0	0	0	0	0	0	0	0	4	0	0	0	0	0	0	0	0	0	0	0	0	0	0	0	0	0	0	0	0	0	0	0	0	Eukaryota	Opisthokonta	Holozoa	Metazoa_(Animalia)	Ellipura	Collembola
ASV_3960	0	0	0	0	0	0	0	0	0	0	0	0	0	0	0	0	0	0	0	0	0	0	0	0	0	0	0	0	0	0	0	0	0	0	3	0	0	0	0	0	0	0	Eukaryota	Opisthokonta	Holozoa	Metazoa_(Animalia)	Enoplia	Triplonchida
ASV_3974	0	0	0	0	0	0	0	0	0	0	0	7	0	0	0	0	0	0	0	0	0	0	0	0	0	0	0	0	0	0	0	0	0	0	0	0	0	0	0	0	0	0	Eukaryota	Opisthokonta	Holozoa	Metazoa_(Animalia)	Dorylaimia	Dorylaimida
ASV_3982	0	0	0	0	0	0	0	29	0	0	0	0	0	0	0	0	0	0	0	0	0	0	0	0	0	0	0	0	0	0	0	0	0	0	0	0	0	0	0	0	0	0	Eukaryota	Opisthokonta	Holozoa	Metazoa_(Animalia)	Arachnida	Acari
ASV_3985	0	0	0	0	0	0	0	0	0	0	0	0	0	0	0	0	0	0	0	0	0	0	0	0	0	0	0	0	0	0	0	0	5	0	0	0	0	0	0	0	0	0	Eukaryota	Opisthokonta	Holozoa	Metazoa_(Animalia)	Chromadorea	Monhysterida
ASV_3989	0	0	0	0	0	0	0	0	0	0	0	0	0	0	0	0	0	0	0	0	0	0	0	0	0	0	0	0	0	0	14	0	0	0	0	0	0	0	0	0	0	0	Eukaryota	Opisthokonta	Holozoa	Metazoa_(Animalia)	Arachnida	Acari
ASV_3990	0	0	0	0	0	0	0	0	0	0	0	0	0	0	0	0	0	0	0	0	0	0	0	0	0	0	0	0	0	0	0	0	0	0	0	0	0	0	8	0	0	0	Eukaryota	Opisthokonta	Holozoa	Metazoa_(Animalia)	Chromadorea	Tylenchida
ASV_3991	0	0	0	0	0	0	0	0	0	0	0	0	0	0	0	0	0	0	0	0	0	0	0	0	0	0	0	0	0	0	0	0	0	0	0	0	0	0	0	8	0	0	Eukaryota	Opisthokonta	Holozoa	Metazoa_(Animalia)	Rhabditophora	Lecithoepitheliata
ASV_3999	0	0	0	0	0	0	0	0	0	0	0	0	0	0	0	0	0	0	0	0	0	0	0	0	6	0	0	0	0	0	0	0	0	0	0	0	0	0	0	0	0	0	Eukaryota	Opisthokonta	Holozoa	Metazoa_(Animalia)	Chromadorea	Tylenchida
ASV_4006	0	0	0	0	0	0	0	0	0	0	0	0	0	0	0	0	0	0	0	0	1	0	0	0	0	0	0	0	0	0	0	0	0	0	0	0	0	0	0	0	0	0	Eukaryota	Opisthokonta	Holozoa	Metazoa_(Animalia)	Enoplia	Enoplida
ASV_4012	0	0	0	0	0	0	0	0	0	0	0	0	0	0	0	0	0	0	0	0	0	0	0	0	0	0	0	2	0	0	0	0	0	0	0	0	0	5	0	0	0	0	Eukaryota	Opisthokonta	Holozoa	Metazoa_(Animalia)	Chromadorea	Monhysterida
ASV_4013	0	0	0	0	0	0	0	0	0	0	0	0	0	0	0	0	0	0	0	0	0	14	0	0	0	0	0	0	0	0	0	0	0	0	0	0	0	0	0	0	0	0	Eukaryota	Opisthokonta	Holozoa	Metazoa_(Animalia)	Copepoda	Harpacticoida
ASV_4024	0	0	0	0	0	0	0	0	0	0	0	0	0	0	0	0	0	0	1	0	0	0	0	0	0	0	0	0	0	0	0	1	0	0	0	0	0	0	0	0	0	0	Eukaryota	Opisthokonta	Holozoa	Metazoa_(Animalia)	Dorylaimia	Dorylaimida
ASV_4026	0	0	0	0	0	0	0	0	0	0	0	0	0	0	0	0	0	0	0	11	0	0	0	0	0	0	0	0	0	0	0	0	0	0	0	0	0	0	0	0	0	0	Eukaryota	Opisthokonta	Holozoa	Metazoa_(Animalia)	Enoplia	Triplonchida
ASV_4028	0	0	0	0	0	0	0	0	0	0	0	0	0	0	0	0	0	0	0	0	5	0	0	0	0	0	0	0	0	0	0	0	0	0	0	0	0	0	0	0	0	0	Eukaryota	Opisthokonta	Holozoa	Metazoa_(Animalia)	Arachnida	Acari
ASV_4057	0	0	0	0	0	0	0	25	0	0	0	0	0	0	0	0	0	0	0	0	0	0	0	0	0	0	0	0	0	0	0	0	0	0	0	0	0	0	0	0	0	0	Eukaryota	Opisthokonta	Holozoa	Metazoa_(Animalia)	Arachnida	NA
ASV_4065	0	0	0	0	0	0	0	0	0	0	0	0	0	0	0	0	0	0	0	0	0	0	0	0	0	0	0	0	0	0	0	0	0	0	0	0	0	0	3	0	0	0	Eukaryota	Opisthokonta	Holozoa	Metazoa_(Animalia)	Chromadorea	Tylenchida
ASV_4085	0	0	0	0	0	0	0	0	0	0	0	0	0	0	0	0	0	0	0	0	0	0	0	0	0	0	0	10	0	0	0	0	0	0	0	0	0	0	0	0	0	0	Eukaryota	Opisthokonta	Holozoa	Metazoa_(Animalia)	Chromadorea	Monhysterida
ASV_4088	0	0	0	0	0	0	0	0	0	0	0	0	0	0	0	0	0	0	0	0	0	8	0	0	0	0	0	0	0	0	0	0	0	0	0	0	0	0	0	0	0	0	Eukaryota	Opisthokonta	Holozoa	Metazoa_(Animalia)	Chromadorea	Tylenchida
ASV_4114	0	0	0	0	0	0	0	0	0	0	1	0	0	0	0	0	0	0	0	0	0	0	0	0	0	0	0	0	0	0	0	0	0	0	0	0	0	0	0	0	0	0	Eukaryota	Opisthokonta	Holozoa	Metazoa_(Animalia)	Arachnida	Acari
ASV_4120	0	0	0	0	0	0	0	0	0	0	0	0	2	0	0	0	0	0	0	0	0	0	0	0	0	0	0	0	0	0	0	0	0	0	0	0	0	0	0	0	0	0	Eukaryota	Opisthokonta	Holozoa	Metazoa_(Animalia)	Chromadorea	Tylenchida
ASV_4138	0	0	0	0	0	0	0	0	0	0	0	0	0	0	0	0	0	0	0	0	0	0	0	0	0	0	0	0	0	0	0	0	0	0	0	8	0	0	0	0	0	0	Eukaryota	Opisthokonta	Holozoa	Metazoa_(Animalia)	Chromadorea	Tylenchida
ASV_4154	0	0	0	0	0	0	0	0	0	0	0	0	0	0	0	1	0	0	0	0	0	0	0	0	0	0	4	0	0	0	0	0	0	0	0	0	0	0	0	0	0	0	Eukaryota	Opisthokonta	Holozoa	Metazoa_(Animalia)	Arachnida	Acari
ASV_4162	0	0	0	0	0	0	0	0	0	0	0	0	0	0	0	0	0	0	0	0	0	0	0	0	0	0	0	0	0	11	0	0	0	0	0	0	0	0	0	0	0	0	Eukaryota	Opisthokonta	Holozoa	Metazoa_(Animalia)	Enoplia	Enoplida
ASV_4164	0	0	0	0	0	0	0	0	0	0	0	0	0	0	0	0	0	0	0	0	6	0	0	0	0	0	0	0	0	0	0	0	0	0	0	0	0	0	0	0	0	0	Eukaryota	Opisthokonta	Holozoa	Metazoa_(Animalia)	Dorylaimia	Dorylaimida
ASV_4179	0	0	0	0	0	7	0	0	0	0	0	0	0	0	0	0	0	0	0	0	0	0	0	0	0	0	0	0	0	0	0	0	0	0	0	0	0	0	0	0	0	0	Eukaryota	Opisthokonta	Holozoa	Metazoa_(Animalia)	Chromadorea	Diplogasterida
ASV_4194	0	0	0	0	0	0	0	0	0	0	0	3	0	0	0	0	0	0	0	0	0	0	0	0	0	0	0	0	0	0	0	0	0	0	0	0	0	0	0	0	0	0	Eukaryota	Opisthokonta	Holozoa	Metazoa_(Animalia)	Copepoda	Harpacticoida
ASV_4197	0	0	0	0	0	0	0	0	0	0	0	0	0	2	0	0	0	0	0	0	0	0	0	0	0	0	0	0	0	0	0	0	0	0	0	0	0	0	0	0	0	0	Eukaryota	Opisthokonta	Holozoa	Metazoa_(Animalia)	Chromadorea	Rhabditida
ASV_4205	0	0	0	0	0	0	0	0	0	0	0	0	0	0	0	0	0	0	0	0	0	0	0	0	0	0	0	0	0	0	10	0	0	0	0	0	0	0	0	0	0	0	Eukaryota	Opisthokonta	Holozoa	Metazoa_(Animalia)	Arachnida	Acari
ASV_4210	0	0	0	0	0	0	0	0	0	0	0	0	0	0	0	0	0	0	0	0	0	0	0	0	0	0	0	0	0	0	0	0	0	0	0	0	0	0	0	9	0	0	Eukaryota	Opisthokonta	Holozoa	Metazoa_(Animalia)	Chromadorea	Tylenchida
ASV_4227	0	0	0	0	0	0	0	0	0	0	0	0	0	0	0	0	4	0	0	0	0	0	0	0	0	0	2	0	0	0	0	0	0	0	0	0	0	0	0	0	0	0	Eukaryota	Opisthokonta	Holozoa	Metazoa_(Animalia)	Chromadorea	Tylenchida
ASV_4250	0	0	0	0	0	0	0	0	0	0	0	0	0	0	0	7	6	0	0	0	0	0	0	0	0	0	0	0	0	0	0	0	0	0	0	0	0	0	0	0	0	0	Eukaryota	Opisthokonta	Holozoa	Metazoa_(Animalia)	Chromadorea	Chromadorida
ASV_4253	0	0	0	5	0	0	0	0	0	0	0	0	0	0	0	0	0	0	0	0	0	0	0	0	0	0	0	0	0	0	0	0	0	0	0	0	0	0	0	0	0	0	Eukaryota	Opisthokonta	Holozoa	Metazoa_(Animalia)	Arachnida	Acari
ASV_4254	0	0	0	3	0	0	0	0	0	0	0	0	0	0	0	0	0	0	0	0	0	0	0	0	0	0	0	0	0	0	0	0	0	0	0	0	0	0	0	0	0	0	Eukaryota	Opisthokonta	Holozoa	Metazoa_(Animalia)	Chromadorea	Chromadorida
ASV_4289	0	0	0	0	0	0	0	0	0	0	0	0	0	0	0	0	0	0	0	0	0	0	0	0	0	0	0	0	0	0	0	0	0	0	0	0	0	6	0	0	0	0	Eukaryota	Opisthokonta	Holozoa	Metazoa_(Animalia)	Chromadorea	Monhysterida
ASV_4332	0	0	0	0	0	0	0	0	0	0	0	0	0	0	0	0	35	0	0	0	0	0	0	0	0	0	0	0	0	0	0	0	0	0	0	0	0	0	0	0	0	0	Eukaryota	Opisthokonta	Holozoa	Metazoa_(Animalia)	Chromadorea	Tylenchida
ASV_4359	0	0	0	0	0	0	0	0	0	0	0	0	0	0	0	0	0	0	0	0	0	0	0	0	0	0	0	0	7	0	0	0	0	0	0	0	0	0	0	0	0	0	Eukaryota	Opisthokonta	Holozoa	Metazoa_(Animalia)	Chromadorea	Tylenchida
ASV_4374	0	0	0	0	0	0	0	0	0	0	0	0	0	0	0	0	0	0	0	0	0	0	0	0	0	0	0	0	0	0	0	0	0	0	12	0	0	0	0	0	0	0	Eukaryota	Opisthokonta	Holozoa	Metazoa_(Animalia)	Chromadorea	Tylenchida
ASV_4384	0	0	0	0	0	0	0	0	0	0	0	0	0	0	0	0	0	0	0	0	0	0	0	0	0	0	6	0	0	0	0	0	0	0	0	0	0	0	0	0	0	0	Eukaryota	Opisthokonta	Holozoa	Metazoa_(Animalia)	Chromadorea	Monhysterida
ASV_4392	0	0	0	0	0	0	0	0	0	0	0	0	0	0	0	0	0	0	2	0	0	0	0	0	0	0	0	0	0	0	0	0	0	0	0	0	0	0	0	0	0	0	Eukaryota	Opisthokonta	Holozoa	Metazoa_(Animalia)	Chromadorea	Tylenchida
ASV_4402	0	0	0	0	0	0	0	0	0	0	0	0	0	0	0	5	0	0	0	0	0	0	0	0	0	0	0	0	0	0	0	0	0	0	0	0	0	0	0	0	0	0	Eukaryota	Opisthokonta	Holozoa	Metazoa_(Animalia)	Chromadorea	Araeolaimida
ASV_4403	0	0	0	0	0	0	0	0	0	0	0	0	0	0	0	0	0	0	0	0	0	0	0	0	0	0	0	0	0	0	0	0	0	0	0	0	0	2	0	0	0	0	Eukaryota	Opisthokonta	Holozoa	Metazoa_(Animalia)	Enoplia	Enoplida
ASV_4431	0	0	0	0	0	0	0	0	0	0	0	0	0	0	0	0	0	0	0	0	0	0	0	0	0	0	0	0	0	0	12	0	0	0	0	0	0	0	0	0	0	0	Eukaryota	Opisthokonta	Holozoa	Metazoa_(Animalia)	Chromadorea	Tylenchida
ASV_4437	0	0	0	0	0	0	0	0	0	0	0	0	0	0	0	0	0	0	0	0	0	0	0	0	0	0	0	0	0	0	0	0	0	0	0	0	7	0	0	0	0	0	Eukaryota	Opisthokonta	Holozoa	Metazoa_(Animalia)	Enoplia	NA
ASV_4470	0	0	0	0	0	0	0	0	0	0	0	0	0	0	9	0	0	0	0	0	0	0	0	0	0	0	0	0	0	0	0	0	0	0	0	0	0	0	0	0	0	0	Eukaryota	Opisthokonta	Holozoa	Metazoa_(Animalia)	Enoplia	Enoplida
ASV_4473	0	0	0	0	0	0	0	0	0	0	0	0	0	0	0	7	0	0	0	0	0	0	0	0	0	0	0	0	0	0	0	0	0	0	0	0	0	0	0	0	0	0	Eukaryota	Opisthokonta	Holozoa	Metazoa_(Animalia)	Chromadorea	Tylenchida
ASV_4497	0	0	0	0	0	0	0	0	0	0	4	0	0	0	0	0	0	0	0	0	0	0	0	0	0	0	0	0	0	0	0	0	0	0	0	0	0	0	0	0	0	0	Eukaryota	Opisthokonta	Holozoa	Metazoa_(Animalia)	Oligochaeta	Haplotaxida
ASV_4523	0	0	0	0	0	0	0	0	0	0	0	0	0	0	0	0	0	0	0	0	0	0	0	0	0	0	0	0	0	0	0	0	0	0	0	0	7	0	0	0	0	0	Eukaryota	Opisthokonta	Holozoa	Metazoa_(Animalia)	Ellipura	Collembola
ASV_4525	0	0	0	0	0	0	0	0	0	0	0	0	0	0	0	0	0	0	0	0	0	0	0	0	0	0	0	0	0	0	0	0	0	0	10	0	0	0	0	0	0	0	Eukaryota	Opisthokonta	Holozoa	Metazoa_(Animalia)	Chromadorea	Monhysterida
ASV_4600	0	0	0	0	0	0	0	0	0	0	0	0	0	0	0	0	0	0	0	0	0	0	0	0	0	0	0	0	0	0	0	0	0	9	0	0	7	0	0	0	0	0	Eukaryota	Opisthokonta	Holozoa	Metazoa_(Animalia)	Gastrotricha	Chaetonotida
ASV_4601	0	0	0	0	0	0	0	0	0	0	0	0	0	0	0	0	0	0	0	0	0	0	0	0	0	0	0	0	6	0	0	0	0	0	0	0	0	0	0	0	0	0	Eukaryota	Opisthokonta	Holozoa	Metazoa_(Animalia)	Dorylaimia	Dorylaimida
ASV_4626	0	0	0	0	0	0	0	0	0	0	0	0	0	0	0	0	0	0	0	0	0	0	0	0	3	0	0	0	0	0	0	0	0	0	0	0	0	0	0	0	0	0	Eukaryota	Opisthokonta	Holozoa	Metazoa_(Animalia)	Bdelloidea	Adinetida
ASV_4632	0	0	0	0	0	0	0	0	0	0	0	0	0	0	0	0	0	0	0	0	0	0	0	0	0	6	0	0	0	0	0	0	0	0	0	0	0	0	0	0	0	0	Eukaryota	Opisthokonta	Holozoa	Metazoa_(Animalia)	Chromadorea	Chromadorida
ASV_4638	0	0	0	0	0	0	0	0	0	0	0	0	0	0	0	0	0	0	0	0	0	0	0	0	0	0	4	0	0	0	0	0	0	0	0	0	0	0	0	0	0	0	Eukaryota	Opisthokonta	Holozoa	Metazoa_(Animalia)	Enoplia	Enoplida
ASV_4641	0	0	0	0	0	0	0	0	0	0	0	0	0	0	0	0	0	0	0	0	0	0	0	0	0	0	4	0	0	0	0	0	0	0	0	0	0	0	0	0	0	0	Eukaryota	Opisthokonta	Holozoa	Metazoa_(Animalia)	Arachnida	Acari
ASV_4665	0	0	0	0	3	0	0	0	0	0	0	0	0	0	0	1	0	0	0	0	0	0	0	0	0	0	0	0	0	0	0	0	0	0	0	0	0	0	0	0	0	0	Eukaryota	Opisthokonta	Holozoa	Metazoa_(Animalia)	Chromadorea	Monhysterida
ASV_4680	0	0	0	0	0	0	0	0	0	0	2	0	0	0	0	0	0	0	0	0	0	0	0	0	0	0	0	0	0	0	0	0	0	0	0	0	0	0	0	0	0	0	Eukaryota	Opisthokonta	Holozoa	Metazoa_(Animalia)	Tricladida	Continenticola
ASV_4693	0	0	0	0	0	0	0	0	0	0	0	0	0	0	0	0	0	0	0	0	0	0	0	0	0	0	0	0	0	0	0	0	5	0	0	0	0	0	0	0	0	0	Eukaryota	Opisthokonta	Holozoa	Metazoa_(Animalia)	Chromadorea	Tylenchida
ASV_4699	0	0	0	0	0	0	0	0	0	0	0	0	0	0	0	0	0	0	0	0	0	0	0	0	0	0	0	0	0	7	0	0	0	0	0	0	0	0	0	0	0	0	Eukaryota	Opisthokonta	Holozoa	Metazoa_(Animalia)	Chromadorea	Monhysterida
ASV_4711	0	0	0	0	0	0	0	0	0	0	0	0	0	0	0	0	0	0	0	0	0	0	0	0	0	0	0	0	0	0	0	0	0	0	0	0	12	0	0	0	0	0	Eukaryota	Opisthokonta	Holozoa	Metazoa_(Animalia)	Bdelloidea	Adinetida
ASV_4740	0	3	0	0	0	0	0	0	0	0	0	0	0	0	0	0	0	0	0	0	0	0	0	0	0	0	0	0	0	0	0	0	0	0	0	0	0	0	0	0	0	0	Eukaryota	Opisthokonta	Holozoa	Metazoa_(Animalia)	Chromadorea	Tylenchida
ASV_4746	1	0	0	0	0	0	0	0	0	0	0	0	0	0	0	0	0	0	0	0	0	0	0	0	0	0	0	0	0	0	0	0	0	0	0	0	0	0	2	0	0	0	Eukaryota	Opisthokonta	Holozoa	Metazoa_(Animalia)	Dorylaimia	Dorylaimida
ASV_4751	0	0	0	0	0	0	0	0	0	0	0	0	0	0	0	0	4	0	0	0	0	0	0	0	0	0	0	0	0	0	0	0	0	0	0	0	0	0	0	11	0	0	Eukaryota	Opisthokonta	Holozoa	Metazoa_(Animalia)	Bdelloidea	Adinetida
ASV_4779	0	0	0	0	0	0	0	0	0	0	0	9	0	0	0	0	0	0	0	0	0	0	0	0	0	0	0	0	0	3	0	0	0	0	0	0	0	0	0	0	0	0	Eukaryota	Opisthokonta	Holozoa	Metazoa_(Animalia)	Chromadorea	Tylenchida
ASV_4785	0	0	0	0	0	0	0	12	0	0	0	0	0	0	0	0	0	0	0	0	0	0	0	0	0	0	0	0	0	0	0	0	0	0	0	0	0	0	0	0	0	0	Eukaryota	Opisthokonta	Holozoa	Metazoa_(Animalia)	Arachnida	NA
ASV_4824	0	0	0	0	0	0	0	0	0	0	0	0	0	0	0	0	0	0	0	0	0	0	0	0	0	0	5	0	0	0	0	0	0	0	0	0	0	0	0	0	0	0	Eukaryota	Opisthokonta	Holozoa	Metazoa_(Animalia)	Arachnida	Acari
ASV_4845	0	0	0	0	0	0	0	0	0	0	0	0	0	0	0	0	0	0	0	0	4	0	0	0	0	0	0	0	0	0	0	0	0	0	0	0	0	0	0	0	0	0	Eukaryota	Opisthokonta	Holozoa	Metazoa_(Animalia)	Chromadorea	Tylenchida
ASV_4855	0	0	0	4	0	0	0	0	0	0	0	0	0	0	0	0	0	0	0	0	0	0	0	0	0	0	0	0	0	0	0	0	0	0	0	0	0	0	0	0	0	0	Eukaryota	Opisthokonta	Holozoa	Metazoa_(Animalia)	Arachnida	Acari
ASV_4885	0	0	0	0	0	0	0	21	0	0	0	0	0	0	0	0	0	0	0	0	0	0	0	0	0	0	0	0	0	0	0	0	0	0	0	0	0	0	0	0	0	0	Eukaryota	Opisthokonta	Holozoa	Metazoa_(Animalia)	Dorylaimia	Dorylaimida
ASV_4921	0	0	0	0	0	0	0	0	0	0	0	0	0	0	0	0	0	0	0	5	0	0	0	0	0	0	0	0	0	0	0	0	0	0	0	0	0	0	0	0	0	0	Eukaryota	Opisthokonta	Holozoa	Metazoa_(Animalia)	Chromadorea	Monhysterida
ASV_4939	0	0	0	0	0	0	0	0	0	0	0	0	0	0	0	8	0	0	0	0	0	0	0	0	0	0	0	0	0	0	0	0	0	0	0	0	0	0	0	0	0	0	Eukaryota	Opisthokonta	Holozoa	Metazoa_(Animalia)	Bdelloidea	Adinetida
ASV_4965	0	0	0	0	0	0	0	0	0	0	0	0	2	0	0	0	0	0	0	0	0	0	0	0	0	0	0	0	0	0	0	0	0	0	0	0	0	0	0	0	0	0	Eukaryota	Opisthokonta	Holozoa	Metazoa_(Animalia)	Chromadorea	Chromadorida
ASV_4966	0	0	0	0	0	0	0	18	0	0	0	0	0	0	0	0	0	0	0	0	0	0	0	0	0	0	0	0	0	0	0	0	0	0	0	0	0	0	0	0	0	0	Eukaryota	Opisthokonta	Holozoa	Metazoa_(Animalia)	Dorylaimia	Dorylaimida
ASV_5002	0	0	0	0	0	0	0	0	0	0	0	0	0	0	0	0	0	0	0	0	0	0	0	0	0	16	0	0	0	0	0	0	0	0	0	0	0	0	0	0	0	0	Eukaryota	Opisthokonta	Holozoa	Metazoa_(Animalia)	Ellipura	Collembola
ASV_5004	0	0	0	0	0	0	0	0	0	0	0	0	0	0	0	0	0	0	0	0	0	0	0	0	0	8	0	0	0	0	0	0	0	0	0	0	0	0	0	0	0	0	Eukaryota	Opisthokonta	Holozoa	Metazoa_(Animalia)	Chromadorea	Monhysterida
ASV_5033	0	0	0	0	0	8	0	0	0	0	0	0	0	0	0	0	0	0	0	0	0	0	0	0	0	0	0	0	0	0	0	0	0	0	0	0	0	0	0	0	0	0	Eukaryota	Opisthokonta	Holozoa	Metazoa_(Animalia)	Chromadorea	Rhabditida
ASV_5038	2	0	0	0	0	0	0	0	0	0	0	0	0	0	0	0	0	0	0	0	0	0	0	0	0	0	0	0	0	0	0	0	0	0	0	0	0	0	0	0	0	0	Eukaryota	Opisthokonta	Holozoa	Metazoa_(Animalia)	Monogononta	Ploimida
ASV_5054	0	0	0	0	0	0	0	0	0	0	0	0	0	0	0	0	0	0	0	0	0	0	0	0	0	0	0	0	0	0	0	5	0	0	0	0	0	0	0	0	0	0	Eukaryota	Opisthokonta	Holozoa	Metazoa_(Animalia)	Dorylaimia	Dorylaimida
ASV_5055	0	0	0	0	0	0	0	0	0	0	0	0	0	0	0	0	0	0	0	0	0	0	0	0	0	0	0	0	0	0	0	11	0	0	0	0	0	0	0	0	0	0	Eukaryota	Opisthokonta	Holozoa	Metazoa_(Animalia)	Chromadorea	Tylenchida
ASV_5060	0	0	0	0	0	0	0	0	0	0	0	0	0	0	0	0	0	0	0	0	0	0	0	0	0	0	0	0	0	0	10	0	0	0	0	0	0	0	0	0	0	0	Eukaryota	Opisthokonta	Holozoa	Metazoa_(Animalia)	Enoplia	Triplonchida
ASV_5063	0	0	0	0	0	0	0	0	0	0	0	0	0	0	0	0	0	0	0	0	0	0	0	0	0	0	0	0	0	0	0	0	0	0	0	0	0	0	0	5	0	0	Eukaryota	Opisthokonta	Holozoa	Metazoa_(Animalia)	Chromadorea	Chromadorida
ASV_5064	0	0	0	0	0	0	0	0	0	0	0	0	0	0	0	0	0	0	0	0	0	0	0	0	0	0	0	0	0	0	0	0	0	0	0	0	0	0	0	10	0	0	Eukaryota	Opisthokonta	Holozoa	Metazoa_(Animalia)	Chromadorea	Chromadorida
ASV_5067	0	0	0	0	0	0	0	0	0	0	0	0	0	0	0	0	0	0	0	0	0	0	0	0	0	0	0	0	0	0	0	0	0	0	0	0	0	0	0	0	5	0	Eukaryota	Opisthokonta	Holozoa	Metazoa_(Animalia)	Bdelloidea	Adinetida
ASV_5068	0	0	0	0	0	0	0	0	0	0	0	0	0	0	0	0	0	0	0	0	0	0	0	0	0	0	0	0	0	0	0	0	0	0	0	6	0	0	0	0	0	0	Eukaryota	Opisthokonta	Holozoa	Metazoa_(Animalia)	Arachnida	Acari
ASV_5077	0	0	0	0	0	0	0	0	0	0	0	0	0	0	0	0	0	0	0	0	0	0	0	0	1	0	0	0	0	0	0	0	0	0	0	0	0	0	0	0	0	0	Eukaryota	Opisthokonta	Holozoa	Metazoa_(Animalia)	Chromadorea	Rhabditida
ASV_5090	0	0	0	0	0	0	0	0	0	0	0	0	0	0	0	0	0	0	0	0	0	8	0	0	0	0	0	0	0	0	0	0	0	0	0	0	0	0	0	0	0	0	Eukaryota	Opisthokonta	Holozoa	Metazoa_(Animalia)	Chromadorea	Monhysterida
ASV_5104	0	0	0	0	0	0	0	0	0	0	0	0	0	0	0	0	0	0	0	4	0	0	0	0	0	0	0	0	0	0	0	0	3	0	0	0	0	0	0	0	0	0	Eukaryota	Opisthokonta	Holozoa	Metazoa_(Animalia)	Chromadorea	Monhysterida
ASV_5116	0	0	0	0	5	0	0	0	0	0	0	0	0	0	0	0	0	0	0	0	0	0	0	0	0	0	0	0	0	0	0	0	0	0	0	0	0	0	0	0	0	0	Eukaryota	Opisthokonta	Holozoa	Metazoa_(Animalia)	Chromadorea	Monhysterida
ASV_5127	0	4	0	0	0	0	0	0	0	0	0	0	0	0	0	0	0	0	0	0	0	0	0	0	0	0	0	0	0	0	0	0	0	0	0	0	0	0	0	0	0	0	Eukaryota	Opisthokonta	Holozoa	Metazoa_(Animalia)	Oligochaeta	Haplotaxida
ASV_5130	0	0	0	0	0	0	0	0	0	0	3	0	0	0	0	0	0	0	0	0	0	0	0	0	0	0	0	0	0	0	0	0	0	0	0	0	0	0	0	0	0	0	Eukaryota	Opisthokonta	Holozoa	Metazoa_(Animalia)	Ellipura	Collembola
ASV_5139	0	0	0	0	0	0	0	13	0	0	0	0	0	0	0	0	0	0	0	0	0	0	0	0	0	0	0	0	0	0	0	0	0	0	0	0	0	0	0	0	0	0	Eukaryota	Opisthokonta	Holozoa	Metazoa_(Animalia)	Arachnida	NA
ASV_5147	0	0	0	0	0	0	0	0	0	0	0	0	0	0	0	0	0	0	0	0	0	0	0	0	0	0	0	0	3	0	0	0	0	0	0	0	0	0	0	0	0	0	Eukaryota	Opisthokonta	Holozoa	Metazoa_(Animalia)	Bdelloidea	Adinetida
ASV_5164	0	0	0	0	0	0	0	0	0	0	0	0	0	0	0	0	0	0	0	0	0	0	0	0	0	0	0	0	0	0	0	0	0	0	0	0	0	0	0	9	0	0	Eukaryota	Opisthokonta	Holozoa	Metazoa_(Animalia)	Chromadorea	Chromadorida
ASV_5170	0	0	0	0	0	0	0	0	0	0	0	0	0	0	0	0	0	0	0	0	0	0	0	0	0	0	0	0	0	0	0	0	0	0	0	0	10	0	0	0	0	0	Eukaryota	Opisthokonta	Holozoa	Metazoa_(Animalia)	Catenulida	Catenulidae
ASV_5173	0	0	0	0	0	0	0	0	0	0	0	0	0	0	0	0	0	0	0	0	0	0	0	0	0	0	0	0	0	0	0	0	0	0	0	0	0	3	0	0	0	0	Eukaryota	Opisthokonta	Holozoa	Metazoa_(Animalia)	Chromadorea	Monhysterida
ASV_5174	0	0	0	0	0	0	0	0	0	0	0	0	0	0	0	0	0	0	0	0	0	0	0	0	0	0	0	0	0	0	0	0	0	0	0	0	0	6	0	0	0	0	Eukaryota	Opisthokonta	Holozoa	Metazoa_(Animalia)	Chromadorea	Tylenchida
ASV_5212	0	0	0	0	0	0	0	0	0	0	0	0	0	0	0	0	0	0	0	0	1	0	0	0	0	0	0	0	0	0	0	0	0	0	0	0	0	0	0	0	0	0	Eukaryota	Opisthokonta	Holozoa	Metazoa_(Animalia)	Arachnida	Acari
ASV_5213	0	0	0	0	0	0	0	0	0	0	0	0	0	0	0	0	0	0	0	0	3	0	0	0	0	0	0	0	0	0	0	0	0	0	0	0	0	0	0	0	0	0	Eukaryota	Opisthokonta	Holozoa	Metazoa_(Animalia)	Enoplia	Triplonchida
ASV_5227	0	0	0	0	7	0	0	0	0	0	0	0	0	0	0	0	0	0	0	0	0	0	0	0	0	0	0	0	0	0	0	0	0	0	0	0	0	0	0	0	0	0	Eukaryota	Opisthokonta	Holozoa	Metazoa_(Animalia)	Dorylaimia	Dorylaimida
ASV_5241	0	4	0	0	0	0	0	0	0	0	0	0	0	0	0	0	0	0	0	0	0	0	0	0	0	0	0	0	0	0	0	0	6	0	0	0	0	0	0	0	0	0	Eukaryota	Opisthokonta	Holozoa	Metazoa_(Animalia)	Chromadorea	Chromadorida
ASV_5252	0	0	0	0	0	0	0	17	0	0	0	0	0	0	0	0	0	0	0	0	0	0	0	0	0	0	0	0	0	0	0	0	0	0	0	0	0	0	0	0	0	0	Eukaryota	Opisthokonta	Holozoa	Metazoa_(Animalia)	Dorylaimia	Dorylaimida
ASV_5257	0	0	0	0	0	0	0	0	0	0	0	0	0	0	0	0	0	0	0	0	0	0	0	0	0	0	0	0	0	0	0	0	3	0	0	0	0	0	0	0	0	0	Eukaryota	Opisthokonta	Holozoa	Metazoa_(Animalia)	Chromadorea	Monhysterida
ASV_5260	0	0	0	0	0	0	0	0	0	0	0	0	0	0	0	0	0	0	0	0	0	0	0	0	0	0	0	0	0	0	0	0	6	0	0	0	0	0	0	0	0	0	Eukaryota	Opisthokonta	Holozoa	Metazoa_(Animalia)	Chromadorea	Araeolaimida
ASV_5261	0	0	0	0	0	0	0	0	0	0	0	0	0	0	0	0	0	0	0	0	0	0	0	0	0	0	0	0	0	0	0	0	1	0	0	0	0	0	0	0	0	0	Eukaryota	Opisthokonta	Holozoa	Metazoa_(Animalia)	Chromadorea	Monhysterida
ASV_5277	0	0	0	0	0	0	0	0	0	0	0	0	0	0	0	0	0	0	0	0	0	0	0	0	0	0	0	0	0	0	0	0	0	0	0	0	0	0	8	0	0	0	Eukaryota	Opisthokonta	Holozoa	Metazoa_(Animalia)	Arachnida	Acari
ASV_5300	0	0	0	0	0	0	0	0	0	0	0	0	0	0	0	0	0	0	0	0	0	0	0	0	0	8	0	0	0	0	0	0	0	0	0	0	0	0	0	0	0	0	Eukaryota	Opisthokonta	Holozoa	Metazoa_(Animalia)	Chromadorea	Monhysterida
ASV_5306	0	0	0	0	0	0	0	0	0	0	0	0	0	0	0	0	0	0	0	0	0	0	0	0	0	0	3	0	0	0	0	0	0	0	0	0	0	0	0	0	0	0	Eukaryota	Opisthokonta	Holozoa	Metazoa_(Animalia)	Arachnida	Acari
ASV_5347	0	0	0	0	0	0	0	0	0	0	0	0	0	0	0	0	0	0	0	0	0	0	0	0	0	0	0	0	1	0	0	0	0	0	0	0	0	0	0	0	0	0	Eukaryota	Opisthokonta	Holozoa	Metazoa_(Animalia)	Arachnida	Acari
ASV_5349	0	0	0	0	0	0	0	0	0	0	0	0	1	0	0	0	0	0	0	0	0	0	0	0	0	0	0	0	0	0	0	0	0	0	0	0	0	0	0	0	0	0	Eukaryota	Opisthokonta	Holozoa	Metazoa_(Animalia)	Arachnida	Acari
ASV_5352	0	0	0	0	0	0	0	0	0	0	0	0	0	5	0	0	0	0	0	0	0	0	0	0	0	0	0	0	0	0	0	0	0	0	0	0	0	0	0	0	0	0	Eukaryota	Opisthokonta	Holozoa	Metazoa_(Animalia)	Chromadorea	Monhysterida
ASV_5355	0	0	0	0	0	0	0	12	0	0	0	0	0	0	0	0	0	0	0	0	0	0	0	0	0	0	0	0	0	0	0	0	0	0	0	0	0	0	0	0	0	0	Eukaryota	Opisthokonta	Holozoa	Metazoa_(Animalia)	Arachnida	NA
ASV_5356	0	0	0	0	0	0	0	10	0	0	0	0	0	0	0	0	0	0	0	0	0	0	0	0	0	0	0	0	0	0	0	0	0	0	0	0	0	0	0	0	0	0	Eukaryota	Opisthokonta	Holozoa	Metazoa_(Animalia)	Dorylaimia	Dorylaimida
ASV_5360	0	0	0	0	0	0	0	0	0	0	0	0	0	0	0	0	0	0	0	0	0	0	0	0	0	0	0	0	0	0	0	0	4	0	0	0	0	0	0	0	0	0	Eukaryota	Opisthokonta	Holozoa	Metazoa_(Animalia)	Bdelloidea	Adinetida
ASV_5366	0	0	0	0	0	0	0	0	0	0	0	0	0	0	0	0	0	0	0	0	0	0	0	0	0	0	0	0	6	0	0	0	0	0	0	0	0	0	0	0	0	0	Eukaryota	Opisthokonta	Holozoa	Metazoa_(Animalia)	Chromadorea	Tylenchida
ASV_5380	0	0	0	0	0	0	0	0	0	0	0	0	0	0	0	0	0	0	0	0	0	0	0	0	0	0	0	0	0	0	0	0	0	0	0	0	0	0	0	0	7	0	Eukaryota	Opisthokonta	Holozoa	Metazoa_(Animalia)	Chromadorea	Tylenchida
ASV_5382	0	0	0	0	0	0	0	0	0	0	0	0	0	0	0	0	0	0	0	0	0	0	0	0	0	0	0	0	0	0	0	0	0	0	0	0	13	0	0	0	0	0	Eukaryota	Opisthokonta	Holozoa	Metazoa_(Animalia)	Ellipura	Collembola
ASV_5385	0	0	0	0	0	0	0	0	0	0	0	0	0	0	0	0	0	0	0	0	0	0	0	0	0	0	0	0	0	0	0	0	0	0	0	0	0	1	0	0	0	0	Eukaryota	Opisthokonta	Holozoa	Metazoa_(Animalia)	Oligochaeta	Haplotaxida
ASV_5391	0	0	0	0	0	0	0	0	0	0	0	0	0	0	0	0	0	0	0	0	0	0	0	0	5	0	0	0	0	0	0	0	0	0	0	0	0	0	0	0	0	0	Eukaryota	Opisthokonta	Holozoa	Metazoa_(Animalia)	Chromadorea	Rhabditida
ASV_5405	0	0	0	0	0	0	0	0	0	0	0	0	0	0	0	0	0	0	0	0	0	0	0	0	0	0	1	0	0	0	0	0	0	0	0	0	0	0	0	0	0	0	Eukaryota	Opisthokonta	Holozoa	Metazoa_(Animalia)	Arachnida	Acari
ASV_5410	0	0	0	0	0	0	0	0	0	0	0	0	0	0	0	0	0	0	0	0	0	0	0	0	0	0	2	0	0	0	0	0	0	0	0	0	0	0	0	0	0	0	Eukaryota	Opisthokonta	Holozoa	Metazoa_(Animalia)	Arachnida	Acari
ASV_5481	0	0	0	0	0	0	0	0	0	0	0	0	0	0	0	0	0	0	0	0	0	0	0	0	0	0	0	0	0	0	0	0	0	0	4	0	0	0	0	0	0	0	Eukaryota	Opisthokonta	Holozoa	Metazoa_(Animalia)	Catenulida	Stenostomidae
ASV_5482	0	0	0	0	0	0	0	0	0	0	0	0	0	0	0	0	0	0	0	0	0	0	0	0	0	0	0	0	0	0	0	0	0	0	9	0	0	0	0	0	0	0	Eukaryota	Opisthokonta	Holozoa	Metazoa_(Animalia)	Catenulida	Stenostomidae
ASV_5483	0	0	0	0	0	0	0	0	0	0	0	0	0	0	0	0	0	0	0	0	0	0	0	0	0	0	0	0	0	0	0	0	0	0	6	0	0	0	0	0	0	0	Eukaryota	Opisthokonta	Holozoa	Metazoa_(Animalia)	Chromadorea	Monhysterida
ASV_5516	0	0	0	0	0	0	0	0	0	0	0	0	0	0	3	0	0	0	0	0	0	0	0	0	0	0	0	0	0	0	0	0	0	0	0	0	0	0	0	0	0	0	Eukaryota	Opisthokonta	Holozoa	Metazoa_(Animalia)	Enoplia	Triplonchida
ASV_5566	0	0	0	0	0	0	4	0	0	0	0	0	0	0	0	0	0	0	0	0	0	0	0	0	0	0	0	0	0	0	0	0	0	0	0	0	0	0	0	0	0	0	Eukaryota	Opisthokonta	Holozoa	Metazoa_(Animalia)	Chromadorea	Tylenchida
ASV_5569	0	3	0	0	0	0	0	0	0	0	0	0	0	0	0	0	0	0	0	0	0	0	0	0	0	0	0	0	0	0	0	0	0	0	0	0	0	0	0	0	0	0	Eukaryota	Opisthokonta	Holozoa	Metazoa_(Animalia)	Chromadorea	Monhysterida
ASV_5589	0	0	0	0	0	0	0	0	0	0	0	0	0	0	0	0	0	0	0	0	0	0	0	0	0	0	0	0	0	0	0	0	0	21	0	0	0	0	0	0	0	0	Eukaryota	Opisthokonta	Holozoa	Metazoa_(Animalia)	Arachnida	Acari
ASV_5591	0	0	0	0	0	0	0	0	0	0	0	0	0	0	0	0	0	0	0	0	0	0	0	0	0	0	0	0	0	0	0	0	0	13	0	0	0	0	0	0	0	0	Eukaryota	Opisthokonta	Holozoa	Metazoa_(Animalia)	Chromadorea	Monhysterida
ASV_5594	0	0	0	0	0	0	0	0	0	0	0	0	0	0	0	0	0	0	0	0	0	0	0	0	0	0	0	0	3	0	0	0	0	0	0	0	0	0	0	0	0	0	Eukaryota	Opisthokonta	Holozoa	Metazoa_(Animalia)	Oligochaeta	Haplotaxida
ASV_5597	0	0	0	0	0	0	0	0	0	0	0	0	0	0	0	0	0	0	0	0	0	0	0	0	0	0	0	0	0	13	0	0	0	0	0	0	0	0	0	0	0	0	Eukaryota	Opisthokonta	Holozoa	Metazoa_(Animalia)	Bdelloidea	Adinetida
ASV_5600	0	0	0	0	0	0	0	0	0	0	0	0	0	0	0	0	0	0	0	0	0	0	0	0	0	0	0	0	0	0	11	0	0	0	0	0	0	0	0	0	0	0	Eukaryota	Opisthokonta	Holozoa	Metazoa_(Animalia)	Chromadorea	Tylenchida
ASV_5655	0	0	0	0	0	0	0	0	0	0	0	0	0	0	3	1	0	0	0	0	0	0	0	0	0	0	1	0	0	0	0	0	0	0	0	0	0	0	0	0	0	0	Eukaryota	Opisthokonta	Holozoa	Metazoa_(Animalia)	Enoplia	Triplonchida
ASV_5679	0	0	0	0	0	0	0	0	0	0	0	0	2	0	0	0	0	0	0	1	0	0	0	0	0	0	0	0	0	0	0	0	0	0	0	0	0	0	0	0	0	0	Eukaryota	Opisthokonta	Holozoa	Metazoa_(Animalia)	Chromadorea	Tylenchida
ASV_5701	0	3	0	0	0	0	0	0	0	0	0	0	0	0	0	0	0	0	0	0	0	0	0	0	0	0	0	0	0	0	0	0	0	0	0	0	0	0	0	0	0	0	Eukaryota	Opisthokonta	Holozoa	Metazoa_(Animalia)	Catenulida	Stenostomidae
ASV_5715	0	0	0	0	0	0	0	0	0	0	0	0	1	0	0	0	0	0	0	0	0	0	0	0	0	0	0	0	0	0	0	0	0	0	0	0	0	0	0	0	0	0	Eukaryota	Opisthokonta	Holozoa	Metazoa_(Animalia)	Chromadorea	Monhysterida
ASV_5718	0	0	0	0	0	0	0	0	0	0	0	0	1	0	0	0	0	0	0	0	0	0	0	0	0	0	0	0	0	0	0	0	0	0	0	0	0	0	0	0	0	0	Eukaryota	Opisthokonta	Holozoa	Metazoa_(Animalia)	Chromadorea	Tylenchida
ASV_5740	0	0	0	0	0	0	0	0	0	0	0	0	0	0	0	0	0	0	0	0	0	0	0	0	0	0	0	0	0	0	0	0	0	0	0	5	0	0	0	0	0	0	Eukaryota	Opisthokonta	Holozoa	Metazoa_(Animalia)	Chromadorea	Tylenchida
ASV_5745	0	0	0	0	0	0	0	0	0	0	0	0	0	0	0	0	0	0	0	0	0	0	0	0	0	0	0	0	0	0	0	0	0	0	0	0	10	0	0	0	0	0	Eukaryota	Opisthokonta	Holozoa	Metazoa_(Animalia)	Ellipura	Collembola
ASV_5758	0	0	0	0	0	0	0	0	0	0	0	0	0	0	0	0	0	0	0	0	0	0	0	0	0	0	5	0	0	0	0	0	0	0	0	0	0	0	0	0	0	0	Eukaryota	Opisthokonta	Holozoa	Metazoa_(Animalia)	Arachnida	Acari
ASV_5779	0	0	0	0	0	0	0	0	0	0	0	0	0	0	0	0	0	0	0	0	0	0	0	0	0	0	0	0	0	0	0	0	0	0	0	0	0	0	1	0	0	0	Eukaryota	Opisthokonta	Holozoa	Metazoa_(Animalia)	Dorylaimia	Dorylaimida
ASV_5790	0	0	0	0	0	0	0	0	0	0	0	0	0	0	0	0	0	0	0	0	4	0	0	0	0	0	0	0	0	0	0	0	0	0	0	0	0	0	0	0	0	0	Eukaryota	Opisthokonta	Holozoa	Metazoa_(Animalia)	Enoplia	Triplonchida
ASV_5829	0	0	0	0	0	0	0	0	0	0	2	0	0	0	0	0	0	0	0	0	0	0	0	0	0	0	0	0	0	0	0	0	0	0	0	0	0	0	0	0	0	0	Eukaryota	Opisthokonta	Holozoa	Metazoa_(Animalia)	Arachnida	Acari
ASV_5839	0	0	0	0	0	0	0	0	0	0	0	0	1	0	0	0	0	0	0	0	0	0	0	0	0	0	0	0	0	0	0	0	0	0	0	0	0	0	0	0	0	0	Eukaryota	Opisthokonta	Holozoa	Metazoa_(Animalia)	Arachnida	Acari
ASV_5845	0	0	0	0	0	0	0	0	0	0	0	0	0	0	0	0	0	0	0	0	0	0	0	0	0	0	0	0	0	0	0	4	0	0	0	0	0	0	0	0	0	0	Eukaryota	Opisthokonta	Holozoa	Metazoa_(Animalia)	Chromadorea	Tylenchida
ASV_5888	0	0	0	0	0	0	0	0	0	0	0	0	0	0	0	0	0	0	0	0	0	0	0	0	3	0	0	0	0	0	0	0	0	0	0	0	0	0	0	0	0	0	Eukaryota	Opisthokonta	Holozoa	Metazoa_(Animalia)	Chromadorea	Tylenchida
ASV_5929	0	0	0	0	0	0	0	0	0	0	0	0	0	0	5	0	0	0	0	0	0	0	0	0	0	0	0	0	0	0	0	0	0	0	0	0	0	0	0	0	0	0	Eukaryota	Opisthokonta	Holozoa	Metazoa_(Animalia)	Enoplia	Enoplida
ASV_5954	0	3	0	0	0	0	0	0	0	0	0	0	0	0	0	0	0	0	0	0	0	0	0	0	0	0	0	0	0	0	0	0	0	0	0	0	0	0	0	0	0	0	Eukaryota	Opisthokonta	Holozoa	Metazoa_(Animalia)	Catenulida	Stenostomidae
ASV_5959	0	0	0	0	0	0	0	0	0	0	2	0	0	0	0	0	0	0	0	0	0	0	0	0	0	0	0	0	0	0	0	0	0	0	0	0	0	0	0	0	0	0	Eukaryota	Opisthokonta	Holozoa	Metazoa_(Animalia)	Enoplia	Triplonchida
ASV_5963	0	0	0	0	0	0	0	0	0	0	0	4	0	0	0	0	0	0	0	0	0	0	0	0	0	0	0	0	0	0	0	0	0	0	0	0	0	0	0	0	0	0	Eukaryota	Opisthokonta	Holozoa	Metazoa_(Animalia)	Chromadorea	Chromadorida
ASV_5964	0	0	0	0	0	0	0	0	0	0	0	8	0	0	0	0	0	0	0	0	0	0	0	0	0	0	0	0	0	0	0	0	0	0	0	0	0	0	0	0	0	0	Eukaryota	Opisthokonta	Holozoa	Metazoa_(Animalia)	Catenulida	Stenostomidae
ASV_5967	0	0	0	0	0	0	0	0	0	0	0	0	2	0	0	0	0	0	0	0	0	0	0	0	0	0	0	0	0	0	0	0	0	0	0	0	0	0	0	0	0	0	Eukaryota	Opisthokonta	Holozoa	Metazoa_(Animalia)	Chromadorea	Tylenchida
ASV_5975	0	0	0	0	0	0	0	0	0	0	0	0	0	0	0	0	0	0	0	0	0	0	0	0	0	0	0	0	0	0	0	4	0	0	0	0	0	0	0	0	0	0	Eukaryota	Opisthokonta	Holozoa	Metazoa_(Animalia)	Arachnida	Acari
ASV_5980	0	0	0	0	0	0	0	0	0	0	0	0	0	0	0	0	0	0	0	0	0	0	0	0	0	0	0	0	0	0	0	0	0	19	0	0	0	0	0	0	0	0	Eukaryota	Opisthokonta	Holozoa	Metazoa_(Animalia)	Eutardigrada	Parachela
ASV_5981	0	0	0	0	0	0	0	0	0	0	0	0	0	0	0	0	0	0	0	0	0	0	0	0	0	0	0	0	0	0	0	0	0	12	0	0	0	0	0	0	0	0	Eukaryota	Opisthokonta	Holozoa	Metazoa_(Animalia)	Chromadorea	Tylenchida
ASV_6014	0	0	0	0	0	0	0	0	0	0	0	0	0	0	0	0	0	0	0	0	0	0	0	0	0	0	0	0	0	0	0	0	0	0	3	0	0	0	0	0	0	0	Eukaryota	Opisthokonta	Holozoa	Metazoa_(Animalia)	Chromadorea	Monhysterida
ASV_6015	0	0	0	0	0	0	0	0	0	0	0	0	0	0	0	0	0	0	0	0	0	0	0	0	0	0	0	0	0	0	0	0	0	0	4	0	0	0	0	0	0	0	Eukaryota	Opisthokonta	Holozoa	Metazoa_(Animalia)	Catenulida	Stenostomidae
ASV_6019	0	0	0	0	0	0	0	0	0	0	0	0	0	0	0	0	0	0	0	0	0	0	0	0	6	0	0	0	0	0	0	0	0	0	0	0	0	0	0	0	0	0	Eukaryota	Opisthokonta	Holozoa	Metazoa_(Animalia)	Chromadorea	Monhysterida
ASV_6021	0	0	0	0	0	0	0	0	0	0	0	0	0	0	0	0	0	0	0	0	0	0	0	0	4	0	0	0	0	0	0	0	0	0	0	0	0	0	0	0	0	0	Eukaryota	Opisthokonta	Holozoa	Metazoa_(Animalia)	Chromadorea	Tylenchida
ASV_6022	0	0	0	0	0	0	0	0	0	0	0	0	0	4	0	0	0	0	0	0	0	0	0	0	0	0	0	0	0	0	0	0	0	0	0	0	0	0	0	0	0	0	Eukaryota	Opisthokonta	Holozoa	Metazoa_(Animalia)	Chromadorea	Tylenchida
ASV_6035	0	0	0	0	0	0	0	0	0	0	0	0	0	0	0	0	0	0	0	0	0	0	0	0	0	0	4	0	0	0	0	0	0	0	0	0	0	0	0	0	0	0	Eukaryota	Opisthokonta	Holozoa	Metazoa_(Animalia)	Chromadorea	Monhysterida
ASV_6084	0	0	0	3	0	0	0	0	0	0	0	0	0	0	0	0	0	0	0	0	0	0	0	0	0	0	0	0	0	0	0	0	0	0	0	0	0	0	0	0	0	0	Eukaryota	Opisthokonta	Holozoa	Metazoa_(Animalia)	Gastrotricha	Chaetonotida
ASV_6091	0	0	0	0	0	0	3	0	0	0	0	0	0	0	0	0	0	0	0	0	0	0	0	0	0	0	0	0	0	0	0	0	0	0	0	0	0	0	0	0	0	0	Eukaryota	Opisthokonta	Holozoa	Metazoa_(Animalia)	Chromadorea	Tylenchida
ASV_6135	0	0	0	0	0	0	0	0	0	0	0	0	0	0	0	0	0	0	0	0	0	0	0	0	0	0	0	0	0	0	0	0	2	0	0	0	0	0	0	0	0	0	Eukaryota	Opisthokonta	Holozoa	Metazoa_(Animalia)	Chromadorea	Monhysterida
ASV_6144	0	0	0	0	0	0	0	0	0	0	0	0	0	0	0	0	0	0	0	0	0	0	0	0	0	0	0	0	0	0	0	0	0	0	0	0	0	0	0	0	0	2	Eukaryota	Opisthokonta	Holozoa	Metazoa_(Animalia)	Arachnida	Acari
ASV_6157	0	0	0	0	0	0	0	0	0	0	0	0	0	0	0	0	0	0	0	0	0	0	0	0	4	0	0	0	0	0	0	0	0	0	0	0	0	0	0	0	0	0	Eukaryota	Opisthokonta	Holozoa	Metazoa_(Animalia)	Dorylaimia	Dorylaimida
ASV_6161	0	0	0	0	0	0	0	0	0	0	0	0	0	0	0	0	0	0	0	0	0	0	0	0	1	0	0	0	0	0	0	0	0	0	0	0	0	0	0	0	0	0	Eukaryota	Opisthokonta	Holozoa	Metazoa_(Animalia)	Arachnida	Acari
ASV_6164	0	0	0	0	0	0	0	0	0	0	0	0	0	0	0	0	0	0	0	0	0	0	0	0	0	6	0	0	0	0	0	0	0	0	0	0	0	0	0	0	0	0	Eukaryota	Opisthokonta	Holozoa	Metazoa_(Animalia)	Chromadorea	Monhysterida
ASV_6177	0	0	0	0	0	0	0	0	0	0	0	0	0	0	0	0	0	0	0	0	0	0	0	0	0	0	2	0	0	0	0	0	0	0	0	0	0	0	0	0	0	0	Eukaryota	Opisthokonta	Holozoa	Metazoa_(Animalia)	Arachnida	Acari
ASV_6195	0	0	0	0	0	0	0	0	0	0	0	0	0	0	0	0	0	2	0	0	0	0	0	0	0	0	0	0	0	0	0	0	0	0	0	0	0	0	0	0	0	0	Eukaryota	Opisthokonta	Holozoa	Metazoa_(Animalia)	Chromadorea	Araeolaimida
ASV_6207	0	0	0	0	0	0	0	0	0	0	0	0	0	0	0	0	0	0	0	0	5	0	0	0	0	0	0	0	0	0	0	0	0	0	0	0	0	0	0	0	0	0	Eukaryota	Opisthokonta	Holozoa	Metazoa_(Animalia)	Gastrotricha	Chaetonotida
ASV_6216	0	0	0	0	0	0	0	0	0	0	0	0	0	0	0	2	0	0	0	0	0	0	0	0	0	0	0	0	0	0	0	0	0	0	0	0	0	0	0	0	0	0	Eukaryota	Opisthokonta	Holozoa	Metazoa_(Animalia)	Chromadorea	Monhysterida
ASV_6227	0	0	0	0	6	0	0	0	0	0	0	0	0	0	0	0	0	0	0	0	0	0	0	0	0	0	0	0	0	0	0	0	0	0	0	0	0	0	0	0	0	0	Eukaryota	Opisthokonta	Holozoa	Metazoa_(Animalia)	Chromadorea	Monhysterida
ASV_6231	0	0	0	0	0	6	0	0	0	0	0	0	0	0	0	0	0	0	0	0	0	0	0	0	0	0	0	0	0	0	0	0	0	0	0	0	0	0	0	0	0	0	Eukaryota	Opisthokonta	Holozoa	Metazoa_(Animalia)	Bdelloidea	Adinetida
ASV_6250	0	0	4	0	0	0	0	0	0	0	0	0	0	0	0	0	0	0	0	0	0	0	0	0	0	0	0	0	0	0	0	0	0	0	0	0	0	0	0	0	0	0	Eukaryota	Opisthokonta	Holozoa	Metazoa_(Animalia)	Arachnida	Acari
ASV_6282	0	0	0	0	0	0	0	0	0	0	0	0	0	0	0	0	0	0	0	0	0	0	0	0	0	0	0	0	0	0	0	3	0	0	0	0	0	0	0	0	0	0	Eukaryota	Opisthokonta	Holozoa	Metazoa_(Animalia)	Dorylaimia	Dorylaimida
ASV_6296	0	0	0	0	0	0	0	0	0	0	0	0	0	0	0	0	0	0	0	0	0	0	0	0	0	0	0	0	0	0	0	0	0	0	0	0	0	0	3	0	0	0	Eukaryota	Opisthokonta	Holozoa	Metazoa_(Animalia)	Arachnida	Acari
ASV_6297	0	0	0	0	0	0	0	0	0	0	0	0	0	0	0	0	0	0	0	0	0	0	0	0	0	0	0	0	0	0	0	0	0	0	0	0	0	0	0	8	0	0	Eukaryota	Opisthokonta	Holozoa	Metazoa_(Animalia)	Chromadorea	Tylenchida
ASV_6309	0	0	0	0	0	0	0	0	0	0	0	0	0	0	0	0	0	0	0	0	0	0	0	0	0	0	0	0	0	0	0	0	0	0	0	0	0	4	0	0	0	0	Eukaryota	Opisthokonta	Holozoa	Metazoa_(Animalia)	Oligochaeta	Haplotaxida
ASV_6325	0	0	0	0	0	0	0	0	0	0	0	0	0	0	0	0	0	0	0	0	0	0	0	0	2	0	0	0	0	0	0	0	0	0	0	0	0	0	0	0	0	0	Eukaryota	Opisthokonta	Holozoa	Metazoa_(Animalia)	Chromadorea	Tylenchida
ASV_6338	0	0	0	0	0	0	0	0	0	0	0	0	0	0	0	0	0	0	0	0	0	0	0	0	0	0	3	0	0	0	0	0	0	0	0	0	0	0	0	0	0	0	Eukaryota	Opisthokonta	Holozoa	Metazoa_(Animalia)	Enoplia	Enoplida
ASV_6342	0	0	0	0	0	0	0	0	0	0	0	0	0	0	0	0	0	0	0	0	0	0	0	0	0	0	3	0	0	0	0	0	0	0	0	0	0	0	0	0	0	0	Eukaryota	Opisthokonta	Holozoa	Metazoa_(Animalia)	Arachnida	Acari
ASV_6371	0	0	0	0	0	0	0	0	0	0	0	0	0	0	0	0	0	0	0	4	0	0	0	0	0	0	0	0	0	0	0	0	0	0	0	0	0	0	0	0	0	0	Eukaryota	Opisthokonta	Holozoa	Metazoa_(Animalia)	Chromadorea	Tylenchida
ASV_6397	0	0	0	0	0	1	0	0	0	0	0	0	0	1	0	0	0	0	0	0	0	0	0	0	0	0	0	0	0	0	0	0	0	0	0	0	0	0	0	0	0	0	Eukaryota	Opisthokonta	Holozoa	Metazoa_(Animalia)	Chromadorea	Monhysterida
ASV_6405	0	3	0	0	0	0	0	0	0	0	0	0	0	0	0	0	0	0	0	0	0	0	0	0	0	0	0	0	0	0	0	0	0	0	0	0	0	0	0	0	0	0	Eukaryota	Opisthokonta	Holozoa	Metazoa_(Animalia)	Chromadorea	Tylenchida
ASV_6406	0	1	0	0	0	0	0	0	0	0	0	0	0	0	0	0	0	0	0	0	0	0	0	0	0	0	0	0	0	0	0	0	0	0	0	0	0	0	0	0	0	0	Eukaryota	Opisthokonta	Holozoa	Metazoa_(Animalia)	Catenulida	Stenostomidae
ASV_6408	0	2	0	0	0	0	0	0	0	0	0	0	0	0	0	0	0	0	0	0	0	0	0	0	0	0	0	0	0	0	0	0	0	0	0	0	0	0	0	0	0	0	Eukaryota	Opisthokonta	Holozoa	Metazoa_(Animalia)	Chromadorea	Tylenchida
ASV_6418	0	0	0	0	0	0	0	0	0	0	0	2	0	0	0	0	0	0	0	0	0	0	0	0	0	0	0	0	0	0	0	0	0	0	0	0	0	0	0	0	0	0	Eukaryota	Opisthokonta	Holozoa	Metazoa_(Animalia)	Chromadorea	Rhabditida
ASV_6435	0	0	0	0	0	0	0	0	0	0	0	0	0	0	0	0	0	0	0	0	0	0	0	0	0	0	0	0	0	0	0	0	0	9	0	0	0	0	0	0	0	0	Eukaryota	Opisthokonta	Holozoa	Metazoa_(Animalia)	Enoplia	Triplonchida
ASV_6461	0	0	0	0	0	0	0	0	0	0	0	0	0	0	0	0	0	0	0	0	0	0	0	0	0	0	0	0	0	0	0	0	0	0	0	0	0	0	0	9	0	0	Eukaryota	Opisthokonta	Holozoa	Metazoa_(Animalia)	Chromadorea	Tylenchida
ASV_6466	0	0	0	0	0	0	0	0	0	0	0	0	0	0	0	0	0	0	0	0	0	0	0	0	0	0	0	0	0	0	0	0	0	0	0	0	0	0	0	0	0	1	Eukaryota	Opisthokonta	Holozoa	Metazoa_(Animalia)	Arachnida	Acari
ASV_6467	0	0	0	0	0	0	0	0	0	0	0	0	0	0	0	0	0	0	0	0	0	0	0	0	0	0	0	0	0	0	0	0	0	0	0	5	0	0	0	0	0	0	Eukaryota	Opisthokonta	Holozoa	Metazoa_(Animalia)	Chromadorea	Tylenchida
ASV_6472	0	0	0	0	0	0	0	0	0	0	0	0	0	0	0	0	0	0	0	0	0	0	0	0	0	0	0	0	0	0	0	0	0	0	0	0	0	3	0	0	0	0	Eukaryota	Opisthokonta	Holozoa	Metazoa_(Animalia)	Chromadorea	Monhysterida
ASV_6488	0	0	0	0	0	0	0	0	0	0	0	0	0	0	0	0	0	0	0	0	0	0	0	0	0	0	1	0	0	0	0	0	0	0	0	0	0	0	0	0	0	0	Eukaryota	Opisthokonta	Holozoa	Metazoa_(Animalia)	Chromadorea	Monhysterida
ASV_6522	0	0	0	0	0	0	0	0	0	0	0	0	0	0	0	0	0	0	0	8	0	0	0	0	0	0	0	0	0	0	0	0	0	0	0	0	0	0	0	0	0	0	Eukaryota	Opisthokonta	Holozoa	Metazoa_(Animalia)	Chromadorea	Tylenchida
ASV_6574	0	0	0	0	0	0	0	0	0	0	0	0	2	0	0	0	0	0	0	0	0	0	0	0	0	0	0	0	0	0	0	0	0	0	0	0	0	0	0	0	0	0	Eukaryota	Opisthokonta	Holozoa	Metazoa_(Animalia)	Chromadorea	Chromadorida
ASV_6586	0	0	0	0	0	0	0	0	0	0	0	0	0	0	0	0	0	0	0	0	0	0	0	0	0	0	0	0	0	0	0	6	0	0	0	0	0	0	0	0	0	0	Eukaryota	Opisthokonta	Holozoa	Metazoa_(Animalia)	Dorylaimia	Dorylaimida
ASV_6595	0	0	0	0	0	0	0	0	0	0	0	0	0	0	0	0	0	0	0	0	0	0	0	0	0	0	0	0	0	0	0	0	3	0	0	0	0	0	0	0	0	0	Eukaryota	Opisthokonta	Holozoa	Metazoa_(Animalia)	Chromadorea	Monhysterida
ASV_6624	0	0	0	0	0	0	0	0	0	0	0	0	0	0	0	0	0	0	0	0	0	0	0	0	0	0	0	0	0	0	0	0	0	0	0	0	0	0	0	6	0	0	Eukaryota	Opisthokonta	Holozoa	Metazoa_(Animalia)	Ellipura	Collembola
ASV_6627	0	0	0	0	0	0	0	0	0	0	0	0	0	0	0	0	0	0	0	0	0	0	0	0	0	0	0	0	0	0	0	0	0	0	0	7	0	0	0	0	0	0	Eukaryota	Opisthokonta	Holozoa	Metazoa_(Animalia)	Gastrotricha	Chaetonotida
ASV_6647	0	0	0	0	0	0	0	0	0	0	0	0	0	0	0	0	0	0	0	0	0	0	0	0	4	0	0	0	0	0	0	0	0	0	0	0	0	0	0	0	0	0	Eukaryota	Opisthokonta	Holozoa	Metazoa_(Animalia)	Dorylaimia	Dorylaimida
ASV_6658	0	0	0	0	0	0	0	0	0	0	0	0	0	0	0	0	0	0	0	0	0	0	0	0	0	0	4	0	0	0	0	0	0	0	0	0	0	0	0	0	0	0	Eukaryota	Opisthokonta	Holozoa	Metazoa_(Animalia)	Arachnida	Acari
ASV_6668	0	0	0	0	0	0	0	0	0	0	0	0	0	0	0	0	0	0	0	0	0	0	0	0	0	0	0	2	0	0	0	0	0	0	0	0	0	0	0	0	0	0	Eukaryota	Opisthokonta	Holozoa	Metazoa_(Animalia)	Chromadorea	Monhysterida
ASV_6675	0	0	0	0	0	0	0	0	0	0	0	0	0	0	0	0	0	0	0	0	0	0	3	0	0	0	0	0	0	0	0	0	0	0	0	0	0	0	0	0	0	0	Eukaryota	Opisthokonta	Holozoa	Metazoa_(Animalia)	Dorylaimia	Dorylaimida
ASV_6710	0	0	0	0	0	0	0	0	0	0	0	0	0	0	2	4	0	0	0	0	0	0	0	0	0	0	0	0	0	0	0	0	0	0	0	0	0	0	0	0	0	0	Eukaryota	Opisthokonta	Holozoa	Metazoa_(Animalia)	Enoplia	Triplonchida
ASV_6739	0	0	0	0	0	6	0	0	0	0	0	0	0	0	0	0	0	0	0	0	0	0	0	0	0	0	0	0	0	0	0	0	0	0	0	0	0	0	0	0	0	0	Eukaryota	Opisthokonta	Holozoa	Metazoa_(Animalia)	Bdelloidea	Adinetida
ASV_6744	0	0	0	0	0	0	4	0	0	0	0	0	0	0	0	0	0	0	0	0	0	0	0	0	0	0	0	0	0	0	0	0	0	0	0	0	0	0	0	0	0	0	Eukaryota	Opisthokonta	Holozoa	Metazoa_(Animalia)	Chromadorea	Tylenchida
ASV_6748	0	1	0	0	0	0	0	0	0	0	0	0	0	0	0	0	0	0	0	0	0	0	0	0	0	0	0	0	0	0	0	0	0	0	0	0	0	0	0	0	0	0	Eukaryota	Opisthokonta	Holozoa	Metazoa_(Animalia)	Catenulida	Stenostomidae
ASV_6749	0	3	0	0	0	0	0	0	0	0	0	0	0	0	0	0	0	0	0	0	0	0	0	0	0	0	0	0	0	0	0	0	0	0	0	0	0	0	0	0	0	0	Eukaryota	Opisthokonta	Holozoa	Metazoa_(Animalia)	Chromadorea	Tylenchida
ASV_6753	0	0	0	0	0	0	0	0	0	0	4	0	0	0	0	0	0	0	0	0	0	0	0	0	0	0	0	0	0	0	0	0	0	0	0	0	0	0	0	0	0	0	Eukaryota	Opisthokonta	Holozoa	Metazoa_(Animalia)	Ellipura	Collembola
ASV_6770	0	0	0	0	0	0	0	0	0	0	0	0	0	3	0	0	0	0	0	0	0	0	0	0	0	0	0	0	0	0	0	0	0	0	0	0	0	0	0	0	0	0	Eukaryota	Opisthokonta	Holozoa	Metazoa_(Animalia)	Chromadorea	Tylenchida
ASV_6777	0	0	0	0	0	0	0	13	0	0	0	0	0	0	0	0	0	0	0	0	0	0	0	0	0	0	0	0	0	0	0	0	0	0	0	0	0	0	0	0	0	0	Eukaryota	Opisthokonta	Holozoa	Metazoa_(Animalia)	Dorylaimia	Dorylaimida
ASV_6810	0	0	0	0	0	0	0	0	0	0	0	0	0	0	0	0	0	0	0	0	0	0	0	0	0	0	0	0	0	0	0	0	0	0	0	0	0	0	0	0	5	0	Eukaryota	Opisthokonta	Holozoa	Metazoa_(Animalia)	Chromadorea	Araeolaimida
ASV_6817	0	0	0	0	0	0	0	0	0	0	0	0	0	0	0	0	0	0	0	0	0	0	0	0	0	0	0	0	0	0	0	0	0	0	5	0	0	0	0	0	0	0	Eukaryota	Opisthokonta	Holozoa	Metazoa_(Animalia)	Chromadorea	Monhysterida
ASV_6829	0	0	0	0	0	0	0	0	0	0	0	0	1	0	0	0	0	0	0	0	0	0	0	0	0	0	0	0	0	0	0	0	0	0	0	0	0	0	0	0	0	0	Eukaryota	Opisthokonta	Holozoa	Metazoa_(Animalia)	Chromadorea	Tylenchida
ASV_6831	0	0	0	0	0	0	0	0	0	0	0	0	0	0	0	0	0	0	0	0	0	0	0	0	1	0	0	0	0	0	0	0	0	0	0	0	0	0	0	0	0	0	Eukaryota	Opisthokonta	Holozoa	Metazoa_(Animalia)	Tricladida	Continenticola
ASV_6835	0	0	0	0	0	0	0	0	0	0	0	0	0	0	0	0	0	0	0	0	0	0	0	0	2	0	0	0	0	0	0	0	0	0	0	0	0	0	0	0	0	0	Eukaryota	Opisthokonta	Holozoa	Metazoa_(Animalia)	Chromadorea	Tylenchida
ASV_6848	0	0	0	0	0	0	0	0	0	0	0	0	0	0	0	0	0	0	0	0	0	0	0	0	0	0	1	0	0	0	0	0	0	0	0	0	0	0	0	0	0	0	Eukaryota	Opisthokonta	Holozoa	Metazoa_(Animalia)	Arachnida	Acari
ASV_6865	0	0	0	0	0	0	0	0	0	0	0	0	0	0	0	0	0	2	0	0	0	0	0	0	0	0	0	0	0	0	0	0	0	0	0	0	0	0	0	0	0	0	Eukaryota	Opisthokonta	Holozoa	Metazoa_(Animalia)	Chromadorea	Tylenchida
ASV_6880	0	0	0	0	0	0	0	0	0	0	0	0	0	0	0	0	0	0	0	2	0	0	0	0	0	0	0	0	0	0	0	0	0	0	0	0	0	0	0	0	0	0	Eukaryota	Opisthokonta	Holozoa	Metazoa_(Animalia)	Chromadorea	Tylenchida
ASV_6903	0	0	0	0	3	0	0	0	0	0	0	0	0	0	0	0	0	0	0	0	0	0	0	0	0	0	0	0	0	0	0	0	0	0	0	0	0	0	0	0	0	0	Eukaryota	Opisthokonta	Holozoa	Metazoa_(Animalia)	Monogononta	Ploimida
ASV_6905	0	0	0	0	2	0	0	0	0	0	0	0	0	0	0	0	0	0	0	0	0	0	0	0	0	0	0	0	0	0	0	0	0	0	0	0	0	0	0	0	0	0	Eukaryota	Opisthokonta	Holozoa	Metazoa_(Animalia)	Bdelloidea	Adinetida
ASV_6906	0	0	0	0	3	0	0	0	0	0	0	0	0	0	0	0	0	0	0	0	0	0	0	0	0	0	0	0	0	0	0	0	0	0	0	0	0	0	0	0	0	0	Eukaryota	Opisthokonta	Holozoa	Metazoa_(Animalia)	Chromadorea	Rhabditida
ASV_6927	0	0	2	0	0	0	0	0	0	0	0	0	0	0	0	0	0	0	0	0	0	0	0	0	0	0	0	0	0	0	0	0	0	0	0	0	0	0	0	0	0	0	Eukaryota	Opisthokonta	Holozoa	Metazoa_(Animalia)	Chromadorea	Tylenchida
ASV_6938	0	0	0	0	0	0	0	0	0	0	1	0	0	0	0	0	0	0	0	0	0	0	0	0	0	0	0	0	0	0	0	0	0	0	0	0	0	0	0	0	0	0	Eukaryota	Opisthokonta	Holozoa	Metazoa_(Animalia)	Arachnida	Acari
ASV_6944	0	0	0	0	0	0	0	0	0	0	0	3	0	0	0	0	0	0	0	0	0	0	0	0	0	0	0	0	0	0	0	0	0	0	0	0	0	0	0	0	0	0	Eukaryota	Opisthokonta	Holozoa	Metazoa_(Animalia)	Neoptera	Coleoptera
ASV_6951	0	0	0	0	0	0	0	7	0	0	0	0	0	0	0	0	0	0	0	0	0	0	0	0	0	0	0	0	0	0	0	0	0	0	0	0	0	0	0	0	0	0	Eukaryota	Opisthokonta	Holozoa	Metazoa_(Animalia)	Arachnida	Acari
ASV_6959	0	0	0	0	0	0	0	0	0	0	0	0	0	0	0	0	0	0	0	0	0	0	0	0	0	0	0	0	0	0	0	0	1	0	0	0	0	0	0	0	0	0	Eukaryota	Opisthokonta	Holozoa	Metazoa_(Animalia)	Eutardigrada	Parachela
ASV_6968	0	0	0	0	0	0	0	0	0	0	0	0	0	0	0	0	0	0	0	0	0	0	0	0	0	0	0	0	0	7	0	0	0	0	0	0	0	0	0	0	0	0	Eukaryota	Opisthokonta	Holozoa	Metazoa_(Animalia)	Gastrotricha	Chaetonotida
ASV_6985	0	0	0	0	0	0	0	0	0	0	0	0	0	0	0	0	0	0	0	0	0	0	0	0	0	0	0	0	0	0	0	0	0	0	0	0	0	0	0	4	0	0	Eukaryota	Opisthokonta	Holozoa	Metazoa_(Animalia)	Ellipura	Collembola
ASV_6988	0	0	0	0	0	0	0	0	0	0	0	0	0	0	0	0	0	0	0	0	0	0	0	0	0	0	0	0	0	0	0	0	0	0	0	0	0	0	0	0	6	0	Eukaryota	Opisthokonta	Holozoa	Metazoa_(Animalia)	Enoplia	Enoplida
ASV_7017	0	0	0	0	0	0	0	0	0	0	0	0	0	0	0	0	0	0	0	0	0	0	0	0	0	5	0	0	0	0	0	0	0	0	0	0	0	0	0	0	0	0	Eukaryota	Opisthokonta	Holozoa	Metazoa_(Animalia)	Chromadorea	Tylenchida
ASV_7034	0	0	0	0	0	0	0	0	0	0	0	0	0	0	0	0	0	0	0	0	0	0	0	0	0	0	0	2	0	0	0	0	0	0	0	0	0	0	0	0	0	0	Eukaryota	Opisthokonta	Holozoa	Metazoa_(Animalia)	Chromadorea	Chromadorida
ASV_7052	0	0	0	0	0	0	0	0	0	0	0	0	0	0	0	0	0	3	0	0	0	0	0	0	0	0	0	0	0	0	0	0	0	0	0	0	0	0	0	0	0	0	Eukaryota	Opisthokonta	Holozoa	Metazoa_(Animalia)	Chromadorea	Tylenchida
ASV_7053	0	0	0	0	0	0	0	0	0	0	0	0	0	0	0	0	0	1	0	0	0	0	0	0	0	0	0	0	0	0	0	0	0	0	0	0	0	0	0	0	0	0	Eukaryota	Opisthokonta	Holozoa	Metazoa_(Animalia)	Enoplia	Triplonchida
ASV_7063	0	0	0	0	0	0	0	0	0	0	0	0	0	0	0	0	0	0	0	3	0	0	0	0	0	0	0	0	0	0	0	0	0	0	0	0	0	0	0	0	0	0	Eukaryota	Opisthokonta	Holozoa	Metazoa_(Animalia)	Chromadorea	Tylenchida
ASV_7066	0	0	0	0	0	0	0	0	0	0	0	0	0	0	0	0	0	0	0	0	5	0	0	0	0	0	0	0	0	0	0	0	0	0	0	0	0	0	0	0	0	0	Eukaryota	Opisthokonta	Holozoa	Metazoa_(Animalia)	Bdelloidea	Adinetida
ASV_7070	0	0	0	0	0	0	0	0	0	0	0	0	0	0	1	0	0	0	0	0	0	0	0	0	0	0	0	0	0	0	0	0	0	0	0	0	0	0	0	0	0	0	Eukaryota	Opisthokonta	Holozoa	Metazoa_(Animalia)	Enoplia	Triplonchida
ASV_7072	0	0	0	0	0	0	0	0	0	0	0	0	0	0	3	0	0	0	0	0	0	0	0	0	0	0	0	0	0	0	0	0	0	0	0	0	0	0	0	0	0	0	Eukaryota	Opisthokonta	Holozoa	Metazoa_(Animalia)	Dorylaimia	Dorylaimida
ASV_7104	0	2	0	0	0	0	0	0	0	0	0	0	0	0	0	0	0	0	0	0	0	0	0	0	0	0	0	0	0	0	0	0	0	0	0	0	0	0	0	0	0	0	Eukaryota	Opisthokonta	Holozoa	Metazoa_(Animalia)	Chromadorea	Araeolaimida
ASV_7108	0	2	0	0	0	0	0	0	0	0	0	0	0	0	0	0	0	0	0	0	0	0	0	0	0	0	0	0	0	0	0	0	0	0	0	0	0	0	0	0	0	0	Eukaryota	Opisthokonta	Holozoa	Metazoa_(Animalia)	Catenulida	Stenostomidae
ASV_7111	0	0	1	0	0	0	0	0	0	0	0	0	0	0	0	0	0	0	0	0	0	0	0	0	0	0	0	0	0	0	0	0	0	0	0	0	0	0	0	0	0	0	Eukaryota	Opisthokonta	Holozoa	Metazoa_(Animalia)	Chromadorea	Chromadorida
ASV_7128	0	0	0	0	0	0	0	0	0	0	0	2	0	0	0	0	0	0	0	0	0	0	0	0	0	0	0	0	0	0	0	0	0	0	0	0	0	0	0	0	0	0	Eukaryota	Opisthokonta	Holozoa	Metazoa_(Animalia)	Copepoda	Harpacticoida
ASV_7179	0	0	0	0	0	0	0	0	0	0	0	0	0	0	0	0	0	0	0	0	0	0	0	0	0	0	0	0	0	0	0	0	0	0	0	0	0	0	0	7	0	0	Eukaryota	Opisthokonta	Holozoa	Metazoa_(Animalia)	Ellipura	Collembola
ASV_7181	0	0	0	0	0	0	0	0	0	0	0	0	0	0	0	0	0	0	0	0	0	0	0	0	0	0	0	0	0	0	0	0	0	0	0	0	0	0	0	0	4	0	Eukaryota	Opisthokonta	Holozoa	Metazoa_(Animalia)	Enoplia	Enoplida
ASV_7183	0	0	0	0	0	0	0	0	0	0	0	0	0	0	0	0	0	0	0	0	0	0	0	0	0	0	0	0	0	0	0	0	0	0	0	0	0	0	0	0	5	0	Eukaryota	Opisthokonta	Holozoa	Metazoa_(Animalia)	Enoplia	Enoplida
ASV_7197	0	0	0	0	0	0	0	0	0	0	0	0	0	0	0	0	0	0	0	0	0	0	0	0	0	0	0	0	0	0	0	0	0	0	2	0	0	0	0	0	0	0	Eukaryota	Opisthokonta	Holozoa	Metazoa_(Animalia)	Chromadorea	Monhysterida
ASV_7228	0	0	0	0	0	0	0	0	0	0	0	0	0	0	0	0	0	0	0	0	0	0	0	0	0	0	5	0	0	0	0	0	0	0	0	0	0	0	0	0	0	0	Eukaryota	Opisthokonta	Holozoa	Metazoa_(Animalia)	Arachnida	Acari
ASV_7243	0	0	0	0	0	0	0	0	0	0	0	0	0	0	0	0	0	0	0	0	0	0	2	0	0	0	0	0	0	0	0	0	0	0	0	0	0	0	0	0	0	0	Eukaryota	Opisthokonta	Holozoa	Metazoa_(Animalia)	Dorylaimia	Dorylaimida
ASV_7280	0	0	0	0	0	0	0	0	0	0	0	0	0	0	7	0	0	0	0	0	0	0	0	0	0	0	0	0	0	0	0	0	0	0	0	0	0	0	0	0	0	0	Eukaryota	Opisthokonta	Holozoa	Metazoa_(Animalia)	Enoplia	Triplonchida
ASV_7285	0	0	0	0	0	0	0	0	0	0	0	0	0	0	0	3	0	0	0	0	0	0	0	0	0	0	0	0	0	0	0	0	0	0	0	0	0	0	0	0	0	0	Eukaryota	Opisthokonta	Holozoa	Metazoa_(Animalia)	Chromadorea	Monhysterida
ASV_7307	0	0	0	0	2	0	0	0	0	0	0	0	0	0	0	0	0	0	0	0	0	0	0	0	0	0	0	0	0	0	0	0	0	0	0	0	0	0	0	0	0	0	Eukaryota	Opisthokonta	Holozoa	Metazoa_(Animalia)	Chromadorea	Rhabditida
ASV_7341	0	0	0	0	0	0	0	0	0	0	0	3	0	0	0	0	0	0	0	0	0	0	0	0	0	0	0	0	0	0	0	0	0	0	0	0	0	0	0	0	0	0	Eukaryota	Opisthokonta	Holozoa	Metazoa_(Animalia)	Arachnida	Acari
ASV_7343	0	0	0	0	0	0	0	0	0	0	0	2	0	0	0	0	0	0	0	0	0	0	0	0	0	0	0	0	0	0	0	0	0	0	0	0	0	0	0	0	0	0	Eukaryota	Opisthokonta	Holozoa	Metazoa_(Animalia)	Copepoda	Harpacticoida
ASV_7350	0	0	0	0	0	0	0	0	0	0	0	0	0	3	0	0	0	0	0	0	0	0	0	0	0	0	0	0	0	0	0	0	0	0	0	0	0	0	0	0	0	0	Eukaryota	Opisthokonta	Holozoa	Metazoa_(Animalia)	Chromadorea	Tylenchida
ASV_7352	0	0	0	0	0	0	0	13	0	0	0	0	0	0	0	0	0	0	0	0	0	0	0	0	0	0	0	0	0	0	0	0	0	0	0	0	0	0	0	0	0	0	Eukaryota	Opisthokonta	Holozoa	Metazoa_(Animalia)	Dorylaimia	Dorylaimida
ASV_7355	0	0	0	0	0	0	0	9	0	0	0	0	0	0	0	0	0	0	0	0	0	0	0	0	0	0	0	0	0	0	0	0	0	0	0	0	0	0	0	0	0	0	Eukaryota	Opisthokonta	Holozoa	Metazoa_(Animalia)	Dorylaimia	Dorylaimida
ASV_7360	0	0	0	0	0	0	0	0	0	6	0	0	0	0	0	0	0	0	0	0	0	0	0	0	0	0	0	0	0	0	0	0	0	0	0	0	0	0	0	0	0	0	Eukaryota	Opisthokonta	Holozoa	Metazoa_(Animalia)	Rhabdocoela	Neodalyellida
ASV_7363	0	0	0	0	0	0	0	0	0	0	0	0	0	0	0	0	0	0	0	0	0	0	0	0	0	0	0	0	0	0	0	1	0	0	0	0	0	0	0	0	0	0	Eukaryota	Opisthokonta	Holozoa	Metazoa_(Animalia)	Dorylaimia	Dorylaimida
ASV_7368	0	0	0	0	0	0	0	0	0	0	0	0	0	0	0	0	0	0	0	0	0	0	0	0	0	0	0	0	0	0	0	0	1	0	0	0	0	0	0	0	0	0	Eukaryota	Opisthokonta	Holozoa	Metazoa_(Animalia)	Neoptera	Coleoptera
ASV_7369	0	0	0	0	0	0	0	0	0	0	0	0	0	0	0	0	0	0	0	0	0	0	0	0	0	0	0	0	0	0	0	0	1	0	0	0	0	0	0	0	0	0	Eukaryota	Opisthokonta	Holozoa	Metazoa_(Animalia)	Enoplia	Enoplida
ASV_7371	0	0	0	0	0	0	0	0	0	0	0	0	0	0	0	0	0	0	0	0	0	0	0	0	0	0	0	0	0	0	0	0	0	10	0	0	0	0	0	0	0	0	Eukaryota	Opisthokonta	Holozoa	Metazoa_(Animalia)	Chromadorea	Tylenchida
ASV_7387	0	0	0	0	0	0	0	0	0	0	0	0	0	0	0	0	0	0	0	0	0	0	0	0	0	0	0	0	0	0	0	0	0	0	0	0	0	0	2	0	0	0	Eukaryota	Opisthokonta	Holozoa	Metazoa_(Animalia)	Rhabditophora	Macrostomida
ASV_7407	0	0	0	0	0	0	0	0	0	0	0	0	0	0	0	0	0	0	0	0	0	0	0	0	0	0	0	0	0	0	0	0	0	0	9	0	0	0	0	0	0	0	Eukaryota	Opisthokonta	Holozoa	Metazoa_(Animalia)	Chromadorea	Tylenchida
ASV_7415	0	0	0	0	0	0	0	0	0	0	0	0	0	0	0	0	0	0	0	0	0	0	0	0	1	0	0	0	0	0	0	0	0	0	0	0	0	0	0	0	0	0	Eukaryota	Opisthokonta	Holozoa	Metazoa_(Animalia)	Dorylaimia	Dorylaimida
ASV_7446	0	0	0	0	0	0	0	0	0	0	0	0	0	0	0	0	0	0	0	0	0	1	0	0	0	0	0	0	0	0	0	0	0	0	0	0	0	0	0	0	0	0	Eukaryota	Opisthokonta	Holozoa	Metazoa_(Animalia)	Chromadorea	Monhysterida
ASV_7473	0	0	0	0	0	0	0	0	0	0	0	0	0	0	0	0	0	0	0	6	0	0	0	0	0	0	0	0	0	0	0	0	0	0	0	0	0	0	0	0	0	0	Eukaryota	Opisthokonta	Holozoa	Metazoa_(Animalia)	Chromadorea	Tylenchida
ASV_7475	0	0	0	0	0	0	0	0	0	0	0	0	0	0	0	0	0	0	0	0	2	0	0	0	0	0	0	0	0	0	0	0	0	0	0	0	0	0	0	0	0	0	Eukaryota	Opisthokonta	Holozoa	Metazoa_(Animalia)	Chromadorea	Tylenchida
ASV_7496	0	0	0	0	1	0	0	0	0	0	0	0	0	0	0	0	0	0	0	0	0	0	0	0	0	0	0	0	0	0	0	0	0	0	0	0	0	0	0	0	0	0	Eukaryota	Opisthokonta	Holozoa	Metazoa_(Animalia)	Enoplia	Triplonchida
ASV_7501	0	0	0	0	4	0	0	0	0	0	0	0	0	0	0	0	0	0	0	0	0	0	0	0	0	0	0	0	0	0	0	0	0	0	0	0	0	0	0	0	0	0	Eukaryota	Opisthokonta	Holozoa	Metazoa_(Animalia)	Dorylaimia	Dorylaimida
ASV_7511	0	2	0	0	0	0	0	0	0	0	0	0	0	0	0	0	0	0	0	0	0	0	0	0	0	0	0	0	0	0	0	0	0	0	0	0	0	0	0	0	0	0	Eukaryota	Opisthokonta	Holozoa	Metazoa_(Animalia)	Catenulida	Stenostomidae
ASV_7533	0	0	0	0	0	0	0	0	0	0	0	0	2	0	0	0	0	0	0	0	0	0	0	0	0	0	0	0	0	0	0	0	0	0	0	0	0	0	0	0	0	0	Eukaryota	Opisthokonta	Holozoa	Metazoa_(Animalia)	Chromadorea	Tylenchida
ASV_7535	0	0	0	0	0	0	0	0	0	0	0	0	0	5	0	0	0	0	0	0	0	0	0	0	0	0	0	0	0	0	0	0	0	0	0	0	0	0	0	0	0	0	Eukaryota	Opisthokonta	Holozoa	Metazoa_(Animalia)	Chromadorea	Tylenchida
ASV_7546	0	0	0	0	0	0	0	0	0	0	0	0	0	0	0	0	0	0	0	0	0	0	0	0	0	0	0	0	0	0	0	6	0	0	0	0	0	0	0	0	0	0	Eukaryota	Opisthokonta	Holozoa	Metazoa_(Animalia)	Dorylaimia	Dorylaimida
ASV_7551	0	0	0	0	0	0	0	0	0	0	0	0	0	0	0	0	0	0	0	0	0	0	0	0	0	0	0	0	0	0	0	0	5	0	0	0	0	0	0	0	0	0	Eukaryota	Opisthokonta	Holozoa	Metazoa_(Animalia)	Chromadorea	Araeolaimida
ASV_7556	0	0	0	0	0	0	0	0	0	0	0	0	0	0	0	0	0	0	0	0	0	0	0	0	0	0	0	0	0	0	0	0	0	12	0	0	0	0	0	0	0	0	Eukaryota	Opisthokonta	Holozoa	Metazoa_(Animalia)	Chromadorea	Monhysterida
ASV_7559	0	0	0	0	0	0	0	0	0	0	0	0	0	0	0	0	0	0	0	0	0	0	0	0	0	0	0	0	3	0	0	0	0	0	0	0	0	0	0	0	0	0	Eukaryota	Opisthokonta	Holozoa	Metazoa_(Animalia)	Chromadorea	Desmoscolecida
ASV_7586	0	0	0	0	0	0	0	0	0	0	0	0	0	0	0	0	0	0	0	0	0	0	0	0	0	0	0	0	0	0	0	0	0	0	0	0	0	0	0	0	4	0	Eukaryota	Opisthokonta	Holozoa	Metazoa_(Animalia)	Chromadorea	Tylenchida
ASV_7627	0	0	0	0	0	0	0	0	0	0	0	0	0	0	0	0	0	0	0	0	0	0	0	0	2	0	0	0	0	0	0	0	0	0	0	0	0	0	0	0	0	0	Eukaryota	Opisthokonta	Holozoa	Metazoa_(Animalia)	Chromadorea	Tylenchida
ASV_7643	0	0	0	0	0	0	0	0	0	0	0	0	0	0	0	0	0	0	0	0	0	0	0	0	0	0	2	0	0	0	0	0	0	0	0	0	0	0	0	0	0	0	Eukaryota	Opisthokonta	Holozoa	Metazoa_(Animalia)	Chromadorea	Monhysterida
ASV_7647	0	0	0	0	0	0	0	0	0	0	0	0	0	0	0	0	0	0	0	0	0	0	0	0	0	0	0	3	0	0	0	0	0	0	0	0	0	0	0	0	0	0	Eukaryota	Opisthokonta	Holozoa	Metazoa_(Animalia)	Chromadorea	Chromadorida
ASV_7675	0	0	0	0	0	0	0	0	0	0	0	0	0	0	0	0	0	0	0	0	4	0	0	0	0	0	0	0	0	0	0	0	0	0	0	0	0	0	0	0	0	0	Eukaryota	Opisthokonta	Holozoa	Metazoa_(Animalia)	Dorylaimia	Dorylaimida
ASV_7677	0	0	0	0	0	0	0	0	0	0	0	0	0	0	0	0	0	0	0	0	1	0	0	0	0	0	0	0	0	0	0	0	0	0	0	0	0	0	0	0	0	0	Eukaryota	Opisthokonta	Holozoa	Metazoa_(Animalia)	Monogononta	Ploimida
ASV_7682	0	0	0	0	0	0	0	0	0	0	0	0	0	0	0	2	0	0	0	0	0	0	0	0	0	0	0	0	0	0	0	0	0	0	0	0	0	0	0	0	0	0	Eukaryota	Opisthokonta	Holozoa	Metazoa_(Animalia)	Chromadorea	Monhysterida
ASV_7698	0	0	0	0	0	4	0	0	0	0	0	0	0	0	0	0	0	0	0	0	0	0	0	0	0	0	0	0	0	0	0	0	0	0	0	0	0	0	0	0	0	0	Eukaryota	Opisthokonta	Holozoa	Metazoa_(Animalia)	Chromadorea	Chromadorida
ASV_7701	0	0	0	0	0	1	0	0	0	0	0	0	0	0	0	0	0	0	0	0	0	0	0	0	0	0	0	0	0	0	0	0	0	0	0	0	0	0	0	0	0	0	Eukaryota	Opisthokonta	Holozoa	Metazoa_(Animalia)	Bdelloidea	Adinetida
ASV_7702	0	0	0	0	0	0	4	0	0	0	0	0	0	0	0	0	0	0	0	0	0	0	0	0	0	0	0	0	0	0	0	0	0	0	0	0	0	0	0	0	0	0	Eukaryota	Opisthokonta	Holozoa	Metazoa_(Animalia)	Chromadorea	Tylenchida
ASV_7709	0	0	1	0	0	0	0	0	0	0	0	0	0	0	0	0	0	0	0	0	0	0	0	0	0	0	0	0	0	0	0	0	0	0	0	0	0	0	0	0	0	0	Eukaryota	Opisthokonta	Holozoa	Metazoa_(Animalia)	Chromadorea	Tylenchida
ASV_7718	0	0	0	0	0	0	0	0	0	0	1	0	0	0	0	0	0	0	0	0	0	0	0	0	0	0	0	0	0	0	0	0	0	0	0	0	0	0	0	0	0	0	Eukaryota	Opisthokonta	Holozoa	Metazoa_(Animalia)	Arachnida	Acari
ASV_7736	0	0	0	0	0	0	0	7	0	0	0	0	0	0	0	0	0	0	0	0	0	0	0	0	0	0	0	0	0	0	0	0	0	0	0	0	0	0	0	0	0	0	Eukaryota	Opisthokonta	Holozoa	Metazoa_(Animalia)	Dorylaimia	Dorylaimida
ASV_7740	0	0	0	0	0	0	0	0	0	4	0	0	0	0	0	0	0	0	0	0	0	0	0	0	0	0	0	0	0	0	0	0	0	0	0	0	0	0	0	0	0	0	Eukaryota	Opisthokonta	Holozoa	Metazoa_(Animalia)	Rhabdocoela	Neodalyellida
ASV_7746	0	0	0	0	0	0	0	0	0	0	0	0	0	0	0	0	0	0	0	0	0	0	0	0	0	0	0	0	0	0	0	0	3	0	0	0	0	0	0	0	0	0	Eukaryota	Opisthokonta	Holozoa	Metazoa_(Animalia)	Eutardigrada	Parachela
ASV_7749	0	0	0	0	0	0	0	0	0	0	0	0	0	0	0	0	0	0	0	0	0	0	0	0	0	0	0	0	0	0	0	0	0	3	0	0	0	0	0	0	0	0	Eukaryota	Opisthokonta	Holozoa	Metazoa_(Animalia)	Chromadorea	Tylenchida
ASV_7754	0	0	0	0	0	0	0	0	0	0	0	0	0	0	0	0	0	0	0	0	0	0	0	0	0	0	0	0	1	0	0	0	0	0	0	0	0	0	0	0	0	0	Eukaryota	Opisthokonta	Holozoa	Metazoa_(Animalia)	Arachnida	Acari
ASV_7777	0	0	0	0	0	0	0	0	0	0	0	0	0	0	0	0	0	0	0	0	0	0	0	0	0	0	0	0	0	0	0	0	0	0	0	0	0	0	0	0	2	0	Eukaryota	Opisthokonta	Holozoa	Metazoa_(Animalia)	Chromadorea	Araeolaimida
ASV_7830	0	0	0	0	0	0	0	0	0	0	0	0	0	0	0	0	0	0	0	0	0	4	0	0	0	0	0	0	0	0	0	0	0	0	0	0	0	0	0	0	0	0	Eukaryota	Opisthokonta	Holozoa	Metazoa_(Animalia)	Arachnida	Acari
ASV_7860	0	0	0	0	0	0	0	0	0	0	0	0	0	0	0	0	0	0	0	4	0	0	0	0	0	0	0	0	0	0	0	0	0	0	0	0	0	0	0	0	0	0	Eukaryota	Opisthokonta	Holozoa	Metazoa_(Animalia)	Enoplia	Triplonchida
ASV_7864	0	0	0	0	0	0	0	0	0	0	0	0	0	0	0	0	0	0	0	4	0	0	0	0	0	0	0	0	0	0	0	0	0	0	0	0	0	0	0	0	0	0	Eukaryota	Opisthokonta	Holozoa	Metazoa_(Animalia)	Chromadorea	Tylenchida
ASV_7867	0	0	0	0	0	0	0	0	0	0	0	0	0	0	0	0	0	0	0	0	1	0	0	0	0	0	0	0	0	0	0	0	0	0	0	0	0	0	0	0	0	0	Eukaryota	Opisthokonta	Holozoa	Metazoa_(Animalia)	Chromadorea	Tylenchida
ASV_7879	0	0	0	0	0	0	0	0	0	0	0	0	0	0	0	4	0	0	0	0	0	0	0	0	0	0	0	0	0	0	0	0	0	0	0	0	0	0	0	0	0	0	Eukaryota	Opisthokonta	Holozoa	Metazoa_(Animalia)	Chromadorea	Monhysterida
ASV_7884	0	0	0	0	0	0	0	0	0	0	0	0	0	0	0	3	0	0	0	0	0	0	0	0	0	0	0	0	0	0	0	0	0	0	0	0	0	0	0	0	0	0	Eukaryota	Opisthokonta	Holozoa	Metazoa_(Animalia)	Enoplia	Triplonchida
ASV_7901	0	0	0	0	7	0	0	0	0	0	0	0	0	0	0	0	0	0	0	0	0	0	0	0	0	0	0	0	0	0	0	0	0	0	0	0	0	0	0	0	0	0	Eukaryota	Opisthokonta	Holozoa	Metazoa_(Animalia)	Enoplia	Triplonchida
ASV_7902	0	0	0	0	3	0	0	0	0	0	0	0	0	0	0	0	0	0	0	0	0	0	0	0	0	0	0	0	0	0	0	0	0	0	0	0	0	0	0	0	0	0	Eukaryota	Opisthokonta	Holozoa	Metazoa_(Animalia)	Chromadorea	Monhysterida
ASV_7913	2	0	0	0	0	0	0	0	0	0	0	0	0	0	0	0	0	0	0	0	0	0	0	0	0	0	0	0	0	0	0	0	0	0	0	0	0	0	0	0	0	0	Eukaryota	Opisthokonta	Holozoa	Metazoa_(Animalia)	Chromadorea	Chromadorida
ASV_7952	0	0	0	0	0	0	0	0	0	0	0	0	0	0	0	0	0	0	0	0	0	0	0	0	0	0	0	0	0	0	0	0	2	0	0	0	0	0	0	0	0	0	Eukaryota	Opisthokonta	Holozoa	Metazoa_(Animalia)	Chromadorea	Chromadorida
ASV_7958	0	0	0	0	0	0	0	0	0	0	0	0	0	0	0	0	0	0	0	0	0	0	0	0	0	0	0	0	2	0	0	0	0	0	0	0	0	0	0	0	0	0	Eukaryota	Opisthokonta	Holozoa	Metazoa_(Animalia)	Bdelloidea	Adinetida
ASV_7960	0	0	0	0	0	0	0	0	0	0	0	0	0	0	0	0	0	0	0	0	0	0	0	0	0	0	0	0	0	9	0	0	0	0	0	0	0	0	0	0	0	0	Eukaryota	Opisthokonta	Holozoa	Metazoa_(Animalia)	Gastrotricha	Chaetonotida
ASV_7974	0	0	0	0	0	0	0	0	0	0	0	0	0	0	0	0	0	0	0	0	0	0	0	0	0	0	0	0	0	0	0	0	0	0	0	0	0	0	4	0	0	0	Eukaryota	Opisthokonta	Holozoa	Metazoa_(Animalia)	Enoplia	Triplonchida
ASV_7979	0	0	0	0	0	0	0	0	0	0	0	0	0	0	0	0	0	0	0	0	0	0	0	0	0	0	0	0	0	0	0	0	0	0	0	0	0	0	0	1	0	0	Eukaryota	Opisthokonta	Holozoa	Metazoa_(Animalia)	Chromadorea	Tylenchida
ASV_7998	0	0	0	0	0	0	0	0	0	0	0	0	0	0	0	0	0	0	0	0	0	0	0	0	0	0	0	0	0	0	0	0	0	0	3	0	0	0	0	0	0	0	Eukaryota	Opisthokonta	Holozoa	Metazoa_(Animalia)	Diplopoda	Helminthomorpha
ASV_8003	0	0	0	0	0	0	0	0	0	0	0	0	0	0	0	0	0	0	0	0	0	0	0	0	0	0	0	0	0	0	0	0	0	0	6	0	0	0	0	0	0	0	Eukaryota	Opisthokonta	Holozoa	Metazoa_(Animalia)	Chromadorea	Monhysterida
ASV_8020	0	0	0	0	0	0	0	0	0	0	0	0	0	0	0	0	0	0	0	0	0	0	0	0	2	0	0	0	0	0	0	0	0	0	0	0	0	0	0	0	0	0	Eukaryota	Opisthokonta	Holozoa	Metazoa_(Animalia)	Chromadorea	Desmodorida
ASV_8021	0	0	0	0	0	0	0	0	0	0	0	0	0	0	0	0	0	0	0	0	0	0	0	0	2	0	0	0	0	0	0	0	0	0	0	0	0	0	0	0	0	0	Eukaryota	Opisthokonta	Holozoa	Metazoa_(Animalia)	Arachnida	Acari
ASV_8043	0	0	0	0	0	0	0	0	0	0	0	0	0	0	0	0	0	0	0	0	0	0	0	0	0	0	2	0	0	0	0	0	0	0	0	0	0	0	0	0	0	0	Eukaryota	Opisthokonta	Holozoa	Metazoa_(Animalia)	Chromadorea	Monhysterida
ASV_8045	0	0	0	0	0	0	0	0	0	0	0	0	0	0	0	0	0	0	0	0	0	0	0	0	0	0	1	0	0	0	0	0	0	0	0	0	0	0	0	0	0	0	Eukaryota	Opisthokonta	Holozoa	Metazoa_(Animalia)	Chromadorea	Monhysterida
ASV_8052	0	0	0	0	0	0	0	0	0	0	0	0	0	0	0	0	0	0	0	0	0	4	0	0	0	0	0	0	0	0	0	0	0	0	0	0	0	0	0	0	0	0	Eukaryota	Opisthokonta	Holozoa	Metazoa_(Animalia)	Chromadorea	Desmodorida
ASV_8059	0	0	0	0	0	0	0	0	0	0	0	0	0	0	0	0	0	0	0	0	0	0	0	13	0	0	0	0	0	0	0	0	0	0	0	0	0	0	0	0	0	0	Eukaryota	Opisthokonta	Holozoa	Metazoa_(Animalia)	Arachnida	Acari
ASV_8074	0	0	0	0	0	0	0	0	0	0	0	0	0	0	0	0	0	0	0	2	0	0	0	0	0	0	0	0	0	0	0	0	0	0	0	0	0	0	0	0	0	0	Eukaryota	Opisthokonta	Holozoa	Metazoa_(Animalia)	Chromadorea	Tylenchida
ASV_8087	0	0	0	0	0	0	0	0	0	0	0	0	0	0	0	0	0	0	0	0	3	0	0	0	0	0	0	0	0	0	0	0	0	0	0	0	0	0	0	0	0	0	Eukaryota	Opisthokonta	Holozoa	Metazoa_(Animalia)	Chromadorea	Tylenchida
ASV_8099	0	0	0	0	0	0	0	0	0	0	0	0	0	0	0	4	0	0	0	0	0	0	0	0	0	0	0	0	0	0	0	0	0	0	0	0	0	0	0	0	0	0	Eukaryota	Opisthokonta	Holozoa	Metazoa_(Animalia)	Chromadorea	Monhysterida
ASV_8111	0	0	0	0	1	0	0	0	0	0	0	0	0	0	0	0	0	0	0	0	0	0	0	0	0	0	0	0	0	0	0	0	0	0	0	0	0	0	0	0	0	0	Eukaryota	Opisthokonta	Holozoa	Metazoa_(Animalia)	Chromadorea	Rhabditida
ASV_8115	0	0	0	0	2	0	0	0	0	0	0	0	0	0	0	0	0	0	0	0	0	0	0	0	0	0	0	0	0	0	0	0	0	0	0	0	0	0	0	0	0	0	Eukaryota	Opisthokonta	Holozoa	Metazoa_(Animalia)	Dorylaimia	Dorylaimida
ASV_8140	0	3	0	0	0	0	0	0	0	0	0	0	0	0	0	0	0	0	0	0	0	0	0	0	0	0	0	0	0	0	0	0	0	0	0	0	0	0	0	0	0	0	Eukaryota	Opisthokonta	Holozoa	Metazoa_(Animalia)	Chromadorea	Tylenchida
ASV_8169	0	0	0	0	0	0	0	8	0	0	0	0	0	0	0	0	0	0	0	0	0	0	0	0	0	0	0	0	0	0	0	0	0	0	0	0	0	0	0	0	0	0	Eukaryota	Opisthokonta	Holozoa	Metazoa_(Animalia)	Dorylaimia	Dorylaimida
ASV_8190	0	0	0	0	0	0	0	0	0	0	0	0	0	0	0	0	0	0	0	0	0	0	0	0	0	0	0	0	0	4	0	0	0	0	0	0	0	0	0	0	0	0	Eukaryota	Opisthokonta	Holozoa	Metazoa_(Animalia)	Gastrotricha	Chaetonotida
ASV_8202	0	0	0	0	0	0	0	0	0	0	0	0	0	0	0	0	0	0	0	0	0	0	0	0	0	0	0	0	0	0	0	0	0	0	0	0	0	0	5	0	0	0	Eukaryota	Opisthokonta	Holozoa	Metazoa_(Animalia)	Chromadorea	Tylenchida
ASV_8206	0	0	0	0	0	0	0	0	0	0	0	0	0	0	0	0	0	0	0	0	0	0	0	0	0	0	0	0	0	0	0	0	0	0	0	0	0	0	0	5	0	0	Eukaryota	Opisthokonta	Holozoa	Metazoa_(Animalia)	Ellipura	Collembola
ASV_8209	0	0	0	0	0	0	0	0	0	0	0	0	0	0	0	0	0	0	0	0	0	0	0	0	0	0	0	0	0	0	0	0	0	0	0	0	0	0	0	0	2	0	Eukaryota	Opisthokonta	Holozoa	Metazoa_(Animalia)	Enoplia	Enoplida
ASV_8228	0	0	0	0	0	0	0	0	0	0	0	0	0	0	0	0	0	0	0	0	0	0	0	0	0	0	0	0	0	0	0	0	0	0	5	0	0	0	0	0	0	0	Eukaryota	Opisthokonta	Holozoa	Metazoa_(Animalia)	Chromadorea	Tylenchida
ASV_8262	0	0	0	0	0	0	0	0	0	0	0	0	0	0	0	0	0	0	0	0	0	0	0	0	0	0	3	0	0	0	0	0	0	0	0	0	0	0	0	0	0	0	Eukaryota	Opisthokonta	Holozoa	Metazoa_(Animalia)	Arachnida	Acari
ASV_8265	0	0	0	0	0	0	0	0	0	0	0	0	0	0	0	0	0	0	0	0	0	0	0	0	0	0	3	0	0	0	0	0	0	0	0	0	0	0	0	0	0	0	Eukaryota	Opisthokonta	Holozoa	Metazoa_(Animalia)	Chromadorea	Monhysterida
ASV_8270	0	0	0	0	0	0	0	0	0	0	0	0	0	0	0	0	0	0	0	0	0	0	0	0	0	0	1	0	0	0	0	0	0	0	0	0	0	0	0	0	0	0	Eukaryota	Opisthokonta	Holozoa	Metazoa_(Animalia)	Chromadorea	Monhysterida
ASV_8289	0	0	0	0	0	0	0	0	0	0	0	0	0	0	0	0	0	4	0	0	0	0	0	0	0	0	0	0	0	0	0	0	0	0	0	0	0	0	0	0	0	0	Eukaryota	Opisthokonta	Holozoa	Metazoa_(Animalia)	Chromadorea	Monhysterida
ASV_8305	0	0	0	0	0	0	0	0	0	0	0	0	0	0	0	0	0	0	0	6	0	0	0	0	0	0	0	0	0	0	0	0	0	0	0	0	0	0	0	0	0	0	Eukaryota	Opisthokonta	Holozoa	Metazoa_(Animalia)	Enoplia	Triplonchida
ASV_8322	0	0	0	0	0	0	0	0	0	0	0	0	0	0	0	2	0	0	0	0	0	0	0	0	0	0	0	0	0	0	0	0	0	0	0	0	0	0	0	0	0	0	Eukaryota	Opisthokonta	Holozoa	Metazoa_(Animalia)	Chromadorea	Monhysterida
ASV_8358	0	1	0	0	0	0	0	0	0	0	0	0	0	0	0	0	0	0	0	0	0	0	0	0	0	0	0	0	0	0	0	0	0	0	0	0	0	0	0	0	0	0	Eukaryota	Opisthokonta	Holozoa	Metazoa_(Animalia)	Catenulida	Stenostomidae
ASV_8390	0	0	0	0	0	0	0	0	0	0	0	0	0	3	0	0	0	0	0	0	0	0	0	0	0	0	0	0	0	0	0	0	0	0	0	0	0	0	0	0	0	0	Eukaryota	Opisthokonta	Holozoa	Metazoa_(Animalia)	Chromadorea	Tylenchida
ASV_8395	0	0	0	0	0	0	0	10	0	0	0	0	0	0	0	0	0	0	0	0	0	0	0	0	0	0	0	0	0	0	0	0	0	0	0	0	0	0	0	0	0	0	Eukaryota	Opisthokonta	Holozoa	Metazoa_(Animalia)	Dorylaimia	Dorylaimida
ASV_8398	0	0	0	0	0	0	0	0	0	3	0	0	0	0	0	0	0	0	0	0	0	0	0	0	0	0	0	0	0	0	0	0	0	0	0	0	0	0	0	0	0	0	Eukaryota	Opisthokonta	Holozoa	Metazoa_(Animalia)	Rhabdocoela	Neodalyellida
ASV_8406	0	0	0	0	0	0	0	0	0	0	0	0	0	0	0	0	0	0	0	0	0	0	0	0	0	0	0	0	0	0	0	0	3	0	0	0	0	0	0	0	0	0	Eukaryota	Opisthokonta	Holozoa	Metazoa_(Animalia)	Bdelloidea	Adinetida
ASV_8418	0	0	0	0	0	0	0	0	0	0	0	0	0	0	0	0	0	0	0	0	0	0	0	0	0	0	0	0	0	7	0	0	0	0	0	0	0	0	0	0	0	0	Eukaryota	Opisthokonta	Holozoa	Metazoa_(Animalia)	Gastrotricha	Chaetonotida
ASV_8431	0	0	0	0	0	0	0	0	0	0	0	0	0	0	0	0	0	0	0	0	0	0	0	0	0	0	0	0	0	0	0	0	0	0	0	0	0	0	0	5	0	0	Eukaryota	Opisthokonta	Holozoa	Metazoa_(Animalia)	Ellipura	Collembola
ASV_8435	0	0	0	0	0	0	0	0	0	0	0	0	0	0	0	0	0	0	0	0	0	0	0	0	0	0	0	0	0	0	0	0	0	0	0	0	0	0	0	0	4	0	Eukaryota	Opisthokonta	Holozoa	Metazoa_(Animalia)	Enoplia	Enoplida
ASV_8443	0	0	0	0	0	0	0	0	0	0	0	0	0	0	0	0	0	0	0	0	0	0	0	0	0	0	0	0	0	0	0	0	0	0	0	2	0	0	0	0	0	0	Eukaryota	Opisthokonta	Holozoa	Metazoa_(Animalia)	Arachnida	Acari
ASV_8452	0	0	0	0	0	0	0	0	0	0	0	0	0	0	0	0	0	0	0	0	0	0	0	0	0	0	0	0	0	0	0	0	0	0	0	0	0	3	0	0	0	0	Eukaryota	Opisthokonta	Holozoa	Metazoa_(Animalia)	Chromadorea	Rhabditida
ASV_8454	0	0	0	0	0	0	0	0	0	0	0	0	0	0	0	0	0	0	0	0	0	0	0	0	0	0	0	0	0	0	0	0	0	0	3	0	0	0	0	0	0	0	Eukaryota	Opisthokonta	Holozoa	Metazoa_(Animalia)	Chromadorea	Monhysterida
ASV_8479	0	0	0	0	0	0	0	0	0	0	0	0	0	0	0	0	0	0	0	0	0	0	0	0	0	2	0	0	0	0	0	0	0	0	0	0	0	0	0	0	0	0	Eukaryota	Opisthokonta	Holozoa	Metazoa_(Animalia)	Catenulida	Stenostomidae
ASV_8512	0	0	0	0	0	0	0	0	0	0	0	0	0	0	0	0	0	3	0	0	0	0	0	0	0	0	0	0	0	0	0	0	0	0	0	0	0	0	0	0	0	0	Eukaryota	Opisthokonta	Holozoa	Metazoa_(Animalia)	Enoplia	Triplonchida
ASV_8526	0	0	0	0	0	0	0	0	0	0	0	0	0	0	0	0	0	0	1	0	0	0	0	0	0	0	0	0	0	0	0	0	0	0	0	0	0	0	0	0	0	0	Eukaryota	Opisthokonta	Holozoa	Metazoa_(Animalia)	Dorylaimia	Dorylaimida
ASV_8547	0	0	0	0	0	0	0	0	0	0	0	0	0	0	0	0	0	0	0	0	3	0	0	0	0	0	0	0	0	0	0	0	0	0	0	0	0	0	0	0	0	0	Eukaryota	Opisthokonta	Holozoa	Metazoa_(Animalia)	Enoplia	Triplonchida
ASV_8551	0	0	0	0	0	0	0	0	0	0	0	0	0	0	4	0	0	0	0	0	0	0	0	0	0	0	0	0	0	0	0	0	0	0	0	0	0	0	0	0	0	0	Eukaryota	Opisthokonta	Holozoa	Metazoa_(Animalia)	Enoplia	Triplonchida
ASV_8620	0	0	0	0	0	0	0	3	0	0	0	0	0	0	0	0	0	0	0	0	0	0	0	0	0	0	0	0	0	0	0	0	0	0	0	0	0	0	0	0	0	0	Eukaryota	Opisthokonta	Holozoa	Metazoa_(Animalia)	Dorylaimia	Dorylaimida
ASV_8623	0	0	0	0	0	0	0	10	0	0	0	0	0	0	0	0	0	0	0	0	0	0	0	0	0	0	0	0	0	0	0	0	0	0	0	0	0	0	0	0	0	0	Eukaryota	Opisthokonta	Holozoa	Metazoa_(Animalia)	Dorylaimia	Dorylaimida
ASV_8625	0	0	0	0	0	0	0	8	0	0	0	0	0	0	0	0	0	0	0	0	0	0	0	0	0	0	0	0	0	0	0	0	0	0	0	0	0	0	0	0	0	0	Eukaryota	Opisthokonta	Holozoa	Metazoa_(Animalia)	Dorylaimia	Dorylaimida
ASV_8628	0	0	0	0	0	0	0	0	0	3	0	0	0	0	0	0	0	0	0	0	0	0	0	0	0	0	0	0	0	0	0	0	0	0	0	0	0	0	0	0	0	0	Eukaryota	Opisthokonta	Holozoa	Metazoa_(Animalia)	Rhabdocoela	Neodalyellida
ASV_8631	0	0	0	0	0	0	0	0	0	6	0	0	0	0	0	0	0	0	0	0	0	0	0	0	0	0	0	0	0	0	0	0	0	0	0	0	0	0	0	0	0	0	Eukaryota	Opisthokonta	Holozoa	Metazoa_(Animalia)	Rhabdocoela	Neodalyellida
ASV_8632	0	0	0	0	0	0	0	0	0	3	0	0	0	0	0	0	0	0	0	0	0	0	0	0	0	0	0	0	0	0	0	0	0	0	0	0	0	0	0	0	0	0	Eukaryota	Opisthokonta	Holozoa	Metazoa_(Animalia)	Rhabdocoela	Neodalyellida
ASV_8647	0	0	0	0	0	0	0	0	0	0	0	0	0	0	0	0	0	0	0	0	0	0	0	0	0	0	0	0	0	3	0	0	0	0	0	0	0	0	0	0	0	0	Eukaryota	Opisthokonta	Holozoa	Metazoa_(Animalia)	Gastrotricha	Chaetonotida
ASV_8648	0	0	0	0	0	0	0	0	0	0	0	0	0	0	0	0	0	0	0	0	0	0	0	0	0	0	0	0	0	8	0	0	0	0	0	0	0	0	0	0	0	0	Eukaryota	Opisthokonta	Holozoa	Metazoa_(Animalia)	Gastrotricha	Chaetonotida
ASV_8671	0	0	0	0	0	0	0	0	0	0	0	0	0	0	0	0	0	0	0	0	0	0	0	0	0	0	0	0	0	0	0	0	0	0	0	0	0	0	2	0	0	0	Eukaryota	Opisthokonta	Holozoa	Metazoa_(Animalia)	Enoplia	Enoplida
ASV_8684	0	0	0	0	0	0	0	0	0	0	0	0	0	0	0	0	0	0	0	0	0	0	0	0	0	0	0	0	0	0	0	0	0	0	0	0	0	0	0	0	1	0	Eukaryota	Opisthokonta	Holozoa	Metazoa_(Animalia)	Enoplia	Enoplida
ASV_8686	0	0	0	0	0	0	0	0	0	0	0	0	0	0	0	0	0	0	0	0	0	0	0	0	0	0	0	0	0	0	0	0	0	0	0	0	0	0	0	0	3	0	Eukaryota	Opisthokonta	Holozoa	Metazoa_(Animalia)	Enoplia	Enoplida
ASV_8694	0	0	0	0	0	0	0	0	0	0	0	0	0	0	0	0	0	0	0	0	0	0	0	0	0	0	0	0	0	0	0	0	0	0	0	1	0	0	0	0	0	0	Eukaryota	Opisthokonta	Holozoa	Metazoa_(Animalia)	Chromadorea	Monhysterida
ASV_8771	0	0	0	0	0	0	0	0	0	0	0	0	0	0	0	0	0	0	3	0	0	0	0	0	0	0	0	0	0	0	0	0	0	0	0	0	0	0	0	0	0	0	Eukaryota	Opisthokonta	Holozoa	Metazoa_(Animalia)	Dorylaimia	Dorylaimida
ASV_8793	0	0	0	0	0	0	0	0	0	0	0	0	0	0	1	0	0	0	0	0	0	0	0	0	0	0	0	0	0	0	0	0	0	0	0	0	0	0	0	0	0	0	Eukaryota	Opisthokonta	Holozoa	Metazoa_(Animalia)	Enoplia	Triplonchida
ASV_8795	0	0	0	0	0	0	0	0	0	0	0	0	0	0	1	0	0	0	0	0	0	0	0	0	0	0	0	0	0	0	0	0	0	0	0	0	0	0	0	0	0	0	Eukaryota	Opisthokonta	Holozoa	Metazoa_(Animalia)	Enoplia	Triplonchida
ASV_8830	0	0	0	0	0	2	0	0	0	0	0	0	0	0	0	0	0	0	0	0	0	0	0	0	0	0	0	0	0	0	0	0	0	0	0	0	0	0	0	0	0	0	Eukaryota	Opisthokonta	Holozoa	Metazoa_(Animalia)	Bdelloidea	Adinetida
ASV_8845	0	0	1	0	0	0	0	0	0	0	0	0	0	0	0	0	0	0	0	0	0	0	0	0	0	0	0	0	0	0	0	0	0	0	0	0	0	0	0	0	0	0	Eukaryota	Opisthokonta	Holozoa	Metazoa_(Animalia)	Chromadorea	Monhysterida
ASV_8872	0	0	0	0	0	0	0	0	0	5	0	0	0	0	0	0	0	0	0	0	0	0	0	0	0	0	0	0	0	0	0	0	0	0	0	0	0	0	0	0	0	0	Eukaryota	Opisthokonta	Holozoa	Metazoa_(Animalia)	Rhabdocoela	Neodalyellida
ASV_8884	0	0	0	0	0	0	0	0	0	0	0	0	0	0	0	0	0	0	0	0	0	0	0	0	0	0	0	0	0	6	0	0	0	0	0	0	0	0	0	0	0	0	Eukaryota	Opisthokonta	Holozoa	Metazoa_(Animalia)	Gastrotricha	Chaetonotida
ASV_8887	0	0	0	0	0	0	0	0	0	0	0	0	0	0	0	0	0	0	0	0	0	0	0	0	0	0	0	0	0	5	0	0	0	0	0	0	0	0	0	0	0	0	Eukaryota	Opisthokonta	Holozoa	Metazoa_(Animalia)	Gastrotricha	Chaetonotida
ASV_8916	0	0	0	0	0	0	0	0	0	0	0	0	0	0	0	0	0	0	0	0	0	0	0	0	0	0	0	0	0	0	0	0	0	0	0	0	0	0	0	0	5	0	Eukaryota	Opisthokonta	Holozoa	Metazoa_(Animalia)	Enoplia	Enoplida
ASV_9001	0	0	0	0	0	0	0	0	0	0	0	0	0	0	0	0	0	1	0	0	0	0	0	0	0	0	0	0	0	0	0	0	0	0	0	0	0	0	0	0	0	0	Eukaryota	Opisthokonta	Holozoa	Metazoa_(Animalia)	Bdelloidea	Adinetida
ASV_9023	0	0	0	0	0	0	0	0	0	0	0	0	0	0	0	0	0	0	0	0	2	0	0	0	0	0	0	0	0	0	0	0	0	0	0	0	0	0	0	0	0	0	Eukaryota	Opisthokonta	Holozoa	Metazoa_(Animalia)	Chromadorea	Tylenchida
ASV_9034	0	0	0	0	0	0	0	0	0	0	0	0	0	0	4	0	0	0	0	0	0	0	0	0	0	0	0	0	0	0	0	0	0	0	0	0	0	0	0	0	0	0	Eukaryota	Opisthokonta	Holozoa	Metazoa_(Animalia)	Chromadorea	Tylenchida
ASV_9039	0	0	0	0	0	0	0	0	0	0	0	0	0	0	0	3	0	0	0	0	0	0	0	0	0	0	0	0	0	0	0	0	0	0	0	0	0	0	0	0	0	0	Eukaryota	Opisthokonta	Holozoa	Metazoa_(Animalia)	Enoplia	Enoplida
ASV_9041	0	0	0	0	0	0	0	0	0	0	0	0	0	0	0	1	0	0	0	0	0	0	0	0	0	0	0	0	0	0	0	0	0	0	0	0	0	0	0	0	0	0	Eukaryota	Opisthokonta	Holozoa	Metazoa_(Animalia)	Enoplia	Triplonchida
ASV_9062	0	0	0	0	4	0	0	0	0	0	0	0	0	0	0	0	0	0	0	0	0	0	0	0	0	0	0	0	0	0	0	0	0	0	0	0	0	0	0	0	0	0	Eukaryota	Opisthokonta	Holozoa	Metazoa_(Animalia)	Chromadorea	Monhysterida
ASV_9064	0	0	0	0	1	0	0	0	0	0	0	0	0	0	0	0	0	0	0	0	0	0	0	0	0	0	0	0	0	0	0	0	0	0	0	0	0	0	0	0	0	0	Eukaryota	Opisthokonta	Holozoa	Metazoa_(Animalia)	Chromadorea	Rhabditida
ASV_9120	0	0	0	0	0	0	0	0	0	0	0	2	0	0	0	0	0	0	0	0	0	0	0	0	0	0	0	0	0	0	0	0	0	0	0	0	0	0	0	0	0	0	Eukaryota	Opisthokonta	Holozoa	Metazoa_(Animalia)	Chromadorea	Tylenchida
ASV_9121	0	0	0	0	0	0	0	0	0	0	0	1	0	0	0	0	0	0	0	0	0	0	0	0	0	0	0	0	0	0	0	0	0	0	0	0	0	0	0	0	0	0	Eukaryota	Opisthokonta	Holozoa	Metazoa_(Animalia)	Arachnida	Acari
ASV_9129	0	0	0	0	0	0	0	0	0	0	0	0	2	0	0	0	0	0	0	0	0	0	0	0	0	0	0	0	0	0	0	0	0	0	0	0	0	0	0	0	0	0	Eukaryota	Opisthokonta	Holozoa	Metazoa_(Animalia)	Arachnida	Acari
ASV_9139	0	0	0	0	0	0	0	0	0	0	0	0	0	0	0	0	0	0	0	0	0	0	0	0	0	0	0	0	0	0	0	5	0	0	0	0	0	0	0	0	0	0	Eukaryota	Opisthokonta	Holozoa	Metazoa_(Animalia)	Enoplia	Triplonchida
ASV_9154	0	0	0	0	0	0	0	0	0	0	0	0	0	0	0	0	0	0	0	0	0	0	0	0	0	0	0	0	0	3	0	0	0	0	0	0	0	0	0	0	0	0	Eukaryota	Opisthokonta	Holozoa	Metazoa_(Animalia)	Enopla	Monostilifera
ASV_9218	0	0	0	0	0	0	0	0	0	0	0	0	0	0	0	0	0	0	0	0	0	0	0	0	1	0	0	0	0	0	0	0	0	0	0	0	0	0	0	0	0	0	Eukaryota	Opisthokonta	Holozoa	Metazoa_(Animalia)	Chromadorea	Tylenchida
ASV_9229	0	0	0	0	0	0	0	0	0	0	0	0	0	0	0	0	0	0	0	0	0	0	0	0	0	3	0	0	0	0	0	0	0	0	0	0	0	0	0	0	0	0	Eukaryota	Opisthokonta	Holozoa	Metazoa_(Animalia)	Chromadorea	Monhysterida
ASV_9246	0	0	0	0	0	0	0	0	0	0	0	0	0	0	0	0	0	0	0	0	0	0	0	0	0	0	3	0	0	0	0	0	0	0	0	0	0	0	0	0	0	0	Eukaryota	Opisthokonta	Holozoa	Metazoa_(Animalia)	Chromadorea	Monhysterida
ASV_9286	0	0	0	0	0	0	0	0	0	0	0	0	0	0	0	0	0	0	0	0	1	0	0	0	0	0	0	0	0	0	0	0	0	0	0	0	0	0	0	0	0	0	Eukaryota	Opisthokonta	Holozoa	Metazoa_(Animalia)	Enoplia	Triplonchida
ASV_9301	0	0	0	0	0	0	0	0	0	0	0	0	0	0	0	1	0	0	0	0	0	0	0	0	0	0	0	0	0	0	0	0	0	0	0	0	0	0	0	0	0	0	Eukaryota	Opisthokonta	Holozoa	Metazoa_(Animalia)	Enoplia	Triplonchida
ASV_9418	0	0	0	0	0	0	0	0	0	0	0	0	0	0	0	0	0	0	0	0	0	0	0	0	0	0	0	0	0	5	0	0	0	0	0	0	0	0	0	0	0	0	Eukaryota	Opisthokonta	Holozoa	Metazoa_(Animalia)	Gastrotricha	Chaetonotida
ASV_9516	0	0	0	0	0	0	0	0	0	0	0	0	0	0	0	0	0	0	0	0	0	0	0	0	0	0	0	2	0	0	0	0	0	0	0	0	0	0	0	0	0	0	Eukaryota	Opisthokonta	Holozoa	Metazoa_(Animalia)	Chromadorea	Araeolaimida
ASV_9532	0	0	0	0	0	0	0	0	0	0	0	0	0	0	0	0	0	0	3	0	0	0	0	0	0	0	0	0	0	0	0	0	0	0	0	0	0	0	0	0	0	0	Eukaryota	Opisthokonta	Holozoa	Metazoa_(Animalia)	Enoplia	Triplonchida
ASV_9539	0	0	0	0	0	0	0	0	0	0	0	0	0	0	0	0	0	0	0	1	0	0	0	0	0	0	0	0	0	0	0	0	0	0	0	0	0	0	0	0	0	0	Eukaryota	Opisthokonta	Holozoa	Metazoa_(Animalia)	Gastropoda	Neritimorpha
ASV_9546	0	0	0	0	0	0	0	0	0	0	0	0	0	0	0	0	0	0	0	1	0	0	0	0	0	0	0	0	0	0	0	0	0	0	0	0	0	0	0	0	0	0	Eukaryota	Opisthokonta	Holozoa	Metazoa_(Animalia)	Enoplia	Triplonchida
ASV_9551	0	0	0	0	0	0	0	0	0	0	0	0	0	0	0	0	0	0	0	1	0	0	0	0	0	0	0	0	0	0	0	0	0	0	0	0	0	0	0	0	0	0	Eukaryota	Opisthokonta	Holozoa	Metazoa_(Animalia)	Enoplia	Triplonchida
ASV_9559	0	0	0	0	0	0	0	0	0	0	0	0	0	0	2	0	0	0	0	0	0	0	0	0	0	0	0	0	0	0	0	0	0	0	0	0	0	0	0	0	0	0	Eukaryota	Opisthokonta	Holozoa	Metazoa_(Animalia)	Bdelloidea	Adinetida
ASV_9563	0	0	0	0	0	0	0	0	0	0	0	0	0	0	0	1	0	0	0	0	0	0	0	0	0	0	0	0	0	0	0	0	0	0	0	0	0	0	0	0	0	0	Eukaryota	Opisthokonta	Holozoa	Metazoa_(Animalia)	Chromadorea	Monhysterida
ASV_9565	0	0	0	0	0	0	0	0	0	0	0	0	0	0	0	1	0	0	0	0	0	0	0	0	0	0	0	0	0	0	0	0	0	0	0	0	0	0	0	0	0	0	Eukaryota	Opisthokonta	Holozoa	Metazoa_(Animalia)	Chromadorea	Tylenchida
ASV_9567	0	0	0	0	0	0	0	0	0	0	0	0	0	0	0	4	0	0	0	0	0	0	0	0	0	0	0	0	0	0	0	0	0	0	0	0	0	0	0	0	0	0	Eukaryota	Opisthokonta	Holozoa	Metazoa_(Animalia)	Chromadorea	Monhysterida
ASV_9589	0	0	0	3	0	0	0	0	0	0	0	0	0	0	0	0	0	0	0	0	0	0	0	0	0	0	0	0	0	0	0	0	0	0	0	0	0	0	0	0	0	0	Eukaryota	Opisthokonta	Holozoa	Metazoa_(Animalia)	Chromadorea	Tylenchida
ASV_9601	0	1	0	0	0	0	0	0	0	0	0	0	0	0	0	0	0	0	0	0	0	0	0	0	0	0	0	0	0	0	0	0	0	0	0	0	0	0	0	0	0	0	Eukaryota	Opisthokonta	Holozoa	Metazoa_(Animalia)	Catenulida	Stenostomidae
ASV_9666	0	0	0	0	0	0	0	0	0	0	0	0	0	0	0	0	0	0	0	0	0	0	0	0	0	0	0	0	0	3	0	0	0	0	0	0	0	0	0	0	0	0	Eukaryota	Opisthokonta	Holozoa	Metazoa_(Animalia)	Gastrotricha	Chaetonotida
ASV_9671	0	0	0	0	0	0	0	0	0	0	0	0	0	0	0	0	0	0	0	0	0	0	0	0	0	0	0	0	0	2	0	0	0	0	0	0	0	0	0	0	0	0	Eukaryota	Opisthokonta	Holozoa	Metazoa_(Animalia)	Gastrotricha	Chaetonotida
ASV_9705	0	0	0	0	0	0	0	0	0	0	0	0	0	0	0	0	0	0	0	0	0	0	0	0	0	0	0	0	0	0	0	0	0	0	0	0	0	0	0	0	0	1	Eukaryota	Opisthokonta	Holozoa	Metazoa_(Animalia)	Chromadorea	Tylenchida
ASV_9742	0	0	0	0	0	0	0	0	0	0	0	0	0	0	0	0	0	0	0	0	0	0	0	0	1	0	0	0	0	0	0	0	0	0	0	0	0	0	0	0	0	0	Eukaryota	Opisthokonta	Holozoa	Metazoa_(Animalia)	Monogononta	Ploimida
ASV_9801	0	0	0	0	0	0	0	0	0	0	0	0	0	0	0	0	0	0	2	0	0	0	0	0	0	0	0	0	0	0	0	0	0	0	0	0	0	0	0	0	0	0	Eukaryota	Opisthokonta	Holozoa	Metazoa_(Animalia)	Enoplia	Triplonchida
ASV_9824	0	0	0	0	0	0	0	0	0	0	0	0	0	0	1	0	0	0	0	0	0	0	0	0	0	0	0	0	0	0	0	0	0	0	0	0	0	0	0	0	0	0	Eukaryota	Opisthokonta	Holozoa	Metazoa_(Animalia)	Copepoda	Harpacticoida
ASV_9834	0	0	0	0	0	0	0	0	0	0	0	0	0	0	0	2	0	0	0	0	0	0	0	0	0	0	0	0	0	0	0	0	0	0	0	0	0	0	0	0	0	0	Eukaryota	Opisthokonta	Holozoa	Metazoa_(Animalia)	Copepoda	Harpacticoida
ASV_9839	0	0	0	0	0	0	0	0	0	0	0	0	0	0	0	2	0	0	0	0	0	0	0	0	0	0	0	0	0	0	0	0	0	0	0	0	0	0	0	0	0	0	Eukaryota	Opisthokonta	Holozoa	Metazoa_(Animalia)	Chromadorea	Monhysterida
ASV_9887	0	1	0	0	0	0	0	0	0	0	0	0	0	0	0	0	0	0	0	0	0	0	0	0	0	0	0	0	0	0	0	0	0	0	0	0	0	0	0	0	0	0	Eukaryota	Opisthokonta	Holozoa	Metazoa_(Animalia)	Chromadorea	Tylenchida
ASV_9905	0	0	0	0	0	0	0	0	0	0	1	0	0	0	0	0	0	0	0	0	0	0	0	0	0	0	0	0	0	0	0	0	0	0	0	0	0	0	0	0	0	0	Eukaryota	Opisthokonta	Holozoa	Metazoa_(Animalia)	Ellipura	Collembola
ASV_9966	0	0	0	0	0	0	0	0	0	0	0	0	0	0	0	0	0	0	0	0	0	0	0	0	0	0	0	0	0	0	4	0	0	0	0	0	0	0	0	0	0	0	Eukaryota	Opisthokonta	Holozoa	Metazoa_(Animalia)	Arachnida	Acari
ASV_9983	0	0	0	0	0	0	0	0	0	0	0	0	0	0	0	0	0	0	0	0	0	0	0	0	0	0	0	0	0	0	0	0	0	0	0	0	0	0	0	3	0	0	Eukaryota	Opisthokonta	Holozoa	Metazoa_(Animalia)	Dorylaimia	Dorylaimida
ASV_10018	0	0	0	0	0	0	0	0	0	0	0	0	0	0	0	0	0	0	0	0	0	0	0	0	0	0	0	0	0	0	0	0	0	0	3	0	0	0	0	0	0	0	Eukaryota	Opisthokonta	Holozoa	Metazoa_(Animalia)	Enoplia	Triplonchida
ASV_10019	0	0	0	0	0	0	0	0	0	0	0	0	0	0	0	0	0	0	0	0	0	0	0	0	0	0	0	0	0	0	0	0	0	0	3	0	0	0	0	0	0	0	Eukaryota	Opisthokonta	Holozoa	Metazoa_(Animalia)	Chromadorea	Monhysterida
ASV_10041	0	0	0	0	0	0	0	0	0	0	0	0	0	0	0	0	0	0	0	0	0	0	0	0	0	2	0	0	0	0	0	0	0	0	0	0	0	0	0	0	0	0	Eukaryota	Opisthokonta	Holozoa	Metazoa_(Animalia)	Chromadorea	Monhysterida
ASV_10104	0	0	0	0	0	0	0	0	0	0	0	0	0	0	0	0	0	0	0	0	1	0	0	0	0	0	0	0	0	0	0	0	0	0	0	0	0	0	0	0	0	0	Eukaryota	Opisthokonta	Holozoa	Metazoa_(Animalia)	Enoplia	Triplonchida
ASV_10164	0	2	0	0	0	0	0	0	0	0	0	0	0	0	0	0	0	0	0	0	0	0	0	0	0	0	0	0	0	0	0	0	0	0	0	0	0	0	0	0	0	0	Eukaryota	Opisthokonta	Holozoa	Metazoa_(Animalia)	Chromadorea	Araeolaimida
ASV_10193	0	0	0	0	0	0	0	0	0	0	0	2	0	0	0	0	0	0	0	0	0	0	0	0	0	0	0	0	0	0	0	0	0	0	0	0	0	0	0	0	0	0	Eukaryota	Opisthokonta	Holozoa	Metazoa_(Animalia)	Dorylaimia	Trichocephalida
ASV_10213	0	0	0	0	0	0	0	0	0	0	0	0	0	0	0	0	0	0	0	0	0	0	0	0	0	0	0	0	0	0	0	1	0	0	0	0	0	0	0	0	0	0	Eukaryota	Opisthokonta	Holozoa	Metazoa_(Animalia)	Monogononta	Ploimida
ASV_10231	0	0	0	0	0	0	0	0	0	0	0	0	0	0	0	0	0	0	0	0	0	0	0	0	0	0	0	0	0	0	0	0	0	3	0	0	0	0	0	0	0	0	Eukaryota	Opisthokonta	Holozoa	Metazoa_(Animalia)	Arachnida	Acari
ASV_10277	0	0	0	0	0	0	0	0	0	0	0	0	0	0	0	0	0	0	0	0	0	0	0	0	0	0	0	0	0	0	0	0	0	0	0	2	0	0	0	0	0	0	Eukaryota	Opisthokonta	Holozoa	Metazoa_(Animalia)	Dorylaimia	Dorylaimida
ASV_10293	0	0	0	0	0	0	0	0	0	0	0	0	0	0	0	0	0	0	0	0	0	0	0	0	0	0	0	0	0	0	0	0	0	0	1	0	0	0	0	0	0	0	Eukaryota	Opisthokonta	Holozoa	Metazoa_(Animalia)	Enoplia	Triplonchida
ASV_10350	0	0	0	0	0	0	0	0	0	0	0	0	0	0	0	0	0	0	0	0	0	0	0	0	0	0	0	2	0	0	0	0	0	0	0	0	0	0	0	0	0	0	Eukaryota	Opisthokonta	Holozoa	Metazoa_(Animalia)	Chromadorea	Monhysterida
ASV_10360	0	0	0	0	0	0	0	0	0	0	0	0	0	0	0	0	0	0	0	0	0	3	0	0	0	0	0	0	0	0	0	0	0	0	0	0	0	0	0	0	0	0	Eukaryota	Opisthokonta	Holozoa	Metazoa_(Animalia)	Chromadorea	Tylenchida
ASV_10418	0	0	0	0	0	0	0	0	0	0	0	0	0	0	0	4	0	0	0	0	0	0	0	0	0	0	0	0	0	0	0	0	0	0	0	0	0	0	0	0	0	0	Eukaryota	Opisthokonta	Holozoa	Metazoa_(Animalia)	Chromadorea	Monhysterida
ASV_10448	0	1	0	0	0	0	0	0	0	0	0	0	0	0	0	0	0	0	0	0	0	0	0	0	0	0	0	0	0	0	0	0	0	0	0	0	0	0	0	0	0	0	Eukaryota	Opisthokonta	Holozoa	Metazoa_(Animalia)	Enoplia	Enoplida
ASV_10449	0	1	0	0	0	0	0	0	0	0	0	0	0	0	0	0	0	0	0	0	0	0	0	0	0	0	0	0	0	0	0	0	0	0	0	0	0	0	0	0	0	0	Eukaryota	Opisthokonta	Holozoa	Metazoa_(Animalia)	Catenulida	Stenostomidae
ASV_10494	0	0	0	0	0	0	0	0	0	0	0	3	0	0	0	0	0	0	0	0	0	0	0	0	0	0	0	0	0	0	0	0	0	0	0	0	0	0	0	0	0	0	Eukaryota	Opisthokonta	Holozoa	Metazoa_(Animalia)	Chromadorea	Tylenchida
ASV_10507	0	0	0	0	0	0	0	0	3	0	0	0	0	0	0	0	0	0	0	0	0	0	0	0	0	0	0	0	0	0	0	0	0	0	0	0	0	0	0	0	0	0	Eukaryota	Opisthokonta	Holozoa	Metazoa_(Animalia)	Bdelloidea	Adinetida
ASV_10509	0	0	0	0	0	0	0	0	0	0	0	0	0	0	0	0	0	0	0	0	0	0	0	0	0	0	0	0	0	0	0	0	1	0	0	0	0	0	0	0	0	0	Eukaryota	Opisthokonta	Holozoa	Metazoa_(Animalia)	Chromadorea	Chromadorida
ASV_10512	0	0	0	0	0	0	0	0	0	0	0	0	0	0	0	0	0	0	0	0	0	0	0	0	0	0	0	0	0	0	0	0	3	0	0	0	0	0	0	0	0	0	Eukaryota	Opisthokonta	Holozoa	Metazoa_(Animalia)	Chromadorea	Tylenchida
ASV_10513	0	0	0	0	0	0	0	0	0	0	0	0	0	0	0	0	0	0	0	0	0	0	0	0	0	0	0	0	0	0	0	0	1	0	0	0	0	0	0	0	0	0	Eukaryota	Opisthokonta	Holozoa	Metazoa_(Animalia)	Chromadorea	Tylenchida
ASV_10529	0	0	0	0	0	0	0	0	0	0	0	0	0	0	0	0	0	0	0	0	0	0	0	0	0	0	0	0	0	0	3	0	0	0	0	0	0	0	0	0	0	0	Eukaryota	Opisthokonta	Holozoa	Metazoa_(Animalia)	Gastrotricha	Chaetonotida
ASV_10547	0	0	0	0	0	0	0	0	0	0	0	0	0	0	0	0	0	0	0	0	0	0	0	0	0	0	0	0	0	0	0	0	0	0	0	0	0	0	0	2	0	0	Eukaryota	Opisthokonta	Holozoa	Metazoa_(Animalia)	Dorylaimia	Dorylaimida
ASV_10566	0	0	0	0	0	0	0	0	0	0	0	0	0	0	0	0	0	0	0	0	0	0	0	0	0	0	0	0	0	0	0	0	0	0	0	2	0	0	0	0	0	0	Eukaryota	Opisthokonta	Holozoa	Metazoa_(Animalia)	Chromadorea	Rhabditida
ASV_10585	0	0	0	0	0	0	0	0	0	0	0	0	0	0	0	0	0	0	0	0	0	0	0	0	0	0	0	0	0	0	0	0	0	0	1	0	0	0	0	0	0	0	Eukaryota	Opisthokonta	Holozoa	Metazoa_(Animalia)	Enoplia	Triplonchida
ASV_10602	0	0	0	0	0	0	0	0	0	0	0	0	0	0	0	0	0	0	0	0	0	0	0	0	2	0	0	0	0	0	0	0	0	0	0	0	0	0	0	0	0	0	Eukaryota	Opisthokonta	Holozoa	Metazoa_(Animalia)	Chromadorea	Tylenchida
ASV_10617	0	0	0	0	0	0	0	0	0	0	0	0	0	0	0	0	0	0	0	0	0	0	0	0	0	3	0	0	0	0	0	0	0	0	0	0	0	0	0	0	0	0	Eukaryota	Opisthokonta	Holozoa	Metazoa_(Animalia)	Chromadorea	Tylenchida
ASV_10652	0	0	0	0	0	0	0	0	0	0	0	0	0	0	0	0	0	0	0	0	0	6	0	0	0	0	0	0	0	0	0	0	0	0	0	0	0	0	0	0	0	0	Eukaryota	Opisthokonta	Holozoa	Metazoa_(Animalia)	Chromadorea	Tylenchida
ASV_10692	0	0	0	0	0	0	0	0	0	0	0	0	0	0	0	2	0	0	0	0	0	0	0	0	0	0	0	0	0	0	0	0	0	0	0	0	0	0	0	0	0	0	Eukaryota	Opisthokonta	Holozoa	Metazoa_(Animalia)	Enoplia	Triplonchida
ASV_10700	0	0	0	0	0	0	0	0	0	0	0	0	0	0	0	1	0	0	0	0	0	0	0	0	0	0	0	0	0	0	0	0	0	0	0	0	0	0	0	0	0	0	Eukaryota	Opisthokonta	Holozoa	Metazoa_(Animalia)	Enoplia	Triplonchida
ASV_10729	0	0	0	0	0	0	2	0	0	0	0	0	0	0	0	0	0	0	0	0	0	0	0	0	0	0	0	0	0	0	0	0	0	0	0	0	0	0	0	0	0	0	Eukaryota	Opisthokonta	Holozoa	Metazoa_(Animalia)	Chromadorea	Tylenchida
ASV_10771	0	0	0	0	0	0	0	0	0	0	0	1	0	0	0	0	0	0	0	0	0	0	0	0	0	0	0	0	0	0	0	0	0	0	0	0	0	0	0	0	0	0	Eukaryota	Opisthokonta	Holozoa	Metazoa_(Animalia)	Chromadorea	Araeolaimida
ASV_10787	0	0	0	0	0	0	0	0	0	0	0	0	0	0	0	0	0	0	0	0	0	0	0	0	0	0	0	0	0	0	0	0	1	0	0	0	0	0	0	0	0	0	Eukaryota	Opisthokonta	Holozoa	Metazoa_(Animalia)	Monogononta	Ploimida
ASV_10828	0	0	0	0	0	0	0	0	0	0	0	0	0	0	0	0	0	0	0	0	0	0	0	0	0	0	0	0	0	0	0	0	0	0	0	0	0	0	0	2	0	0	Eukaryota	Opisthokonta	Holozoa	Metazoa_(Animalia)	Enoplia	Enoplida
ASV_10842	0	0	0	0	0	0	0	0	0	0	0	0	0	0	0	0	0	0	0	0	0	0	0	0	0	0	0	0	0	0	0	0	0	0	0	0	2	0	0	0	0	0	Eukaryota	Opisthokonta	Holozoa	Metazoa_(Animalia)	Chromadorea	Monhysterida
ASV_10857	0	0	0	0	0	0	0	0	0	0	0	0	0	0	0	0	0	0	0	0	0	0	0	0	0	0	0	0	0	0	0	0	0	0	3	0	0	0	0	0	0	0	Eukaryota	Opisthokonta	Holozoa	Metazoa_(Animalia)	Chromadorea	Monhysterida
ASV_10907	0	0	0	0	0	0	0	0	0	0	0	0	0	0	0	0	0	0	0	0	0	0	0	0	0	0	1	0	0	0	0	0	0	0	0	0	0	0	0	0	0	0	Eukaryota	Opisthokonta	Holozoa	Metazoa_(Animalia)	Chromadorea	Monhysterida
ASV_10934	0	0	0	0	0	0	0	0	0	0	0	0	0	0	0	0	0	0	2	0	0	0	0	0	0	0	0	0	0	0	0	0	0	0	0	0	0	0	0	0	0	0	Eukaryota	Opisthokonta	Holozoa	Metazoa_(Animalia)	Dorylaimia	Dorylaimida
ASV_10944	0	0	0	0	0	0	0	0	0	0	0	0	0	0	0	0	0	0	0	1	0	0	0	0	0	0	0	0	0	0	0	0	0	0	0	0	0	0	0	0	0	0	Eukaryota	Opisthokonta	Holozoa	Metazoa_(Animalia)	Enoplia	Triplonchida
ASV_10960	0	0	0	0	0	0	0	0	0	0	0	0	0	0	0	2	0	0	0	0	0	0	0	0	0	0	0	0	0	0	0	0	0	0	0	0	0	0	0	0	0	0	Eukaryota	Opisthokonta	Holozoa	Metazoa_(Animalia)	Gastropoda	Heterobranchia
ASV_10967	0	0	0	0	0	0	0	0	0	0	0	0	0	0	0	0	7	0	0	0	0	0	0	0	0	0	0	0	0	0	0	0	0	0	0	0	0	0	0	0	0	0	Eukaryota	Opisthokonta	Holozoa	Metazoa_(Animalia)	Monogononta	Ploimida
ASV_11058	0	0	0	0	0	0	0	0	0	0	0	0	0	0	0	0	0	0	0	0	0	0	0	0	0	0	0	0	0	0	0	1	0	0	0	0	0	0	0	0	0	0	Eukaryota	Opisthokonta	Holozoa	Metazoa_(Animalia)	Chromadorea	Tylenchida
ASV_11069	0	0	0	0	0	0	0	0	0	0	0	0	0	0	0	0	0	0	0	0	0	0	0	0	0	0	0	0	0	0	0	0	0	3	0	0	0	0	0	0	0	0	Eukaryota	Opisthokonta	Holozoa	Metazoa_(Animalia)	Chromadorea	Monhysterida
ASV_11074	0	0	0	0	0	0	0	0	0	0	0	0	0	0	0	0	0	0	0	0	0	0	0	0	0	0	0	0	2	0	0	0	0	0	0	0	0	0	0	0	0	0	Eukaryota	Opisthokonta	Holozoa	Metazoa_(Animalia)	Arachnida	Acari
ASV_11083	0	0	0	0	0	0	0	0	0	0	0	0	0	0	0	0	0	0	0	0	0	0	0	0	0	0	0	0	0	0	2	0	0	0	0	0	0	0	0	0	0	0	Eukaryota	Opisthokonta	Holozoa	Metazoa_(Animalia)	Bdelloidea	Adinetida
ASV_11084	0	0	0	0	0	0	0	0	0	0	0	0	0	0	0	0	0	0	0	0	0	0	0	0	0	0	0	0	0	0	1	0	0	0	0	0	0	0	0	0	0	0	Eukaryota	Opisthokonta	Holozoa	Metazoa_(Animalia)	Chromadorea	Tylenchida
ASV_11099	0	0	0	0	0	0	0	0	0	0	0	0	0	0	0	0	0	0	0	0	0	0	0	0	0	0	0	0	0	0	0	0	0	0	0	0	0	0	3	0	0	0	Eukaryota	Opisthokonta	Holozoa	Metazoa_(Animalia)	Chromadorea	Monhysterida
ASV_11115	0	0	0	0	0	0	0	0	0	0	0	0	0	0	0	0	0	0	0	0	0	0	0	0	0	0	0	0	0	0	0	0	0	0	0	0	0	0	0	1	0	0	Eukaryota	Opisthokonta	Holozoa	Metazoa_(Animalia)	Dorylaimia	Dorylaimida
ASV_11131	0	0	0	0	0	0	0	0	0	0	0	0	0	0	0	0	0	0	0	0	0	0	0	0	0	0	0	0	0	0	0	0	0	0	0	2	0	0	0	0	0	0	Eukaryota	Opisthokonta	Holozoa	Metazoa_(Animalia)	Chromadorea	Monhysterida
ASV_11139	0	0	0	0	0	0	0	0	0	0	0	0	0	0	0	0	0	0	0	0	0	0	0	0	0	0	0	0	0	0	0	0	0	0	0	0	2	0	0	0	0	0	Eukaryota	Opisthokonta	Holozoa	Metazoa_(Animalia)	Chromadorea	Tylenchida
ASV_11148	0	0	0	0	0	0	0	0	0	0	0	0	0	0	0	0	0	0	0	0	0	0	0	0	0	0	0	0	0	0	0	0	0	0	0	0	0	1	0	0	0	0	Eukaryota	Opisthokonta	Holozoa	Metazoa_(Animalia)	Bdelloidea	Adinetida
ASV_11174	0	0	0	0	0	0	0	0	0	0	0	0	0	0	0	0	0	0	0	0	0	0	0	0	0	1	0	0	0	0	0	0	0	0	0	0	0	0	0	0	0	0	Eukaryota	Opisthokonta	Holozoa	Metazoa_(Animalia)	Chromadorea	Tylenchida
ASV_11190	0	0	0	0	0	0	0	0	0	0	0	0	0	0	0	0	0	0	0	0	0	0	0	0	0	0	1	0	0	0	0	0	0	0	0	0	0	0	0	0	0	0	Eukaryota	Opisthokonta	Holozoa	Metazoa_(Animalia)	Chromadorea	Chromadorida
ASV_11248	0	0	0	0	0	0	0	0	0	0	0	0	0	0	0	2	0	0	0	0	0	0	0	0	0	0	0	0	0	0	0	0	0	0	0	0	0	0	0	0	0	0	Eukaryota	Opisthokonta	Holozoa	Metazoa_(Animalia)	Chromadorea	Monhysterida
ASV_11321	0	0	0	0	0	0	0	0	0	0	1	0	0	0	0	0	0	0	0	0	0	0	0	0	0	0	0	0	0	0	0	0	0	0	0	0	0	0	0	0	0	0	Eukaryota	Opisthokonta	Holozoa	Metazoa_(Animalia)	Ellipura	Collembola
ASV_11367	0	0	0	0	0	0	0	0	0	0	0	0	0	0	0	0	0	0	0	0	0	0	0	0	0	0	0	0	0	0	0	0	0	9	0	0	0	0	0	0	0	0	Eukaryota	Opisthokonta	Holozoa	Metazoa_(Animalia)	Bdelloidea	Adinetida
ASV_11420	0	0	0	0	0	0	0	0	0	0	0	0	0	0	0	0	0	0	0	0	0	0	0	0	0	0	0	0	0	0	0	0	0	0	0	2	0	0	0	0	0	0	Eukaryota	Opisthokonta	Holozoa	Metazoa_(Animalia)	Enoplia	Enoplida
ASV_11423	0	0	0	0	0	0	0	0	0	0	0	0	0	0	0	0	0	0	0	0	0	0	0	0	0	0	0	0	0	0	0	0	0	0	0	1	0	0	0	0	0	0	Eukaryota	Opisthokonta	Holozoa	Metazoa_(Animalia)	Tricladida	Continenticola
ASV_11430	0	0	0	0	0	0	0	0	0	0	0	0	0	0	0	0	0	0	0	0	0	0	0	0	0	0	0	0	0	0	0	0	0	0	0	0	3	0	0	0	0	0	Eukaryota	Opisthokonta	Holozoa	Metazoa_(Animalia)	Chromadorea	Monhysterida
ASV_11437	0	0	0	0	0	0	0	0	0	0	0	0	0	0	0	0	0	0	0	0	0	0	0	0	0	0	0	0	0	0	0	0	0	0	0	0	0	1	0	0	0	0	Eukaryota	Opisthokonta	Holozoa	Metazoa_(Animalia)	Chromadorea	Chromadorida
ASV_11502	0	0	0	0	0	0	0	0	0	0	0	0	0	0	0	0	0	0	0	0	0	1	0	0	0	0	0	0	0	0	0	0	0	0	0	0	0	0	0	0	0	0	Eukaryota	Opisthokonta	Holozoa	Metazoa_(Animalia)	Chromadorea	Monhysterida
ASV_11514	0	0	0	0	0	0	0	0	0	0	0	0	0	0	0	0	0	0	0	0	0	0	1	0	0	0	0	0	0	0	0	0	0	0	0	0	0	0	0	0	0	0	Eukaryota	Opisthokonta	Holozoa	Metazoa_(Animalia)	Bdelloidea	Adinetida
ASV_11523	0	0	0	0	0	0	0	0	0	0	0	0	0	0	0	0	0	1	0	0	0	0	0	0	0	0	0	0	0	0	0	0	0	0	0	0	0	0	0	0	0	0	Eukaryota	Opisthokonta	Holozoa	Metazoa_(Animalia)	Chromadorea	Desmoscolecida
ASV_11655	0	0	0	0	0	0	0	0	0	0	0	0	0	0	0	0	0	0	0	0	0	0	0	0	0	0	0	0	0	0	0	2	0	0	0	0	0	0	0	0	0	0	Eukaryota	Opisthokonta	Holozoa	Metazoa_(Animalia)	Bdelloidea	NA
ASV_11662	0	0	0	0	0	0	0	0	0	0	0	0	0	0	0	0	0	0	0	0	0	0	0	0	0	0	0	0	0	0	0	0	0	9	0	0	0	0	0	0	0	0	Eukaryota	Opisthokonta	Holozoa	Metazoa_(Animalia)	Copepoda	Harpacticoida
ASV_11849	0	0	0	0	0	0	0	0	0	0	0	0	0	0	0	0	10	0	0	0	0	0	0	0	0	0	0	0	0	0	0	0	0	0	0	0	0	0	0	0	0	0	Eukaryota	Opisthokonta	Holozoa	Metazoa_(Animalia)	Chromadorea	Tylenchida
ASV_11881	0	0	0	0	0	0	2	0	0	0	0	0	0	0	0	0	0	0	0	0	0	0	0	0	0	0	0	0	0	0	0	0	0	0	0	0	0	0	0	0	0	0	Eukaryota	Opisthokonta	Holozoa	Metazoa_(Animalia)	Chromadorea	Rhabditida
ASV_11952	0	0	0	0	0	0	0	0	0	0	0	0	0	0	0	0	0	0	0	0	0	0	0	0	0	0	0	0	0	0	0	0	0	5	0	0	0	0	0	0	0	0	Eukaryota	Opisthokonta	Holozoa	Metazoa_(Animalia)	Arachnida	Acari
ASV_11971	0	0	0	0	0	0	0	0	0	0	0	0	0	0	0	0	0	0	0	0	0	0	0	0	0	0	0	0	0	0	1	0	0	0	0	0	0	0	0	0	0	0	Eukaryota	Opisthokonta	Holozoa	Metazoa_(Animalia)	Monogononta	Ploimida
ASV_12025	0	0	0	0	0	0	0	0	0	0	0	0	0	0	0	0	0	0	0	0	0	0	0	0	0	0	0	0	0	0	0	0	0	0	0	0	0	1	0	0	0	0	Eukaryota	Opisthokonta	Holozoa	Metazoa_(Animalia)	Chromadorea	Tylenchida
ASV_12183	0	0	0	0	0	0	0	0	0	0	1	0	0	0	0	0	0	0	0	0	0	0	0	0	0	0	0	0	0	0	0	0	0	0	0	0	0	0	0	0	0	0	Eukaryota	Opisthokonta	Holozoa	Metazoa_(Animalia)	Ellipura	Collembola
ASV_12321	0	0	0	0	0	0	0	0	0	0	0	0	0	0	0	0	0	0	0	0	0	0	0	0	0	1	0	0	0	0	0	0	0	0	0	0	0	0	0	0	0	0	Eukaryota	Opisthokonta	Holozoa	Metazoa_(Animalia)	Bdelloidea	Adinetida
ASV_12376	0	0	0	0	0	0	0	0	0	0	0	0	0	0	0	0	0	0	0	1	0	0	0	0	0	0	0	0	0	0	0	0	0	0	0	0	0	0	0	0	0	0	Eukaryota	Opisthokonta	Holozoa	Metazoa_(Animalia)	Copepoda	Harpacticoida
ASV_12433	0	0	0	0	0	0	2	0	0	0	0	0	0	0	0	0	0	0	0	0	0	0	0	0	0	0	0	0	0	0	0	0	0	0	0	0	0	0	0	0	0	0	Eukaryota	Opisthokonta	Holozoa	Metazoa_(Animalia)	Bdelloidea	Adinetida
ASV_12604	0	0	0	0	0	0	0	0	0	0	0	0	0	0	0	0	0	0	0	0	0	1	0	0	0	0	0	0	0	0	0	0	0	0	0	0	0	0	0	0	0	0	Eukaryota	Opisthokonta	Holozoa	Metazoa_(Animalia)	Chromadorea	Tylenchida
ASV_12745	0	0	0	0	0	0	0	0	0	0	0	0	0	0	0	0	0	0	0	0	0	0	0	0	0	0	0	0	1	0	0	0	0	0	0	0	0	0	0	0	0	0	Eukaryota	Opisthokonta	Holozoa	Metazoa_(Animalia)	Arachnida	Acari
ASV_12863	0	0	0	0	0	0	0	0	0	0	0	0	0	0	1	0	0	0	0	0	0	0	0	0	0	0	0	0	0	0	0	0	0	0	0	0	0	0	0	0	0	0	Eukaryota	Opisthokonta	Holozoa	Metazoa_(Animalia)	Ellipura	Collembola
ASV_12987	0	0	0	0	0	0	0	0	0	0	0	0	0	0	0	0	0	0	0	0	0	0	0	0	0	0	0	0	0	0	0	0	0	0	0	0	2	0	0	0	0	0	Eukaryota	Opisthokonta	Holozoa	Metazoa_(Animalia)	Chromadorea	Monhysterida
ASV_13150	0	0	0	0	0	0	0	0	0	0	0	0	0	0	0	0	0	0	0	0	0	0	0	0	0	0	0	0	0	0	0	0	1	0	0	0	0	0	0	0	0	0	Eukaryota	Opisthokonta	Holozoa	Metazoa_(Animalia)	Dorylaimia	Dorylaimida
