# Supplementary material for: Metabarcoding and Metabolomics Reveal the Effect of the Invasive Alien Tree Miconia calvescens DC. on Soil Diversity on the Tropical Island of Mo’orea (French Polynesia)
Source: Microorganisms. 2023 Mar 24;11(4):832. doi: 10.3390/microorganisms11040832 (PMC10144827; doi:10.3390/microorganisms11040832)
Supplement: Supplementary file 1 [file microorganisms-11-00832-s001.zip › Table S5_v2.xlsx]

## Sheet: TableS5
Table S5. Metabolites identified with the positive ionization mode. CYC: Cyclophyllum barbatum, INO: Inocarpus fagifer, IXO: Ixora mooreensis, MIC: Miconia calvescens, SPA: Spathodea campanulata, SYZ: Syzygium malaccense. S: seedling. T: tree. R: root.
Sample	M101T1011	M102T1389	M104T1389_1	M104T1097	M104T1378	M105T53	M105T737	M106T1121	M108T1414	M108T1375	M109T1387	M109T1041	M109T788	M110T1384_1	M110T993	M110T1045	M110T800	M110T1377	M111T1038	M111T786	M111T656	M111T711	M111T764	M111T735	M111T833_1	M111T815	M112T927	M113T1385	M113T1376	M114T1038	M114T950	M114T745	M114T728	M114T853	M114T819	M114T710	M115T807	M115T1377	M116T1377	M117T1396_1	M117T1390	M117T1375	M117T1420	M117T1396_2	M118T1384_2	M119T49_1	M120T1411	M120T1390	M120T107
CYC_S1	1324118.9	148073696	2444077.7	0.0	1533030.4	1234486.3	1194838.22	0	4798838.1	5612509	0	115493.8	11547091	82626443	3381114.8	35965525	1006358822	1155456.3	1422896	36962209.0	1364838	31338887.5	1350157.5	28685138.3	288425.82	79070.46	52341741	9712061	1521865	2905885.5	9142829.3	179927058	119283489.0	2075663.0	10331334.6	190710152.5	6357261.0	2819641	838623.79	14580722	506090.4	2307282	1654039.1	0.00	2493692	2797157.4	471412.4	48774.35	83721631.1
CYC_S2	8925009.3	138745550	9467737.7	17652742.4	1556082.0	1360811.6	1208566.67	13792462	5023269.6	6026563	1027228	1041532.2	11933091	80191790	3048484.2	74773199	1110813642	1234829.3	10987892	34065406.8	18309116	41073855.1	8140691.3	29935629.5	481477.41	203571.49	331742694	9287032	1388271	1213303.8	675449.1	208432352	114732188.8	19405278.5	39502341.3	167366402.2	6045108.3	2837188	908417.65	15228432	1758678.9	2988378	6050570.8	801262.97	2750475	652944.4	2442949.5	460956.46	91629649.1
CYC_S3	160735560.0	156226357	8341494.3	18369738.2	1652806.7	1526580.9	1290452.71	8630315	2851139.9	6638372	3573388	2749068.8	49969510	82170850	15116846.3	81897051	1048035304	1159978.2	3005353	12110352.0	20681146	5240871.9	30435645.3	12792521.3	8796707.55	4037489.80	24565793	9343377	1406765	2965609.2	4985973.8	64737554	13859301.3	15202414.2	13427505.9	29850485.8	6240651.9	2630793	908892.32	15062212	932884.2	3071966	3128157.0	1153261.92	3228331	814356.7	2145547.2	480676.00	47146005.2
CYC_S4	117730699.2	156037574	4202019.2	18458343.8	1216396.7	1361044.1	1539398.04	8315466	3096848.2	6877765	2671226	2512729.1	51452568	79295690	18221231.6	120843380	296254225	1180430.2	6042808	55919026.6	22548387	19299282.6	52016723.7	24455473.3	3069471.77	1730241.83	966793703	9766223	1392865	2038059.3	10691251.9	222996550	83523559.7	92088232.1	128057523.6	105272059.2	5865917.0	2943523	913393.63	7762429	808529.3	2677410	2624180.8	598762.71	3440692	2665154.3	1333501.5	188281.48	87044133.0
CYC_T1	172773754.5	136531207	5054631.2	0.0	1684301.8	1662256.6	1489709.26	3271567	7853767.5	6866263	1928246	1209084.5	46165655	77499082	2540198.0	22571005	899677522	1290588.4	7496961	9655279.3	7008010	2785796.8	23812348.7	497352.8	8751794.95	4070246.71	701703026	9487904	1378048	478618.3	294484.9	139309685	936330.7	12634316.8	5240093.3	5037155.7	5991353.4	2639793	1048376.04	14818421	280518.1	2961677	5347673.2	1003243.34	3813622	805591.6	1594008.9	399023.37	7409228.0
CYC_T2	165962088.2	142107624	8174871.9	12533584.9	3312272.6	1442325.4	1261763.71	4220078	4575409.7	6902979	3291852	2651250.0	24042206	78435353	16142940.8	58190317	180688008	1196792.7	4434306	683362.1	14032572	1396724.6	21673575.8	1318227.1	4853978.29	3650597.57	5169269	9453695	1486462	2252787.5	4478962.4	164824483	2260266.8	31475587.6	19346235.1	12388344.0	6993008.2	2835260	1029575.19	10315180	1269907.4	4049912	3009147.1	1270671.65	2884419	2954523.8	2164407.6	326523.31	22564613.1
CYC_T3	49613940.8	161039534	4326546.8	4185661.0	1779339.6	1524602.5	1069961.36	2542875	4287578.9	6068432	1897822	6806922.3	46690115	86443259	15906604.1	80868221	1162107880	1163072.1	3451614	34739213.2	20373743	39386901.7	34601661.6	32720908.1	2564454.95	1054330.49	882440739	9458800	1425130	2158596.6	8667043.1	239046711	116874249.4	40625710.2	88516447.2	167853559.4	6309704.0	2934128	932427.70	12960403	1719487.2	3460715	2198660.1	52458.88	3017863	640777.3	994984.7	48647.43	93995728.7
INO_S1	118133162.7	140560516	8795794.4	16391916.8	1514135.0	1399984.8	1157794.51	8537505	7574977.0	5300486	3656349	2759588.0	48475083	76128204	17579490.1	54281556	1059989709	1114366.2	2760596	13950833.1	5838987	8142244.9	28827323.0	23938370.8	1273366.87	398794.33	290854253	9367357	1296903	2647669.2	8848378.3	209056661	48658705.3	50317816.4	59300614.6	62789760.2	6322753.3	2847069	833388.42	11661081	1481248.7	3301668	3473918.2	440579.33	3539047	2886845.4	1384205.8	360927.90	34779449.9
INO_S2	171780162.3	157232675	8980764.8	11690232.4	1711497.4	1288413.6	1236382.04	7688168	5236193.3	6451883	3840958	2344842.5	45722480	73999874	6768529.4	19566782	806553742	1162048.1	3596257	19233133.7	17210576	9885722.7	3048941.2	9237879.2	8918362.40	3905165.82	180898538	9298401	1336808	1330887.7	0.0	140632923	2537130.5	24712347.6	2528125.0	11498623.2	6410880.8	2886478	948893.25	14340075	714155.5	2900909	3190285.5	1309932.98	2713904	588658.8	2529984.1	441434.65	67614494.9
INO_S3	187450125.5	156064612	4059019.1	474797.7	1776345.5	1489878.2	1571306.27	2482092	2777922.9	7730340	1534324	1254615.2	39326300	79611150	2082440.8	33279921	418131451	1198003.7	3178258	12426891.5	10182794	5791630.4	3570393.7	8367871.8	7823547.33	2153773.47	350741162	9839278	1509047	702872.1	0.0	47759154	2586443.8	0.0	35600607.9	2380554.8	6386745.6	2789076	998664.38	0	487155.7	3773794	1564594.5	1171827.94	3556730	713478.6	1160921.8	396421.17	6538696.6
INO_S4	183755002.1	150922478	8087376.5	10309544.4	2245736.3	1390382.6	1406531.72	4118475	5200085.9	6178066	4069508	1392638.6	52618647	79185133	6953385.0	97629069	14499642	1280924.3	13628562	1499772.1	18010513	6255448.7	23439295.8	10079305.1	10139823.63	4613694.99	773118370	9514360	1322240	7904968.7	756953.0	18885988	10584929.4	7459587.3	2892094.4	21730332.1	6460430.7	2684194	903711.74	12398195	792387.0	3502313	3038886.7	1012276.71	2848178	564136.6	2180519.0	360550.99	66481554.8
INO_T1	144407725.4	145149264	7348110.8	19947913.0	3355175.5	1255746.5	1218444.52	5369782	2376508.4	6116448	2673002	4148339.9	7572948	82279342	17454939.1	114825433	138001428	1156028.9	5035394	45973364.9	21464548	16308952.9	41932462.7	22336970.4	8007218.67	472670.82	971902869	9211459	1487028	6985486.8	8360115.1	215718356	49252855.4	67717954.4	78337085.6	79056567.7	5990823.5	2775157	996460.35	15463799	1495952.6	3983541	2903679.5	1067540.99	2937001	490962.9	1692810.2	469288.32	82204433.4
INO_T2	18910895.1	142461463	1756081.6	1714087.8	413489.4	1302072.7	1170938.81	1340614	3972365.1	4369677	0	1828354.4	8856564	79312371	11187493.5	92064844	926650864	1073538.0	4012216	34524098.1	3469355	27530702.9	35209144.4	33818745.4	60005.82	1293818.61	838297389	9097728	1226387	2367085.4	5369720.2	173424659	20353614.8	11622081.3	11616217.7	134617397.4	6249876.8	2472931	50007.52	14874396	848372.5	2336507	2223933.7	74197.05	2732780	470849.8	763062.1	129653.78	118751714.5
INO_T3	162449976.9	135689920	4950223.6	14967700.4	0.0	1783960.3	39563.23	6271888	4307469.7	6271478	1468919	2566495.8	45213492	75441645	5380113.8	60090133	878308153	1183712.2	4239380	28233975.5	16385976	9502213.9	1401420.4	5412967.3	8691658.60	4064552.27	18326343	9315933	1393055	1735682.7	3417082.7	160741369	10109473.1	21276083.4	15489775.8	12140248.8	634983.3	2786305	869815.85	13388773	422216.3	4010578	2096358.7	1348027.98	3138237	687119.1	1836502.9	384544.37	14415263.0
IXO_S1	148133320.4	160238999	7399812.6	14547089.7	1562341.0	1271962.7	1329492.40	6484856	5515961.9	5080643	3694716	6495364.2	9164175	76004811	15348938.9	95400654	842767178	1102535.2	4880046	30606481.5	5251500	863095.6	13140328.3	849051.1	8639452.81	4020149.77	170691398	9163748	1299446	2807645.8	2841441.0	100569595	819960.3	24941836.4	14865984.6	2414089.9	6425294.9	2671240	828852.04	12977060	1131809.9	2809388	3074759.4	980069.44	3075021	586084.6	1902317.0	478919.22	74159277.3
IXO_S2	63331763.2	149639912	7926431.3	8039147.5	1610056.1	1402016.8	1314006.73	7724660	3698263.6	5503102	1836168	3293334.7	48959796	79027146	27166381.5	57865055	1183874650	1151087.4	4218042	1637488.5	22785145	37476605.2	36236056.5	1960937.5	1550353.67	683705.32	83307109	9795166	1336407	2248588.4	10908199.3	245606076	117684619.3	57028836.6	99880485.2	163686407.0	6792053.6	2751940	864743.53	13348101	1134953.9	3407125	3737097.6	309427.86	2801423	588007.8	1275449.0	285449.97	98056571.6
IXO_S3	474970.1	136200224	27410188.3	7121412.5	183416.9	1220471.5	1253344.56	0	5459110.6	6400775	2231129	527297.5	17217382	80765954	994146.5	93557590	176315055	1197452.9	2863823	37072154.2	7336162	29120243.1	37486892.8	38173062.1	500030.69	353819.77	88910012	9635755	1566730	1684556.0	1320501.5	191286641	106529327.9	777060.8	5929251.5	167638390.6	6735943.9	2950217	863966.78	15726327	197226.4	2721740	1446586.9	0.00	3259915	680599.4	722675.0	216996.85	87598483.4
IXO_S4	120884458.8	147790978	4793812.9	18552217.1	1576561.0	1301349.0	1438930.45	7855733	3020773.2	6993962	2342426	2657769.6	47596915	80582425	7443830.0	100332388	1048139195	1241506.5	4596354	2322564.6	1403670	645050.3	41837212.5	10281164.9	4762375.71	2880448.96	954428312	9550851	1443787	3246683.8	8618751.6	214925201	60551954.6	70186801.3	72603303.9	82409953.5	6013363.2	2805117	927547.33	11570919	1395310.4	3799749	2756280.4	743978.76	4150077	664588.6	2023873.7	386034.23	82059245.5
IXO_T1	166506875.4	142431643	5320209.6	19369061.3	1590281.5	1418371.8	1470278.44	6017964	2373925.2	6712829	2543292	4894942.6	4123129	78204318	19632128.4	49834217	1014766775	1251138.8	2466639	13314922.5	15891092	4035116.8	28252824.9	10644442.8	8831908.56	1609526.13	468851533	8786196	1430048	4206269.3	11564971.4	168134426	6605103.8	59687352.0	23390727.6	49021108.2	6325301.0	2844629	961906.80	17172253	1147525.9	3278712	3286438.1	838703.23	3422202	544604.9	1671102.2	355520.69	46248336.9
IXO_T2	150340125.6	136168577	5728314.9	14192388.8	1549860.5	1311397.0	1441877.44	7929721	4029594.5	4761521	2773626	2834970.7	50734080	79361669	7895076.4	82644614	170223428	1109680.4	3637760	2131973.0	11241140	5436049.4	34253119.3	4591993.1	7709978.65	3505159.30	778519499	9603466	1186074	2858184.7	2111085.7	152029943	5122633.0	17990954.3	10092609.0	7421508.9	5850770.6	2745095	878156.19	15303295	1288620.7	3236465	2941710.9	1198309.52	3637243	599868.3	2441585.6	444432.88	82224588.2
IXO_T3	25465415.5	155980642	7033839.9	407737.7	2097919.9	1286249.4	1290521.26	6186066	8138233.9	5448498	2281262	1108920.1	28560416	77335970	15594264.2	77846436	149961668	1194205.2	4238117	1879640.3	5080454	32973846.7	2547619.0	33990889.2	571275.28	226918.03	310989013	9670881	1423141	1890636.7	2558457.9	214500464	98763667.2	31103768.0	39687258.7	153123129.7	5968000.5	2773343	903687.68	13427014	1111604.6	3283823	3544810.6	155185.78	2553242	771309.7	1531473.2	398107.95	89936100.4
MIC_S1	98287053.5	141723481	9017081.7	12276224.1	1589725.9	1164164.5	1180297.20	16290045	5478135.1	4860110	1607337	3497801.7	55989894	77765366	31792456.9	100780244	1218170917	989024.5	2797457	37792279.1	29500542	35602828.6	8728353.9	19313541.9	4147383.05	2393428.39	94509488	9246647	1312879	8437191.7	5855133.1	247919294	108199426.9	3910839.8	27237228.7	160421946.9	6242678.0	2566001	763973.11	16242080	1272575.3	3251011	8387185.4	1018451.96	3006600	3030915.3	2426149.8	346100.29	88163530.0
MIC_S2	98040464.1	147506133	6962059.0	6704241.6	2015036.2	1105323.2	1229897.67	4177395	5041151.3	6097397	1248235	3233446.5	42880719	80638078	6983873.5	122267115	1159555582	1229280.7	4658586	35495741.8	10773450	37753794.0	35856279.5	33321754.6	13179021.08	873278.44	958245574	9934386	1314520	3134970.5	10567528.9	236391660	110569044.7	47614285.3	78781700.5	162985745.7	6434488.9	2738553	876481.32	14740204	1278917.8	3522268	4257136.6	404975.68	2900958	463021.9	2086787.8	226419.39	98542462.3
MIC_S3	57046366.8	163354027	3150895.5	380821.0	339552.8	1320335.5	1192692.34	8210875	9724703.2	5401365	1572655	2661841.3	41074636	82060127	22826777.6	95130284	1150473405	1092161.8	3711005	35493319.2	21035467	38554536.7	33424334.2	29048516.8	593302.75	176732.47	279236687	9490564	1331443	1922320.7	8004708.0	230628081	116115223.7	56526394.7	100374989.1	164846845.1	6160849.8	2739313	906501.35	1012077	1478734.8	2780154	3303633.1	0.00	2715895	620960.0	998974.7	38756.67	93957901.6
MIC_S4	149099711.3	149594343	5255462.0	17915803.4	1079823.7	1197315.3	1287277.35	14548331	5214778.4	4828752	1605207	4255323.0	56165889	79336627	26921066.0	124843085	1212102572	1017562.3	4387964	33490028.8	18390962	22321813.4	8156077.1	2507570.4	7696126.55	4167898.49	42554299	9522949	1340192	1340402.3	6528073.2	230845773	20808153.2	16658880.8	85236949.7	79578867.7	6853699.0	2772883	791056.13	15129444	1033155.2	2612734	3754466.2	363586.18	2645942	732895.2	1006140.7	136197.91	78266489.5
MIC_T1	30490427.7	161940115	8081171.7	0.0	1708272.3	1105144.6	1251802.81	2640005	4701876.9	5010740	1602468	1958964.7	42818315	78185536	9674016.5	84051650	1147758722	1046516.6	3669122	35097363.2	9365668	42724902.5	32677642.8	28504273.5	577640.50	379919.24	50635259	9268799	1423800	2219633.7	2765086.5	238262204	123949027.5	61325314.6	108547271.8	179286334.0	6521704.8	2601706	865776.46	15319808	1515419.5	3065741	4686847.5	603155.93	2833891	2657070.1	1044581.0	129711.37	93296743.4
MIC_T2	76378779.3	148654023	4124623.7	7412387.9	1778168.9	1499918.1	1395770.57	4364299	8860962.9	6299034	1225956	1848944.6	41063880	76451340	15206900.7	74377411	1007143291	1192507.4	4249749	47681715.2	19260189	5867898.9	47636619.1	24818810.0	1015324.54	304221.89	869907919	8953690	1345098	1204653.4	7760106.9	18736398	88037965.7	66200590.4	80741122.7	115108767.8	5860607.2	2551183	777868.94	5840745	817064.9	3472494	2585028.2	383835.56	3497271	731440.5	1275687.6	162819.60	86420461.6
MIC_T3	135439380.8	134224554	7493351.7	7531136.9	1535026.3	1441750.6	1191565.74	2682414	1814399.0	6213041	2850760	2380203.1	46043003	76568786	15418573.7	119891397	109307393	1128681.7	3567373	19749748.3	14727485	1904342.8	13224488.0	3330244.5	7929351.16	3730793.56	156678714	9701951	1444366	2390283.7	4940463.6	128458593	5606164.6	7382171.1	682011.6	7913968.6	6355561.6	2687968	849586.95	3059302	716648.1	2493780	1014722.5	1220621.56	2879495	599259.9	1976215.2	554900.55	38302625.5
SPA_S1	46991020.1	127894328	6344630.8	9216769.9	1635356.6	986501.6	1043336.86	11029403	8372708.6	2411478	1286634	3468557.9	7668596	76661056	6552528.6	98399581	892126230	895104.5	3625130	31120065.4	24242912	39689371.2	989898.6	971875.5	116480.99	0.00	65606554	9141445	1181639	2242803.6	4885190.0	177609522	37958230.9	32591423.9	27220230.8	171223483.9	5331844.3	2227337	110556.54	13455733	1912255.2	2740324	3255535.4	83776.30	2617330	590365.6	390391.7	0.00	111070585.3
SPA_S2	178318873.0	173617934	5683996.5	11161354.2	368702.4	1460794.5	1514016.88	5741609	2226569.6	6027718	2780879	1893444.3	44876627	84974308	42051901.6	113136314	662415404	1155221.7	3651498	24405605.0	6290352	4719257.9	12278863.8	1052055.0	9323493.23	4073183.28	637132508	8908991	1429867	1373035.8	767832.1	82648611	1822113.5	8842563.1	1531029.4	3127201.0	6641454.8	2872993	907954.55	16047468	1178777.1	3058502	6490241.7	1200602.40	3935233	741148.6	2416943.8	462117.43	7138473.4
SPA_S3	95097037.1	169210876	8639442.3	16339911.8	1700207.0	1138747.3	1158570.75	5646097	5536156.1	5735019	1166693	4693119.6	50854436	79682316	29283407.2	111632201	1183484080	1100279.9	2518996	14485602.1	7596898	7677453.6	34276411.5	27007649.8	1598946.84	831176.35	48208391	9675852	1446298	1206197.2	8881076.3	245196013	124021438.4	66218982.1	122391830.7	178767190.8	6368494.4	2879354	931861.64	12644292	1077653.7	2567131	1713823.2	542624.77	2891686	2733326.8	1517613.7	226454.18	95733855.3
SPA_S4	3895487.2	147714407	6124911.4	8181996.6	1881045.6	1267071.2	1543706.65	3506543	1978181.3	5572368	1924303	2223956.7	7282050	76155402	2287263.4	59060761	231707675	1166213.2	9635256	6052610.3	2742740	17028964.3	0.0	0.0	8942678.56	3958359.51	428299334	10239886	1417882	1854391.7	5272182.2	13118158	0.0	0.0	0.0	807245.2	6057859.4	2674089	832883.54	11026221	774269.9	2815259	2787537.6	1115726.91	3298106	2658671.4	1089025.7	629197.58	75271893.8
SPA_T1	107460364.0	137130101	10462870.0	20248406.5	1509112.6	1477134.0	1119958.76	4913872	8992897.9	5832842	2762092	3128841.5	44797085	75170127	20708556.1	95137546	1061866947	1183788.1	4264342	35043667.6	5030190	10485772.5	6873054.9	33652318.4	1327706.56	655258.82	940702093	9732164	1362539	2464915.1	10147841.3	229386516	100862185.8	54914628.7	80983974.2	153931555.6	6474833.5	2647060	880514.19	13355482	1407056.1	3426539	3886063.6	637924.58	2638637	792563.8	1695741.4	246607.49	88565271.4
SPA_T2	167487894.0	150081065	5962989.3	7461953.0	1426901.7	1547281.2	1494520.06	2768670	1630493.8	5907189	2090750	2248458.3	34635163	76776868	4107717.7	111166410	330104265	1136734.0	3307350	2941895.5	1680864	0.0	3092266.1	0.0	9045582.79	4003282.87	118102365	9077917	1342164	1709965.0	674800.4	39111801	0.0	18626274.1	0.0	0.0	6065537.6	2706043	857104.83	13151890	422249.9	3763231	2382019.5	1199563.33	3298676	676641.2	1972911.2	412537.78	16262321.4
SPA_T3	23332176.4	143793660	8732072.4	3358037.5	1795174.4	1135663.4	1184543.72	6585891	7445051.5	5854836	1893084	2502909.0	35915686	74831585	15536618.3	97837504	1109988458	1188232.4	3967365	36015171.4	9125840	36375771.2	36846481.7	33688759.0	812335.00	455324.11	897361975	9445586	1511381	3182692.7	8088650.7	233831385	105854046.7	12726821.8	54250592.6	158700500.2	6551141.3	2777946	845038.87	11357146	900447.0	3096674	1132088.9	616124.14	3037582	2654258.4	1408038.7	309658.17	72568319.9
SYZ_S1	182539611.0	154789398	8560877.1	14149162.9	1699665.1	1205619.7	1497075.34	3083652	4713819.8	7099544	3157440	2801906.7	13886154	83403157	13467883.2	32223832	271560955	1360413.8	4054659	16966365.4	6338127	14063713.4	39302220.5	19586240.0	2633068.16	4389599.06	44899349	9685531	1490872	2682559.8	2528878.7	194454575	17852798.9	22915034.7	23311868.6	20443129.0	6293025.1	2960642	939288.72	13592973	1481732.5	3239595	801961.0	985084.79	3641669	2672587.4	2233704.9	303230.03	46903193.7
SYZ_S2	103592692.5	131011101	9528690.5	11349589.6	1560344.3	1198234.7	1220266.37	10491092	2716163.2	6182038	2140907	2258430.0	48167376	76592049	20544642.8	85817010	1052628723	1171073.0	4161500	33479205.2	21235224	28955161.5	32766983.4	1639663.7	1453567.76	1037686.64	44947969	9580986	1372699	2480812.0	8607404.4	225489781	60041492.6	52960156.1	2668467.7	96062058.4	6356494.6	3007851	939028.94	12015783	980979.7	3123651	3080896.4	921132.98	2469160	2802560.9	4910072.8	192659.08	84750077.2
SYZ_S3	166441685.8	159830965	5090172.5	379440.5	0.0	1561632.7	1374737.96	2388655	6839194.2	7156142	1697652	1360599.6	19770543	75956582	768408.1	34765011	83012613	1164824.0	2221920	20086190.8	1221122	0.0	0.0	0.0	8598555.70	3724095.74	340939472	9666776	1509028	708385.4	0.0	9572208	0.0	0.0	0.0	0.0	6083172.2	2990547	983420.77	0	879864.4	3739938	806885.9	1301214.05	3756840	771366.2	1655876.2	612115.29	509449.3
SYZ_S4	96113751.9	140188014	20747241.3	7862090.3	1641490.9	1360179.5	1221992.12	4650200	892889.3	6294562	1478670	2718028.5	50926660	80381583	24824309.0	90333523	1137662865	1159422.5	3445055	33867814.1	5141416	32883015.1	19969738.1	25060391.7	3604696.39	1732185.49	89162739	9432772	1316448	2510232.6	8461835.0	236479326	98419740.1	61084740.1	99705650.1	149945489.4	6516100.0	2829967	874012.75	14049700	1947807.6	3438508	4838385.6	1134789.20	2907815	525909.1	1478286.9	407695.31	98081600.6
SYZ_T1	32014587.1	138946346	7808401.5	4227047.5	1705438.6	1038743.6	1245926.29	3435079	4299565.2	5656045	1907185	2302435.7	31016808	77939389	15130713.5	101787425	1178470941	1109379.0	4071159	36076594.7	17181115	16285072.8	33001239.5	28234574.5	710353.43	13402545.79	852173722	8850014	1426821	2320241.5	8901463.2	244850422	136696707.7	63572509.2	112855960.9	23011565.8	6305851.1	2952623	975329.09	14199054	1399738.2	2420455	8139041.6	271240.15	2300516	606754.1	1611448.9	293888.84	83154901.8
SYZ_T2	107471570.0	158556001	4308611.7	14014193.4	1780688.2	1373167.6	1481056.12	3505733	3558456.9	7265363	100671	3318542.6	47116708	79333918	18711570.6	48120870	1111345559	1254872.6	6385357	55273839.5	7458150	1345595.6	52549163.3	24759385.3	1851436.95	1034881.09	978740228	8937850	1579566	4374417.4	11479731.7	225081510	100933244.4	90929965.1	124379845.9	125951760.0	6182967.5	3075837	902947.50	16673703	854781.1	3397399	3176196.1	405228.13	3744417	705783.3	1977715.4	116696.16	88606610.5
SYZ_T3	14644009.9	134818573	4430786.6	1287431.8	507502.7	1112299.7	1055938.52	2678481	10386519.2	5042172	1579078	617711.1	14619550	74419792	8437400.7	54846979	1051612452	1171555.4	5874522	34532828.8	9293389	1591102.3	34149377.4	17255663.5	295001.94	226316.82	733420942	8856779	1356074	2937944.6	11663565.4	185454527	113356541.5	2712722.9	34616955.5	174378265.1	6125245.5	2738257	53663.17	14228070	1022015.3	3143122	2085417.3	44367.79	2318424	737663.1	532936.0	42375.12	91869827.4
MIC_R1	170212961.9	165659637	3198647.7	0.0	1795381.3	1331652.8	1471352.07	2630272	5290373.1	6663514	1458016	2392898.2	23815670	79729575	0.0	7822469	172171592	1221817.2	4610026	9018924.0	6301306	8583581.6	0.0	1137919.5	14692121.83	4602993.22	177830231	9789774	1250198	8646780.1	0.0	12538313	14133959.6	7168589.0	13285062.7	0.0	6707168.4	3001340	915337.19	13399039	1456462.5	3648371	1239820.2	2367071.15	3347507	779313.8	1895200.9	326619.13	5062854.4
MIC_R2	159689205.7	167279317	346145.6	0.0	1694862.2	1549743.3	1596116.24	4395757	314093.5	7045124	1885069	213525.5	4918235	79578175	0.0	0	7062368	1377248.5	663560	654555.7	1124730	0.0	0.0	0.0	9363486.62	3685655.89	30154017	9181794	1436599	0.0	0.0	0	23908212.9	0.0	0.0	0.0	6491877.7	2888521	973307.51	12493275	254695.7	3403873	492719.3	990967.16	3514993	575187.2	5277308.9	156664.96	2627641.7
MIC_R3	178612661.9	133623446	5744971.8	7454213.2	1672427.3	1418563.9	1494760.62	3088465	8476877.1	5787320	1886367	1648986.5	6613154	77509698	0.0	33055997	798784352	1166810.5	3161505	30498750.3	19439737	2695645.7	23937488.6	3898376.9	9621846.90	2427626.78	403996339	9768601	1584250	2632649.3	302676.1	129204847	13170201.4	14131914.9	0.0	19635711.3	6465221.0	3036229	887690.59	14005633	673265.8	3451552	1965913.9	1085853.97	3913250	682840.9	2425155.7	643159.45	70480458.8
[truncated: 946 more columns]
