# Supplementary material for: Metabarcoding and Metabolomics Reveal the Effect of the Invasive Alien Tree Miconia calvescens DC. on Soil Diversity on the Tropical Island of Mo’orea (French Polynesia)
Source: Microorganisms. 2023 Mar 24;11(4):832. doi: 10.3390/microorganisms11040832 (PMC10144827; doi:10.3390/microorganisms11040832)
Supplement: Supplementary file 1 [file microorganisms-11-00832-s001.zip › Table S6_v2.xlsx]

## Sheet: TableS6
Table S6. Metabolites identified with the negative ionization mode. CYC: Cyclophyllum barbatum, INO: Inocarpus fagifer, IXO: Ixora mooreensis, MIC: Miconia calvescens, SPA: Spathodea campanulata, SYZ: Syzygium malaccense. S: seedling. T: tree. R: root.
Sample	M101T889	M101T1311	M101T69	M101T54	M101T85	M101T415	M102T1316_1	M102T1030	M102T973	M102T1053	M102T1372	M102T1316_2	M103T1382	M103T1410	M103T1327	M103T1030	M103T1405	M103T967	M103T76	M103T373	M103T472	M103T537	M103T427	M103T591	M103T452	M104T1396	M104T1415	M104T1339	M105T1332	M106T1314	M107T788	M107T406	M107T369	M107T481	M107T529	M107T325	M108T1372	M108T280	M108T398	M108T437	M108T126	M108T1316	M108T370	M108T498	M108T351	M109T1325	M109T279	M109T359	M109T346
CYC_S1	0.0	665707.35	849869.5	179393.63	149938.80	46557.72	0	0.0	357083.22	6304458.6	4371.221	44662.775	7149.270	0.000	665.0085	660380.4	62059.55	194432.68	812220.31	201554.96	415317.12	360421.3	2581478.8	213489.51	3693877.7	0.0	792129.1	3154084.38	0.000	43655.66	0.00	76230.635	20430.378	98924.868	60975.178	44557.647	3387.150	62536.917	33781.737	69914.719	43822.03	142143.11	10421.621	39606.73	0.000	0	17797939	341905.13	496076.53
CYC_S2	0.0	228152.96	446353.8	180419.73	27229.79	0.00	0	0.0	0.00	3316631.9	3852.567	14279.024	753248.057	13646.703	0.0000	552768.4	3626420.98	80423.77	235115.46	64279.85	81385.91	273837.5	1993145.2	86582.21	3312960.7	44227305.2	0.0	128823.88	0.000	0.00	0.00	43272.083	15856.901	3072.341	20287.164	6707.914	7144.127	0.000	5643.783	30453.345	28514.70	19384.88	4022.485	14280.53	0.000	0	7900132	1054487.05	119555.95
CYC_S3	0.0	0.00	578255.4	77091.23	204054.77	119394.52	0	1989830.2	1338866.88	2301075.9	3471495.981	74068.042	1660945.169	552412.690	0.0000	473787.6	25956611.17	104716.41	188024.39	283255.53	231957.91	192896.7	2254484.9	238610.27	3144928.1	54483363.8	105487069.4	399921.76	0.000	450988.77	666166.86	138426.381	35778.470	29340.869	27537.819	62927.670	1999603.424	82377.993	31108.159	34408.063	180483.26	296962.62	9647.053	34617.68	1921.982	0	6103854	288901.08	316703.71
CYC_S4	1153445.8	1870503.63	815876.9	122488.84	374203.28	146470.38	0	2758512.0	1474939.19	10954901.0	3551617.725	71437.109	624444.694	164323.819	0.0000	694734.6	21264572.95	191073.96	414074.20	365156.78	363800.81	286097.1	2167387.0	241615.93	3106599.2	134744711.2	81569190.4	380724.88	0.000	375155.18	473508.31	142182.174	61479.304	32550.526	62113.117	78997.475	1955845.881	367049.675	93587.108	51721.776	294693.30	308453.45	36929.141	67498.92	2287.954	0	14190948	509236.61	379297.91
CYC_T1	1027116.9	197167.63	740726.3	166860.31	348995.57	85515.88	0	4403317.5	1359514.58	4717646.8	3344764.898	130488.809	1530618.897	521958.650	0.0000	663501.8	21004902.86	173752.97	531973.02	294957.86	379043.85	274152.8	2384608.6	233985.72	3352228.0	73451735.7	119104598.5	436091.13	0.000	492861.66	244607.45	128513.992	54721.004	48303.991	61625.673	64827.944	2105202.182	124126.280	56908.545	41229.624	147348.99	281436.69	26277.859	61260.29	6820.524	0	10901014	154013.75	313788.78
CYC_T2	2478939.8	0.00	711961.1	52765.07	329824.51	89747.50	0	2413778.7	1195821.78	7899311.8	3425448.863	82734.622	1669265.750	232363.279	0.0000	599696.6	21192255.70	135731.22	850902.97	345400.24	330777.50	328161.1	2335175.1	231878.17	3307261.1	140980721.0	82435750.2	559224.82	1575.310	479624.15	1093360.38	171467.472	60824.125	38267.250	30123.612	68647.338	2119133.201	224234.546	75833.276	59207.489	219447.83	310822.08	15302.076	59645.24	0.000	0	11905393	281958.51	354579.39
CYC_T3	0.0	560680.67	542746.6	228442.28	110004.04	17803.83	0	0.0	193200.92	8035676.9	3228908.512	42108.267	1617929.100	216650.941	0.0000	426079.4	17358646.85	133902.77	503960.66	33149.29	189996.25	261073.3	2126838.0	216708.55	3637165.6	82198552.8	8819760.1	57041.78	0.000	0.00	0.00	46343.154	3888.756	27105.463	7799.221	24136.389	2122649.563	0.000	8370.521	29132.636	0.00	18138.98	3161.405	21833.44	0.000	0	16762948	494141.37	419274.75
INO_S1	1445000.2	0.00	774787.4	282746.62	160892.63	0.00	0	2257472.8	3450554.44	5954248.2	3104562.692	41895.466	1764064.155	216617.393	0.0000	824325.6	18861426.83	209881.02	374355.30	52436.28	142969.75	412947.6	2704062.1	303267.18	4233610.0	76239664.0	58110494.5	646975.38	0.000	455686.68	660116.23	1125723.100	245752.227	31370.940	44469.106	31859.526	2059069.218	124309.664	21507.216	90697.010	48118.92	283967.69	7267.158	86385.25	0.000	0	20902030	284627.41	537139.68
INO_S2	4111906.1	92178.79	562619.7	29514.95	277906.53	75775.28	0	2196383.3	1231575.28	7275774.4	3000615.285	45450.502	1704850.039	733796.067	0.0000	617059.1	19330248.88	100853.47	355394.86	378042.85	426313.37	300716.9	2355141.4	241779.67	3229694.8	14116861.7	131671272.8	586364.53	0.000	432706.64	609539.72	1108360.349	50798.042	142447.429	136837.583	46921.812	2032454.907	65167.558	62245.455	44922.479	116869.05	286949.36	26414.824	47419.78	0.000	0	6640721	55495.58	205420.62
INO_S3	964220.0	524205.50	713108.4	135079.84	333378.75	18054.96	0	1438784.2	1147836.19	5700623.0	3794219.880	114064.399	1553106.442	674203.477	0.0000	542117.5	23660744.33	131927.30	266347.53	357788.59	425476.47	302340.9	2301262.8	212665.55	3262716.3	80544240.0	139057960.1	300482.96	0.000	370444.28	424667.90	80476.544	50004.910	37179.207	61123.624	61845.702	2127239.572	38058.003	33863.232	17834.076	54702.52	281936.18	16690.452	38850.01	0.000	0	3939540	94110.76	199496.75
INO_S4	1531836.6	0.00	361746.8	20173.78	243174.04	171647.61	0	2005399.7	1029532.45	4400842.9	3253366.952	48922.147	1615864.128	461186.327	0.0000	621265.5	29869732.71	144686.87	269822.72	226262.20	154592.84	269493.8	2137082.9	277909.25	3151708.7	25771825.2	104405545.1	470417.08	1164.542	458707.49	695954.49	2091090.876	906726.452	16913.723	73560.010	34770.752	2084121.317	73790.998	38714.089	46497.903	74826.41	311649.24	13569.387	63520.55	34834.348	0	6396690	64527.27	319208.25
INO_T1	235311.8	0.00	383313.2	45592.07	273485.54	130749.08	0	3828216.0	1822866.38	2110794.7	26111.635	65455.863	28959.225	61986.601	0.0000	861534.9	6779219.72	240891.84	1451286.40	1991870.54	1052800.80	498018.0	3591270.4	287686.15	4817952.0	1791221.2	19506700.0	850399.04	0.000	474089.25	550136.66	221063.785	93874.476	13151.400	72372.944	60549.199	31945.786	647122.077	137255.040	124083.382	587693.06	304358.08	103260.077	80695.07	318533.468	0	28644572	91404.84	923588.86
INO_T2	243354.8	559304.37	1139693.1	227065.56	240601.31	0.00	0	0.0	261661.04	27808254.9	3187696.185	44898.581	632057.328	32962.984	0.0000	599989.6	490213.17	96089.88	1273351.60	507584.51	621629.31	423700.1	2873982.8	259418.17	4120518.8	133277006.6	47792018.1	296018.26	0.000	0.00	0.00	250215.972	96726.133	22947.147	71311.341	62680.084	1900786.398	86363.258	36046.384	60505.634	61233.15	211135.67	52086.563	83674.35	0.000	0	13389097	203359.53	482307.96
INO_T3	898712.2	531614.32	756672.7	135792.28	265097.85	49838.96	0	1167687.2	1312704.65	5229894.5	3558591.286	113448.559	1614128.266	766204.303	0.0000	646066.5	22056022.12	205705.14	1643678.78	841225.35	947955.67	407434.6	3354350.8	278127.04	841157.6	137578980.6	91067543.8	323169.39	0.000	355805.87	420286.39	163778.249	82158.302	20033.365	102251.908	49707.661	2042219.848	147830.553	85888.947	41127.914	234556.94	273007.32	14391.043	66040.43	5464.412	0	21434850	123026.68	727431.10
IXO_S1	0.0	0.00	611614.9	151547.11	381540.66	69383.55	0	17102781.5	1790221.46	7822781.3	3378708.759	99120.698	1647325.369	228351.614	0.0000	803672.1	23669334.15	264648.52	539306.64	457466.68	485954.00	357291.4	2635790.3	273946.08	3713612.1	27412940.3	78728342.0	337141.42	0.000	437393.23	835681.46	191673.108	91135.399	27514.655	36658.868	100971.514	1937004.629	32874.921	72568.578	74475.661	156434.26	306717.46	33573.937	69957.81	6804.086	0	4085278	394173.79	350453.00
IXO_S2	0.0	550460.37	787338.9	243017.57	113463.15	0.00	0	0.0	75604.52	397111.8	2752730.372	14732.566	1851978.270	382891.771	0.0000	123792.1	17216298.07	96728.13	1211045.82	1797447.33	687914.59	386357.6	2083176.1	186090.42	3832714.4	84675064.6	12457030.4	190518.81	0.000	0.00	0.00	30469.094	0.000	30265.042	50228.450	11410.823	2092283.318	0.000	12513.746	21341.241	37692.77	98904.47	5794.665	18139.51	0.000	0	11146779	255630.41	325975.86
IXO_S3	0.0	755646.90	476042.0	226192.27	0.00	0.00	0	0.0	35173.72	2939627.5	2851467.997	58242.917	1941238.951	434175.203	1179.1130	368601.9	25320014.98	87935.25	316749.09	40607.18	107481.20	294213.4	1723051.1	161325.27	3192105.5	80715598.8	134584187.4	119886.18	0.000	0.00	0.00	35471.880	16627.554	29696.723	33175.539	33546.387	2070200.368	0.000	3825.894	14657.087	12533.96	57944.11	0.000	25574.06	0.000	0	7543073	1061652.83	137210.60
IXO_S4	787962.4	283197.71	645594.1	133614.88	277168.46	14690.47	0	1186102.5	1371301.64	1484199.0	3615556.502	119198.017	1675599.177	460684.144	0.0000	628064.9	28843455.93	197433.21	329657.34	278882.34	438321.32	296457.0	2254433.5	234111.50	3200154.4	135038193.5	89932298.8	413752.84	0.000	501410.10	599581.00	122183.910	42571.175	18120.007	59096.405	52161.262	2002499.505	15442.870	39799.599	28304.326	76530.90	307180.42	10296.644	36796.07	0.000	0	3022970	381766.82	194487.81
IXO_T1	648561.0	0.00	177298.5	0.00	329551.58	149296.70	0	2048387.8	1095939.55	556873.7	3296914.385	76814.974	1652297.761	499896.747	0.0000	469001.8	21981429.50	95726.90	88132.48	169587.22	265207.95	173178.5	2104472.5	253591.83	3125627.1	23612916.2	134675847.6	402549.15	0.000	485315.36	486677.94	151922.924	42528.777	6235.075	33758.319	52290.422	2093446.572	481822.781	77463.266	44344.155	259793.97	285662.03	17654.936	53564.65	53240.386	0	17506832	463435.77	389899.46
IXO_T2	214371.4	0.00	234845.5	0.00	213599.94	293148.36	0	3253207.1	1677589.65	6745431.6	3484138.865	89130.682	1587077.509	534861.644	0.0000	745572.1	23923995.33	183663.67	25873.04	62840.02	272874.70	266792.0	2235437.0	251347.18	3202869.4	10984669.3	82595463.9	229426.12	0.000	455615.80	268199.17	67759.316	42234.222	5236.582	20386.044	41975.540	1863522.053	374223.632	99566.242	90198.936	165565.24	294815.96	57946.293	65202.66	214575.462	0	12120359	405218.23	278371.15
IXO_T3	191091.0	458555.81	736797.5	223613.32	187060.95	0.00	0	0.0	60128.01	4076717.7	3291474.566	28343.360	1713026.448	238576.055	0.0000	192167.4	24750197.92	99769.49	927315.06	529876.26	589021.15	393098.7	2566762.7	230442.01	3972934.9	80269827.3	16606290.4	43569.96	0.000	19700.97	0.00	15334.454	24591.846	49466.315	106614.813	44215.200	2106246.697	0.000	3502.719	69321.889	38550.63	33332.66	3606.778	33352.12	0.000	0	3561364	428791.08	116172.20
MIC_S1	1691070.6	41409.51	443069.0	25826.64	304048.38	266691.02	0	4115853.5	912981.20	13648186.3	10851.432	84469.090	37421.268	0.000	0.0000	735157.7	944048.90	188058.84	343899.74	15572.19	371286.37	221710.9	2155075.3	274756.08	3354211.1	247464.5	7235910.2	1350065.36	0.000	413476.93	553675.60	139627.949	28538.402	17826.206	50765.811	55161.957	4467.409	254798.756	76485.293	65006.643	181897.66	312789.75	55917.194	32178.81	125533.198	0	9631084	412043.05	293324.39
MIC_S2	0.0	353991.05	282446.7	237765.02	0.00	0.00	0	3317266.7	906455.15	0.0	3130698.885	32262.766	169297.792	93041.966	2499.0893	511333.6	11510979.16	167340.04	170186.27	33156.27	0.00	118741.8	931008.7	126942.70	3303002.6	63275646.0	5927225.2	70523.13	0.000	0.00	0.00	8537.739	6038.766	0.000	6905.043	6511.915	2044045.357	0.000	14833.746	11614.878	10614.97	0.00	2828.365	17002.20	0.000	0	3462689	251739.82	383697.66
MIC_S3	0.0	445598.32	973729.0	263065.51	412935.35	925431.28	0	2969066.2	43610.22	0.0	0.000	19932.360	2184.306	0.000	0.0000	487136.2	0.00	140693.06	981653.95	561640.44	574579.66	256224.5	2210627.3	251651.41	3773131.1	10892252.4	0.0	4573178.71	0.000	14588.89	0.00	49812.178	22734.556	193393.679	8502.361	24530.461	1777.331	0.000	64513.927	143439.649	349904.73	145177.87	13256.078	23792.23	0.000	0	32895432	815462.04	652229.33
MIC_S4	0.0	599842.37	603515.1	202791.90	102632.45	0.00	0	2811221.8	495887.50	0.0	3076876.620	39950.641	1900708.552	330093.923	0.0000	485638.4	545100.87	159412.58	1161109.33	543477.78	718442.77	621618.7	2864374.5	138567.02	3990528.5	111629039.7	38606756.4	52541.41	0.000	0.00	0.00	92085.268	29337.052	24800.525	39920.160	45818.984	1971378.110	0.000	13194.770	31813.286	29963.21	80325.93	0.000	15370.39	0.000	0	6366693	114437.68	329667.37
MIC_T1	2352615.2	396685.63	377737.9	28702.87	369431.74	267821.04	0	844601.3	1124559.68	5850904.3	23190.429	61341.408	129356.585	38102.717	0.0000	755490.5	4823411.57	229605.51	1054149.89	1503677.17	553364.13	379870.6	2698393.2	307207.65	3946327.8	39964477.1	26635076.2	777357.15	0.000	370329.92	371848.34	260748.521	109893.297	103089.238	246835.191	80350.939	22771.369	522434.373	97969.653	66800.690	376411.29	282346.11	105483.384	47202.32	0.000	0	18341697	201848.90	942294.05
MIC_T2	1080863.0	0.00	955137.7	164432.83	322759.34	126038.86	0	1038286.4	1637323.33	6834302.3	3626812.534	71232.530	1650593.107	141931.794	0.0000	1002731.0	13341919.09	240597.54	2112786.03	903782.07	954712.35	450118.7	3461713.4	314610.32	4652681.6	59127583.2	56030014.4	469008.96	0.000	511617.80	713653.71	204368.423	99269.682	50665.792	115359.782	86877.363	2012053.537	9091.240	95919.862	69250.996	162158.33	295540.52	21990.006	92935.31	0.000	0	4335174	446359.45	358103.84
MIC_T3	4388308.1	0.00	699279.9	113035.79	284214.92	201623.28	0	1399567.2	2893945.75	9153451.8	3021217.152	44751.605	1741639.146	133746.457	0.0000	961987.6	2119075.87	172078.66	856222.24	502571.55	596467.46	363074.5	2728385.5	292427.29	3772565.2	132281233.1	59780000.9	625812.39	0.000	439125.46	1071037.26	200691.202	101660.830	214920.287	97442.799	108296.301	2055766.681	11180.289	90561.242	54246.469	247038.49	289328.61	75994.728	69445.55	0.000	0	5096788	787800.95	338786.60
SPA_S1	1639542.4	2116932.25	3868117.7	1007373.30	470408.07	253313.45	5850223	4956438.5	6551320.61	19303102.1	0.000	2472770.606	0.000	0.000	2013748.1400	1241275.0	0.00	438501.78	4312873.33	1474980.54	2040570.30	822280.5	5550555.3	492896.95	7631558.4	0.0	0.0	97763315.53	6415138.063	1400083.52	529046.27	1560092.526	945755.654	1695883.368	396240.666	388031.177	0.000	3397668.472	678492.136	517050.354	2374761.43	1693679.48	500673.062	430417.53	2915669.171	1218476	99593818	2398014.88	2670683.30
SPA_S2	1480672.1	0.00	563309.8	40857.96	346047.58	217745.54	0	2167935.2	1377237.87	5459133.4	3570166.693	20295.211	1673943.517	200847.064	0.0000	552816.5	24558350.10	178778.85	336531.22	300147.68	280211.35	290293.2	2328179.6	235590.48	3351794.2	283188.0	89155373.5	352083.99	0.000	479109.86	498727.20	177699.586	73214.310	36751.931	94007.572	63385.387	2139265.440	472104.272	31403.817	30880.135	251811.89	291688.32	19091.179	47766.46	0.000	0	15384962	449467.57	392418.14
SPA_S3	2476578.1	633567.01	667327.3	114840.87	282690.19	202193.51	0	1726387.0	1197223.62	33413794.4	19877.313	87981.979	128691.115	24579.874	0.0000	844483.0	4297346.85	216762.10	958708.77	330042.64	549784.68	390715.7	2664213.7	285390.28	3800116.3	48480127.0	23960016.0	666308.15	0.000	279022.91	649136.00	216463.824	143963.567	2228970.408	98701.677	143168.808	17039.659	39546.605	75840.167	65720.209	158825.20	283448.30	58579.657	39853.83	12958.393	0	4263284	246439.85	382124.13
SPA_S4	1115990.7	255251.71	522300.2	1664.52	246858.01	102871.17	0	2247900.3	1649674.14	6911834.4	3496290.940	84571.790	1652030.403	606625.400	0.0000	769867.2	21200895.36	176200.69	172682.44	302316.94	353651.48	264277.1	2257600.8	247502.49	3220364.9	10291287.2	114431309.4	256674.43	0.000	517731.54	178895.15	91290.860	42811.150	24332.175	50620.562	32295.230	2118882.893	19233.895	47114.073	40167.416	68978.76	310693.71	4706.373	50568.17	0.000	0	2290324	100461.31	177267.32
SPA_T1	0.0	489716.72	841198.4	230639.48	301175.29	30591.89	0	0.0	184696.70	0.0	3184358.715	29006.641	1638005.800	228557.597	0.0000	456434.5	850428.64	114482.71	429989.74	68658.74	355397.65	285055.0	2171348.7	185077.96	3552400.5	92836344.4	35697705.7	61022.90	0.000	0.00	0.00	120804.534	18065.977	116884.947	23395.300	18072.914	2045698.929	0.000	33038.958	37644.860	157463.23	17195.28	15205.030	45347.38	0.000	0	6021744	901779.65	132676.45
SPA_T2	903313.0	588765.17	739325.9	80688.93	306847.37	0.00	0	426936.3	1238213.42	2787509.2	3208853.137	123632.763	1587124.966	523604.492	0.0000	536999.5	27982303.74	197354.82	1332252.15	688602.89	693788.16	379949.2	1292024.7	226096.53	4061678.3	105546474.7	106864496.7	221214.26	0.000	301769.57	677390.25	135925.139	64661.292	44508.375	257239.496	49008.923	1895904.937	143076.722	24132.566	48736.399	156104.62	227763.77	19223.782	53896.98	0.000	0	8193547	696886.88	305666.18
SPA_T3	0.0	276028.46	804874.7	231236.94	82354.31	31466.97	0	2931404.2	90056.38	4253503.5	3129171.357	6259.764	606801.304	159558.181	1198.0691	254212.8	11968080.10	127934.99	1250285.57	74321.03	302341.95	459081.2	3113670.3	229459.64	797142.3	132593780.0	3044459.0	59924.25	0.000	0.00	0.00	128188.925	58461.110	98162.470	41672.817	14332.782	2116430.286	0.000	2968.752	39189.528	27571.73	0.00	8794.135	20463.55	0.000	0	4001933	682285.11	182948.18
SYZ_S1	1242342.5	0.00	648225.1	146352.57	300788.01	69297.59	0	1646861.6	1153317.51	4728052.8	3604399.680	150934.728	1681445.485	479175.906	0.0000	461327.0	21474060.41	145237.51	604765.87	390888.44	326879.55	299304.1	2380016.1	239478.19	3350782.3	49284349.4	85820168.4	330051.86	0.000	451436.77	542051.86	111628.770	69163.651	34104.608	56639.624	52513.896	2011275.067	34317.153	43442.808	28087.275	151781.58	270763.09	20589.741	29672.12	0.000	0	5287601	427012.95	270344.83
SYZ_S2	0.0	724036.20	513822.0	198332.57	122994.21	0.00	0	0.0	950641.59	0.0	3313315.827	48962.394	1672730.607	109592.210	0.0000	466332.8	668942.64	144401.33	1214113.82	44029.37	73220.73	776556.8	1430203.1	124857.51	4029469.8	106501442.9	4951134.0	146265.97	0.000	23946.21	0.00	15708.156	13005.510	5954.552	19828.114	23618.798	2078176.473	0.000	56981.688	56961.909	112473.55	78531.84	7219.865	25066.46	0.000	0	22965610	687539.32	578414.15
SYZ_S3	832032.0	199310.64	778290.8	211418.13	299155.98	44499.50	0	949848.5	1062385.06	3090455.1	3654509.211	80051.678	1652765.690	239198.543	0.0000	669873.6	16361918.30	158069.03	439574.30	531149.41	613372.06	369744.2	2643436.7	267369.87	3713469.1	119291120.9	67705911.0	520325.23	0.000	487889.61	505216.99	191502.963	275015.698	38290.017	3007812.247	68872.735	2058461.305	17332.551	76863.210	31488.640	119232.73	309843.12	18967.907	63247.92	0.000	0	6933259	272611.36	417314.93
SYZ_S4	0.0	437532.72	846381.0	240744.38	142377.51	55387.51	0	3892967.5	993921.51	0.0	3150307.374	18673.332	1755077.534	142153.041	0.0000	481414.8	13218146.87	83463.62	390098.93	61613.84	180839.80	229126.8	2164299.8	134351.74	3576451.8	63867441.2	11252538.7	102755.04	0.000	22675.25	0.00	20753.751	24407.216	15422.598	31038.974	40289.350	1925822.066	0.000	9755.186	23325.630	80041.68	21348.12	7545.946	27352.26	0.000	0	6316858	300143.69	393446.01
SYZ_T1	2612905.5	129295.71	328817.8	0.00	301234.71	276376.94	0	3490428.0	1368982.37	6216874.1	39663.301	86814.205	51621.391	11760.038	0.0000	882025.5	3803711.56	169301.84	169201.69	42540.37	358337.88	298863.0	2180505.7	237883.62	3217569.2	5271498.6	20850311.2	976933.96	0.000	410755.66	864412.33	101228.222	48860.898	24320.827	21407.027	36697.929	22444.024	95028.618	65777.704	49631.233	40800.03	325029.65	31715.587	44618.98	62108.426	0	6342382	353464.62	262403.94
SYZ_T2	254620.9	0.00	156319.9	0.00	211797.35	220064.50	0	2193623.2	1281003.55	5471586.8	3282841.448	45958.072	1793495.015	345485.202	1111.7621	580868.2	21558837.35	153984.64	42793.08	68993.22	306978.27	247984.4	2083515.1	259046.98	3009161.4	10022157.3	132730177.4	738998.89	0.000	488101.14	65246.86	98581.316	48532.996	4756.575	25711.271	31185.394	1949502.079	171178.800	60749.302	73536.073	124580.76	287430.64	22207.858	59430.93	2287.274	0	6963751	371291.33	232668.41
SYZ_T3	3438775.3	258338.82	278311.0	69456.12	279642.85	156711.71	0	2700466.4	959301.79	11094906.2	37661.787	61628.197	91507.125	6549.967	0.0000	752671.7	4287575.05	259297.79	1148162.17	541867.93	901169.67	753927.3	2885254.9	314706.05	4012057.2	29960718.6	22236775.2	667869.03	0.000	411596.25	633702.08	201056.883	120479.037	48219.509	188945.452	81523.435	24516.256	600386.640	118200.144	95283.624	132652.50	303159.66	49499.849	48983.52	0.000	0	18114097	695254.15	367970.50
MIC_R1	428480.4	496319.02	531832.6	183563.87	273609.38	51141.42	0	1741708.2	1164374.35	5974258.4	3576038.696	144392.385	1527289.665	865948.778	0.0000	669272.6	11997461.68	179934.21	580264.20	354329.43	234407.14	243545.1	2162373.6	196003.95	3090616.2	77341122.3	134335796.3	311967.01	0.000	473972.96	104059.65	48084.162	14196.877	20803.948	43182.475	39492.988	1925906.162	0.000	6489.358	8105.976	19785.57	264622.60	64640.389	26839.81	6231.587	0	1042124	91563.86	98518.77
MIC_R2	529105.1	868433.43	843599.6	301132.01	74934.89	16557.76	0	0.0	440035.44	653517.8	3481349.969	138271.713	1700891.390	727760.321	0.0000	505241.0	23056086.68	150093.60	248837.32	183347.21	151671.21	218613.2	1881795.4	178852.74	2828071.8	81427982.7	85490848.2	222720.90	0.000	213258.64	254504.04	47756.454	24354.025	13170.603	17923.578	26786.345	2130682.189	0.000	5332.236	16042.202	83425.76	182865.90	0.000	26586.59	0.000	0	1428513	362533.58	117318.64
MIC_R3	733488.6	86572.28	781866.1	86825.03	380013.72	175614.00	0	2654532.8	1685065.86	7292011.5	3188634.317	115118.112	1687043.215	410933.989	0.0000	839006.5	21458462.87	188558.01	446901.00	259925.19	241220.55	221255.6	1995041.5	221718.90	2926788.9	111030664.5	90223443.2	428998.96	0.000	513228.60	279370.83	42441.676	23565.817	11556.585	20961.201	39448.612	2006276.259	7404.923	19033.462	30392.727	75489.32	281681.13	134905.704	14552.80	7872.131	0	1427126	142570.52	136292.06
[truncated: 5,000 more columns]
