# Supplementary material for: Metabarcoding and Metabolomics Reveal the Effect of the Invasive Alien Tree Miconia calvescens DC. on Soil Diversity on the Tropical Island of Mo’orea (French Polynesia)
Source: Microorganisms. 2023 Mar 24;11(4):832. doi: 10.3390/microorganisms11040832 (PMC10144827; doi:10.3390/microorganisms11040832)
Supplement: Supplementary file 1 [file microorganisms-11-00832-s001.zip › Table S7_v2.xlsx]

## Sheet: TableS7
Table S7. Alpha diversity metrics. CYC: Cyclophyllum barbatum, INO: Inocarpus fagifer, IXO: Ixora mooreensis, MIC: Miconia calvescens, SPA: Spathodea campanulata, SYZ: Syzygium malaccense. S: seedling. T: tree.
	Bacteria		Microeukaryotes		Metazoa		Positive		Negative
Sample	Chao1	Shannon	Chao1	Shannon	Chao1	Shannon	Chao1	Shannon	Chao1	Shannon
CYC_S1	706.15	5.95769400773553	455.762711864407	4.9878925033409	59.4285714285714	3.665389007783	921	4.1467280235179	8889	7.24131611540502
CYC_S2	733.666666666667	5.96797001699069	376.90243902439	5.13832023499521	90.3333333333333	4.25997415035266	937	4.09251806090782	7663	6.25040650479144
CYC_S3	408.615384615385	5.3397704290573	429.31914893617	4.87929371930177	63.5	3.96949801850715	955	4.30382983387059	7454	6.05818563404825
CYC_S4	542.036144578313	5.72105991694338	255.769230769231	5.04712516966368	95.6666666666667	4.35739070895763	954	4.33356639590894	9045	6.42254425773869
CYC_T1	779.834645669291	5.97889937779865	440.857142857143	5.60419349519976	97.2	3.96619684318183	909	4.3436918672291	7839	6.28284763856233
CYC_T2	604.247058823529	5.71064797325735	450.083333333333	5.66398299564999	105.176470588235	4.04438968275366	945	4.41999183160499	8024	6.49888972833806
CYC_T3	677.061224489796	5.8292432908495	472.717948717949	5.42458566745391	66	3.2691841848265	952	4.06994117004878	8070	6.59497332494631
INO_S1	546.387096774194	5.60513386764079	411.78125	5.65019304703794	108.5	3.82053625750291	954	4.27487936912924	8969	6.73346919104717
INO_S2	491.568965517241	5.60204653196127	271.142857142857	4.95589202975398	74	3.84213417631804	943	4.54084939143364	8133	6.45684875109605
INO_S3	552.733333333333	5.67026943796438	290.785714285714	4.75228920356266	86	3.46722935046441	914	4.52499967355215	7345	5.88978821245428
INO_S4	518.12987012987	5.68067732029821	340.15625	4.99754054139833	75.875	4.06462791193257	931	4.27937896125159	7537	6.32177375743513
INO_T1	748.844036697248	6.07893273510599	112	4.41516201275826	40	3.58735512508525	954	4.38333165964516	8534	7.0276111121232
INO_T2	923.308270676692	6.24494445267961	68	3.83072022632757	11	2.26448826763245	916	4.18886920411581	8120	6.59662584126382
INO_T3	818.560975609756	6.11648103854339	101	4.34516047073026	19	2.50864530498285	939	4.23008477712661	7830	6.33085463171333
IXO_S1	657.054054054054	5.92622449838994	302.352941176471	4.97483978693413	57.75	3.77631251361523	928	4.40021874693711	8983	6.63580157927043
IXO_S2	429.442857142857	5.35040799604876	386	5.36761078353644	54.0769230769231	3.59211974007938	951	4.18122002024389	8165	6.16784457129032
IXO_S3	579.989130434783	5.78568050216803	381.206896551724	5.30547170743761	110.571428571429	4.22855988547909	908	4.12937437691199	7282	5.80689361596891
IXO_S4	557.5	5.68653457367037	395.033898305085	4.25787784943192	91.1111111111111	4.09086303253729	964	4.27198030765242	8384	6.4522110944834
IXO_T1	634.641304347826	5.81559756134533	250.105263157895	4.77798707669536	108.875	4.20756086266903	954	4.33181206194097	7851	6.18344419333899
IXO_T2	347.428571428571	5.18254016558866	433.8	5.53717975535981	110	4.37029709847118	945	4.3680504959509	8840	6.61131056108838
IXO_T3	474.25	5.56866138830127	118	4.16980215170038	27	3.10371524047013	942	4.34722348640538	7960	6.23309881625415
MIC_S1	697.459183673469	5.86067385352405	400.529411764706	5.63515046690132	103.95652173913	4.23909567751132	927	4.44580874842576	8834	6.89783392440655
MIC_S2	587.238636363636	5.71453997254593	490.5625	5.50203259113189	74.1111111111111	4.03407794566426	957	4.17997493168504	8111	6.50433789517694
MIC_S3	609.011363636364	5.8796667824903	541.245901639344	5.70498946545918	152.533333333333	4.63938027561825	943	4.19830669588092	8919	6.99477863875188
MIC_S4	687.11	5.91036463262327	236.1	5.11353591122846	69.6	3.8915503740223	950	4.1020375193853	8052	6.1476208395391
MIC_T1	603.346153846154	5.79023383687453	355.333333333333	5.34966907916797	68.5	4.01743741645157	944	4.06558724229847	9332	7.35788880394365
MIC_T2	845.789473684211	6.12721430857679	402.2	5.16234934088529	96	4.24875131031851	952	4.19983756229939	9531	7.04924383937881
MIC_T3	601.216494845361	5.77690987848886	130	4.24038010316727	31	3.20060088883092	930	4.40944753716638	9710	6.82301455842117
SPA_S1	487.5	5.55424843336086	228	4.72895559076996	75.8571428571429	3.88022296631042	844	3.8941881801699	10117	7.58421403619421
SPA_S2	477.137931034483	5.5120558331529	412.386363636364	5.28332510568272	140.8	4.27169371733528	930	4.35563441731011	7856	6.32956638713646
SPA_S3	415.571428571429	5.34615490995791	274.571428571429	4.96004633911976	63.6	3.84395337978549	960	4.13314353746197	9511	7.39203733190129
SPA_S4	532.5	5.72087340478439	433.533333333333	5.61437180305495	65.5	3.92297948165307	918	4.19403222334138	7464	6.17736800554079
SPA_T1	689.347826086957	5.89426157494836	348.923076923077	5.01040144881275	55	3.50964691648158	957	4.35717887231192	8830	6.81937768688985
SPA_T2	594.05	5.73189282214166	329.181818181818	4.92752576426527	60	3.90204404199177	908	4.46455533383722	7991	6.22496199175426
SPA_T3	575.09900990099	5.74268318098609	464.977272727273	5.64491516049969	51.75	3.68637611774153	947	4.30509152561535	8600	6.700178052166
SYZ_S1	812.456692913386	6.07278124626978	348.193548387097	5.11676420505083	94.0714285714286	4.25187294809554	951	4.52284389532154	7599	6.22665268723422
SYZ_S2	569.045977011494	5.6693561845031	341.75	4.96120056054051	88.875	4.17512410841515	961	4.38570440596647	9249	6.78607841518279
SYZ_S3	681.357142857143	5.93503604392687	260.333333333333	4.98877371027096	77.7142857142857	3.97240441001487	888	4.97446030161166	8432	6.75345165756579
SYZ_S4	679.362745098039	5.84373649495653	104	4.07881610394823	52	2.70886535699653	958	4.23135268527545	8790	6.6296565541853
SYZ_T1	707.694444444444	5.92690776510166	219.117647058824	4.61982952486331	48.3333333333333	3.44765447084635	954	4.10689730622188	9064	7.11715807551207
SYZ_T2	487.6	5.5382297061342	403.066666666667	4.88385757161251	41	3.53869386308626	956	4.35173693227797	7931	6.17055046831945
SYZ_T3	726.468468468468	5.97748493924601	292	4.8446190992113	66	3.16599414603928	922	4.07075293094427	9280	7.13788681218351
