# Supplementary material for: Metabarcoding and Metabolomics Reveal the Effect of the Invasive Alien Tree Miconia calvescens DC. on Soil Diversity on the Tropical Island of Mo’orea (French Polynesia)
Source: Microorganisms. 2023 Mar 24;11(4):832. doi: 10.3390/microorganisms11040832 (PMC10144827; doi:10.3390/microorganisms11040832)
Supplement: Supplementary file 1 [file microorganisms-11-00832-s001.zip › Table S8_v2.xlsx]

## Sheet: TableS8
Table S8. Significant associations between plant species and soil taxa. 1: presence of the taxa for the corresponding plant species. 0: absence. CYC: Cyclophyllum barbatum, INO: Inocarpus fagifer, IXO: Ixora mooreensis, MIC: Miconia calvescens, SPA: Spathodea campanulata, SYZ: Syzygium malaccense. ASV: amplicon sequence variant.
		IndVal										Annotation
Dataset	Stage	Taxa	CYC	INO	IXO	MIC	SPA	SYZ	index	stat	pvalue	kingdom	phylum	class	order	family	genus
Metazoa	Seedling	ASV_82	0	0	0	0	1	0	5	0.8005680	0.0242	Eukaryota	Opisthokonta	Holozoa	Metazoa_(Animalia)	Oligochaeta	Haplotaxida
Metazoa	Seedling	ASV_114	1	0	0	0	1	1	31	0.9096957	0.0018	Eukaryota	Opisthokonta	Holozoa	Metazoa_(Animalia)	Dorylaimia	Dorylaimida
Metazoa	Seedling	ASV_117	1	1	0	0	1	1	47	0.8799596	0.0424	Eukaryota	Opisthokonta	Holozoa	Metazoa_(Animalia)	Dorylaimia	Dorylaimida
Metazoa	Seedling	ASV_127	0	1	0	0	0	0	2	0.8660254	0.0105	Eukaryota	Opisthokonta	Holozoa	Metazoa_(Animalia)	Arachnida	Acari
Metazoa	Seedling	ASV_142	0	1	0	0	0	0	2	0.8602325	0.0105	Eukaryota	Opisthokonta	Holozoa	Metazoa_(Animalia)	Arachnida	Acari
Metazoa	Seedling	ASV_148	1	0	0	0	1	1	31	0.8910462	0.0105	Eukaryota	Opisthokonta	Holozoa	Metazoa_(Animalia)	Dorylaimia	Dorylaimida
Metazoa	Seedling	ASV_150	1	0	0	0	1	1	31	0.9065534	0.0022	Eukaryota	Opisthokonta	Holozoa	Metazoa_(Animalia)	Dorylaimia	Dorylaimida
Metazoa	Seedling	ASV_165	0	1	0	0	0	0	2	0.8660254	0.0105	Eukaryota	Opisthokonta	Holozoa	Metazoa_(Animalia)	Arachnida	Acari
Metazoa	Seedling	ASV_181	0	1	0	0	0	0	2	0.8660254	0.0105	Eukaryota	Opisthokonta	Holozoa	Metazoa_(Animalia)	Arachnida	Acari
Metazoa	Seedling	ASV_197	1	0	0	0	1	1	31	0.9238226	0.0019	Eukaryota	Opisthokonta	Holozoa	Metazoa_(Animalia)	Dorylaimia	Dorylaimida
Metazoa	Seedling	ASV_198	1	1	1	1	0	0	42	0.9214427	0.0189	Eukaryota	Opisthokonta	Holozoa	Metazoa_(Animalia)	Enoplia	Triplonchida
Metazoa	Seedling	ASV_208	1	0	0	0	1	1	31	0.8955911	0.0093	Eukaryota	Opisthokonta	Holozoa	Metazoa_(Animalia)	Dorylaimia	Dorylaimida
Metazoa	Seedling	ASV_222	0	1	0	0	0	0	2	0.8180653	0.0218	Eukaryota	Opisthokonta	Holozoa	Metazoa_(Animalia)	Arachnida	Acari
Metazoa	Seedling	ASV_223	1	0	0	0	1	1	31	0.9140257	0.0018	Eukaryota	Opisthokonta	Holozoa	Metazoa_(Animalia)	Dorylaimia	Dorylaimida
Metazoa	Seedling	ASV_228	0	1	0	0	0	0	2	0.8660254	0.0105	Eukaryota	Opisthokonta	Holozoa	Metazoa_(Animalia)	Arachnida	Acari
Metazoa	Seedling	ASV_246	0	1	0	0	0	0	2	0.8660254	0.0105	Eukaryota	Opisthokonta	Holozoa	Metazoa_(Animalia)	Arachnida	Acari
Metazoa	Seedling	ASV_267	1	0	0	0	1	1	31	0.8791740	0.0081	Eukaryota	Opisthokonta	Holozoa	Metazoa_(Animalia)	Dorylaimia	Dorylaimida
Metazoa	Seedling	ASV_269	1	0	0	0	1	1	31	0.8819171	0.0060	Eukaryota	Opisthokonta	Holozoa	Metazoa_(Animalia)	Dorylaimia	Dorylaimida
Metazoa	Seedling	ASV_280	1	0	1	1	0	0	26	0.8765742	0.0207	Eukaryota	Opisthokonta	Holozoa	Metazoa_(Animalia)	Enoplia	Triplonchida
Metazoa	Seedling	ASV_284	1	0	1	0	1	1	50	0.9028114	0.0319	Eukaryota	Opisthokonta	Holozoa	Metazoa_(Animalia)	Dorylaimia	Dorylaimida
Metazoa	Seedling	ASV_285	0	1	0	0	0	0	2	0.8660254	0.0105	Eukaryota	Opisthokonta	Holozoa	Metazoa_(Animalia)	Arachnida	Acari
Metazoa	Seedling	ASV_291	0	1	0	0	0	0	2	0.8660254	0.0105	Eukaryota	Opisthokonta	Holozoa	Metazoa_(Animalia)	Arachnida	Acari
Metazoa	Seedling	ASV_293	0	1	0	0	0	0	2	0.8660254	0.0105	Eukaryota	Opisthokonta	Holozoa	Metazoa_(Animalia)	Arachnida	Acari
Metazoa	Seedling	ASV_304	0	1	0	0	0	0	2	0.8660254	0.0105	Eukaryota	Opisthokonta	Holozoa	Metazoa_(Animalia)	Arachnida	Acari
Metazoa	Seedling	ASV_347	0	1	0	0	0	0	2	0.8660254	0.0105	Eukaryota	Opisthokonta	Holozoa	Metazoa_(Animalia)	Arachnida	Acari
Metazoa	Seedling	ASV_684	0	0	0	1	0	0	4	0.8477912	0.0113	Eukaryota	Opisthokonta	Holozoa	Metazoa_(Animalia)	Dorylaimia	Dorylaimida
Metazoa	Seedling	ASV_1798	1	0	0	0	0	0	1	0.8660254	0.0122	Eukaryota	Opisthokonta	Holozoa	Metazoa_(Animalia)	Chromadorea	Rhabditida
Metazoa	Tree	ASV_144	0	0	1	1	1	1	56	0.9542089	0.0085	Eukaryota	Opisthokonta	Holozoa	Metazoa_(Animalia)	Dorylaimia	Dorylaimida
Metazoa	Tree	ASV_160	0	0	1	1	1	0	38	0.9198662	0.0259	Eukaryota	Opisthokonta	Holozoa	Metazoa_(Animalia)	Enoplia	Triplonchida
Metazoa	Tree	ASV_168	1	0	1	1	1	0	48	0.9128709	0.0313	Eukaryota	Opisthokonta	Holozoa	Metazoa_(Animalia)	Enoplia	Triplonchida
Metazoa	Tree	ASV_176	0	0	1	1	1	1	56	0.9331845	0.0453	Eukaryota	Opisthokonta	Holozoa	Metazoa_(Animalia)	Dorylaimia	Dorylaimida
Metazoa	Tree	ASV_187	0	0	1	1	0	1	39	0.9280767	0.0117	Eukaryota	Opisthokonta	Holozoa	Metazoa_(Animalia)	Dorylaimia	Dorylaimida
Metazoa	Tree	ASV_198	0	0	1	1	1	0	38	0.9433981	0.0287	Eukaryota	Opisthokonta	Holozoa	Metazoa_(Animalia)	Enoplia	Triplonchida
Metazoa	Tree	ASV_199	0	0	1	1	1	1	56	0.9084287	0.0441	Eukaryota	Opisthokonta	Holozoa	Metazoa_(Animalia)	Dorylaimia	Dorylaimida
Metazoa	Tree	ASV_245	0	0	1	1	1	0	38	0.9670497	0.0022	Eukaryota	Opisthokonta	Holozoa	Metazoa_(Animalia)	Dorylaimia	Dorylaimida
Metazoa	Tree	ASV_268	0	0	1	1	1	0	38	0.9718253	0.0009	Eukaryota	Opisthokonta	Holozoa	Metazoa_(Animalia)	Dorylaimia	Dorylaimida
Metazoa	Tree	ASV_284	0	0	1	1	1	0	38	0.9181023	0.0140	Eukaryota	Opisthokonta	Holozoa	Metazoa_(Animalia)	Dorylaimia	Dorylaimida
Metazoa	Tree	ASV_288	0	0	0	1	1	0	19	0.9477896	0.0015	Eukaryota	Opisthokonta	Holozoa	Metazoa_(Animalia)	Dorylaimia	Dorylaimida
Metazoa	Tree	ASV_300	1	0	1	0	0	1	28	0.9085135	0.0234	Eukaryota	Opisthokonta	Holozoa	Metazoa_(Animalia)	Dorylaimia	Dorylaimida
Metazoa	Tree	ASV_308	1	0	1	0	0	1	28	0.9211324	0.0044	Eukaryota	Opisthokonta	Holozoa	Metazoa_(Animalia)	Dorylaimia	Dorylaimida
Metazoa	Tree	ASV_315	0	0	1	1	1	1	56	0.9128709	0.0244	Eukaryota	Opisthokonta	Holozoa	Metazoa_(Animalia)	Dorylaimia	Dorylaimida
Metazoa	Tree	ASV_331	0	0	1	1	1	0	38	0.9707253	0.0009	Eukaryota	Opisthokonta	Holozoa	Metazoa_(Animalia)	Dorylaimia	Dorylaimida
Metazoa	Tree	ASV_333	0	0	0	1	1	0	19	0.9511897	0.0023	Eukaryota	Opisthokonta	Holozoa	Metazoa_(Animalia)	Dorylaimia	Dorylaimida
Metazoa	Tree	ASV_382	0	0	1	1	1	0	38	0.9689043	0.0027	Eukaryota	Opisthokonta	Holozoa	Metazoa_(Animalia)	Dorylaimia	Dorylaimida
Metazoa	Tree	ASV_394	0	0	0	1	1	0	19	0.9428090	0.0051	Eukaryota	Opisthokonta	Holozoa	Metazoa_(Animalia)	Dorylaimia	Dorylaimida
Metazoa	Tree	ASV_528	0	0	1	1	1	0	38	0.9154754	0.0167	Eukaryota	Opisthokonta	Holozoa	Metazoa_(Animalia)	Dorylaimia	Dorylaimida
Bacteria	Tree	ASV_7	0	1	0	0	0	0	2	0.9148973	0.0492	Bacteria	Verrucomicrobiota	Verrucomicrobiae	Chthoniobacterales	Chthoniobacteraceae	Candidatus_Udaeobacter
Bacteria	Tree	ASV_9	0	1	0	0	0	0	2	0.8701396	0.0209	Bacteria	Verrucomicrobiota	Verrucomicrobiae	Chthoniobacterales	Chthoniobacteraceae	Candidatus_Udaeobacter
Bacteria	Tree	ASV_11	0	1	0	0	0	0	2	1.0000000	0.0078	Bacteria	Proteobacteria	Alphaproteobacteria	Rhizobiales	Xanthobacteraceae	NA
Bacteria	Tree	ASV_70	0	1	0	0	0	0	2	0.9813068	0.0078	Bacteria	Proteobacteria	Alphaproteobacteria	Rhizobiales	Xanthobacteraceae	NA
Bacteria	Tree	ASV_94	0	1	0	0	0	0	2	0.9170110	0.0078	Bacteria	Verrucomicrobiota	Verrucomicrobiae	Chthoniobacterales	Chthoniobacteraceae	Candidatus_Udaeobacter
Bacteria	Tree	ASV_160	1	1	0	0	0	0	7	0.9016696	0.0238	Bacteria	Verrucomicrobiota	Verrucomicrobiae	Chthoniobacterales	Chthoniobacteraceae	Candidatus_Udaeobacter
Bacteria	Tree	ASV_392	0	0	0	0	1	0	5	1.0000000	0.0081	Bacteria	Proteobacteria	Alphaproteobacteria	Rhizobiales	Methyloligellaceae	NA
Bacteria	Tree	ASV_415	0	1	0	0	0	0	2	0.8944272	0.0302	Bacteria	Proteobacteria	Alphaproteobacteria	Rhizobiales	Xanthobacteraceae	NA
Bacteria	Tree	ASV_440	1	0	0	0	0	0	1	0.9354143	0.0205	Bacteria	Proteobacteria	Alphaproteobacteria	Rhizobiales	Xanthobacteraceae	Pseudolabrys
Bacteria	Tree	ASV_1604	0	0	0	0	1	0	5	1.0000000	0.0081	Bacteria	Proteobacteria	Alphaproteobacteria	Rhizobiales	Methyloligellaceae	NA
Bacteria	Tree	ASV_3001	1	0	0	0	0	0	1	1.0000000	0.0075	Bacteria	Verrucomicrobiota	Verrucomicrobiae	Chthoniobacterales	Xiphinematobacteraceae	Candidatus_Xiphinematobacter
Bacteria	Tree	ASV_4761	0	0	0	0	1	0	5	1.0000000	0.0081	Bacteria	Methylomirabilota	Methylomirabilia	Rokubacteriales	WX65	NA
Bacteria	Tree	ASV_5579	0	1	0	0	0	0	2	1.0000000	0.0078	Bacteria	Actinobacteriota	Actinobacteria	Frankiales	Acidothermaceae	Acidothermus
Bacteria	Tree	ASV_6047	0	1	0	0	0	0	2	1.0000000	0.0078	Bacteria	Proteobacteria	Alphaproteobacteria	Rhizobiales	Xanthobacteraceae	Rhodoplanes
Bacteria	Tree	ASV_18741	0	0	0	0	1	0	5	1.0000000	0.0081	Bacteria	Actinobacteriota	Actinobacteria	Corynebacteriales	Mycobacteriaceae	Mycobacterium
Microeukaryotes	Tree	ASV_1	1	0	1	1	1	1	61	1.0000000	0.0078	Eukaryota	Opisthokonta	Nucletmycea	Fungi	Cryptomycota	LKM11
Microeukaryotes	Tree	ASV_2	1	0	1	1	1	1	61	1.0000000	0.0078	Eukaryota	Opisthokonta	Nucletmycea	Fungi	Cryptomycota	LKM11
Microeukaryotes	Tree	ASV_4	1	0	1	1	1	1	61	1.0000000	0.0078	Eukaryota	Opisthokonta	Nucletmycea	Fungi	Cryptomycota	LKM11
Microeukaryotes	Tree	ASV_6	1	0	1	1	1	1	61	1.0000000	0.0078	Eukaryota	Opisthokonta	Nucletmycea	Fungi	Cryptomycota	LKM11
Microeukaryotes	Tree	ASV_8	1	0	1	1	1	1	61	1.0000000	0.0078	Eukaryota	Opisthokonta	Nucletmycea	Fungi	Cryptomycota	LKM11
Microeukaryotes	Tree	ASV_10	1	0	1	1	1	1	61	1.0000000	0.0078	Eukaryota	Opisthokonta	Nucletmycea	Fungi	Cryptomycota	LKM11
Microeukaryotes	Tree	ASV_12	1	0	1	1	1	1	61	1.0000000	0.0078	Eukaryota	Opisthokonta	Nucletmycea	Fungi	Cryptomycota	LKM11
Microeukaryotes	Tree	ASV_13	1	0	1	1	1	1	61	1.0000000	0.0078	Eukaryota	Opisthokonta	Nucletmycea	Fungi	Cryptomycota	LKM11
Microeukaryotes	Tree	ASV_16	1	0	1	1	1	1	61	1.0000000	0.0078	Eukaryota	Opisthokonta	Nucletmycea	Fungi	Cryptomycota	LKM11
Microeukaryotes	Tree	ASV_17	1	0	1	1	1	1	61	1.0000000	0.0078	Eukaryota	Opisthokonta	Nucletmycea	Fungi	Cryptomycota	LKM11
Microeukaryotes	Tree	ASV_21	1	0	1	1	1	1	61	1.0000000	0.0078	Eukaryota	Opisthokonta	Nucletmycea	Fungi	Cryptomycota	LKM11
Microeukaryotes	Tree	ASV_24	1	0	1	1	1	1	61	1.0000000	0.0078	Eukaryota	Opisthokonta	Nucletmycea	Fungi	Cryptomycota	LKM11
Microeukaryotes	Tree	ASV_30	1	0	0	1	1	1	51	0.9873955	0.0006	Eukaryota	Opisthokonta	Nucletmycea	Fungi	NA	NA
Microeukaryotes	Tree	ASV_34	1	0	1	1	1	1	61	1.0000000	0.0078	Eukaryota	Opisthokonta	Nucletmycea	Fungi	NA	NA
Microeukaryotes	Tree	ASV_42	1	0	0	1	1	1	51	0.9865585	0.0005	Eukaryota	Opisthokonta	Nucletmycea	Fungi	NA	NA
Microeukaryotes	Tree	ASV_44	1	0	0	1	1	1	51	0.9909637	0.0006	Eukaryota	Opisthokonta	Nucletmycea	Fungi	NA	NA
Microeukaryotes	Tree	ASV_55	1	0	0	1	1	1	51	0.9955096	0.0003	Eukaryota	Opisthokonta	Nucletmycea	Fungi	NA	NA
Microeukaryotes	Tree	ASV_57	1	0	0	1	1	1	51	0.9943767	0.0006	Eukaryota	Opisthokonta	Nucletmycea	Fungi	NA	NA
Microeukaryotes	Tree	ASV_59	1	0	0	1	1	1	51	0.9981464	0.0005	Eukaryota	Opisthokonta	Nucletmycea	Fungi	NA	NA
Microeukaryotes	Tree	ASV_70	1	0	0	1	1	1	51	0.9952718	0.0006	Eukaryota	Opisthokonta	Nucletmycea	Fungi	NA	NA
Microeukaryotes	Tree	ASV_71	1	0	1	1	1	1	61	1.0000000	0.0078	Eukaryota	Amoebozoa	Tubulinea	Arcellinida	Echinamoebida	Vermamoeba
Microeukaryotes	Tree	ASV_72	1	0	0	1	1	1	51	0.9964809	0.0006	Eukaryota	Opisthokonta	Nucletmycea	Fungi	NA	NA
Microeukaryotes	Tree	ASV_74	1	0	1	1	1	1	61	1.0000000	0.0078	Eukaryota	Amoebozoa	Tubulinea	Arcellinida	Echinamoebida	Vermamoeba
Microeukaryotes	Tree	ASV_88	1	0	1	1	1	1	61	1.0000000	0.0078	Eukaryota	Amoebozoa	Tubulinea	Arcellinida	Echinamoebida	Vermamoeba
Microeukaryotes	Tree	ASV_89	1	0	1	1	1	1	61	1.0000000	0.0078	Eukaryota	Amoebozoa	Tubulinea	Arcellinida	Echinamoebida	Vermamoeba
Microeukaryotes	Tree	ASV_107	1	0	1	1	1	1	61	1.0000000	0.0078	Eukaryota	Amoebozoa	Tubulinea	Arcellinida	Echinamoebida	Vermamoeba
Microeukaryotes	Tree	ASV_110	1	0	1	1	1	1	61	0.9660918	0.0330	Eukaryota	Amoebozoa	Tubulinea	Arcellinida	Echinamoebida	Vermamoeba
Microeukaryotes	Tree	ASV_113	1	0	1	1	1	1	61	1.0000000	0.0078	Eukaryota	Amoebozoa	Tubulinea	Arcellinida	Echinamoebida	Vermamoeba
Microeukaryotes	Tree	ASV_129	1	0	1	1	1	1	61	0.9660918	0.0312	Eukaryota	Amoebozoa	Tubulinea	Arcellinida	Echinamoebida	Vermamoeba
Microeukaryotes	Tree	ASV_130	1	0	1	1	1	1	61	0.9660918	0.0318	Eukaryota	Amoebozoa	Tubulinea	Arcellinida	Echinamoebida	Vermamoeba
Microeukaryotes	Tree	ASV_131	0	0	0	1	0	1	20	0.9503819	0.0034	Eukaryota	Opisthokonta	Nucletmycea	Fungi	Clathraceae	Pseudocolus
Microeukaryotes	Tree	ASV_134	1	0	1	0	1	1	50	0.9401748	0.0051	Eukaryota	Opisthokonta	Nucletmycea	Fungi	NA	NA
Microeukaryotes	Tree	ASV_139	1	0	1	1	1	0	48	0.9391500	0.0190	Eukaryota	SAR	Alveolata	Apicomplexa	Eugregarinorida	Paraschneideria
Microeukaryotes	Tree	ASV_143	0	0	0	0	0	1	6	0.9184780	0.0167	Eukaryota	Opisthokonta	Nucletmycea	Fungi	Clathraceae	Pseudocolus
Microeukaryotes	Tree	ASV_154	1	0	1	1	1	1	61	0.9660918	0.0349	Eukaryota	Opisthokonta	Nucletmycea	Fungi	NA	NA
Microeukaryotes	Tree	ASV_169	1	0	1	0	1	1	50	0.9778804	0.0025	Eukaryota	Opisthokonta	Nucletmycea	Fungi	NA	NA
Microeukaryotes	Tree	ASV_172	1	0	1	1	1	1	61	0.9660918	0.0333	Eukaryota	SAR	Alveolata	Apicomplexa	Eugregarinorida	Paraschneideria
Microeukaryotes	Tree	ASV_178	1	0	1	1	1	1	61	0.9660918	0.0364	Eukaryota	Amoebozoa	Tubulinea	Arcellinida	Echinamoebida	Vermamoeba
Microeukaryotes	Tree	ASV_183	1	0	1	1	1	1	61	0.9660918	0.0363	Eukaryota	Amoebozoa	Tubulinea	Arcellinida	Echinamoebida	Vermamoeba
Microeukaryotes	Tree	ASV_190	0	0	0	0	0	1	6	0.9208438	0.0074	Eukaryota	Opisthokonta	Nucletmycea	Fungi	Clathraceae	Pseudocolus
Microeukaryotes	Tree	ASV_204	1	0	1	0	1	1	50	0.9324247	0.0069	Eukaryota	Opisthokonta	Nucletmycea	Fungi	NA	NA
Microeukaryotes	Tree	ASV_213	0	0	0	0	0	1	6	0.9712170	0.0065	Eukaryota	Opisthokonta	Nucletmycea	Fungi	Clathraceae	Pseudocolus
Microeukaryotes	Tree	ASV_236	1	0	1	1	1	0	48	0.9128709	0.0297	Eukaryota	Opisthokonta	Nucletmycea	Fungi	Cryptomycota	LKM11
Microeukaryotes	Tree	ASV_241	1	0	1	0	1	1	50	1.0000000	0.0011	Eukaryota	Opisthokonta	Nucletmycea	Fungi	NA	NA
Microeukaryotes	Tree	ASV_247	1	0	0	0	1	1	31	0.8956383	0.0328	Eukaryota	Opisthokonta	Nucletmycea	Fungi	NA	NA
Microeukaryotes	Tree	ASV_250	1	0	1	1	0	0	26	0.9197701	0.0088	Eukaryota	Opisthokonta	Nucletmycea	Fungi	Cryptomycota	LKM11
Microeukaryotes	Tree	ASV_251	1	0	0	0	1	1	31	0.9176629	0.0096	Eukaryota	Opisthokonta	Nucletmycea	Fungi	Mortierellaceae	Mortierella
Microeukaryotes	Tree	ASV_256	0	0	0	0	0	1	6	0.9411239	0.0069	Eukaryota	Opisthokonta	Nucletmycea	Fungi	Clathraceae	Pseudocolus
Microeukaryotes	Tree	ASV_257	1	0	0	0	1	1	31	0.9247013	0.0285	Eukaryota	Opisthokonta	Nucletmycea	Fungi	NA	NA
Microeukaryotes	Tree	ASV_262	1	0	0	0	1	1	31	0.9085135	0.0246	Eukaryota	Opisthokonta	Nucletmycea	Fungi	NA	NA
Microeukaryotes	Tree	ASV_272	1	0	1	0	1	1	50	0.9301444	0.0204	Eukaryota	Opisthokonta	Nucletmycea	Fungi	Mortierellaceae	Mortierella
Microeukaryotes	Tree	ASV_282	0	0	0	0	0	1	6	0.9546153	0.0069	Eukaryota	Opisthokonta	Nucletmycea	Fungi	Clathraceae	Pseudocolus
Microeukaryotes	Tree	ASV_307	1	0	1	0	1	1	50	0.9322272	0.0156	Eukaryota	Opisthokonta	Nucletmycea	Fungi	NA	NA
Microeukaryotes	Tree	ASV_312	0	0	1	0	0	0	3	0.8997354	0.0096	Eukaryota	Opisthokonta	Nucletmycea	Fungi	Cryptomycota	LKM11
Microeukaryotes	Tree	ASV_318	0	0	1	0	1	1	40	0.8819171	0.0216	Eukaryota	SAR	Alveolata	Apicomplexa	Eimeriorina	NA
Microeukaryotes	Tree	ASV_319	1	0	0	0	1	1	31	0.9566892	0.0058	Eukaryota	Opisthokonta	Nucletmycea	Fungi	Mortierellaceae	Mortierella
Microeukaryotes	Tree	ASV_325	0	0	1	0	0	0	3	0.8660254	0.0263	Eukaryota	Opisthokonta	Nucletmycea	Fungi	Cryptomycota	LKM11
Microeukaryotes	Tree	ASV_335	1	0	1	1	0	0	26	0.9146591	0.0078	Eukaryota	Opisthokonta	Nucletmycea	Fungi	Cryptomycota	LKM11
Microeukaryotes	Tree	ASV_341	1	0	0	0	1	0	10	0.8973265	0.0255	Eukaryota	Opisthokonta	Nucletmycea	Fungi	NA	NA
Microeukaryotes	Tree	ASV_358	0	0	0	0	0	1	6	0.9943662	0.0065	Eukaryota	Opisthokonta	Nucletmycea	Fungi	Clathraceae	Pseudocolus
Microeukaryotes	Tree	ASV_363	1	0	1	1	0	0	26	0.9136128	0.0080	Eukaryota	Opisthokonta	Nucletmycea	Fungi	Cryptomycota	LKM11
Microeukaryotes	Tree	ASV_365	0	0	0	0	0	1	6	0.9880235	0.0065	Eukaryota	Opisthokonta	Nucletmycea	Fungi	Clathraceae	Pseudocolus
Microeukaryotes	Tree	ASV_374	0	0	0	0	0	1	6	0.9137568	0.0145	Eukaryota	Opisthokonta	Nucletmycea	Fungi	Clathraceae	Pseudocolus
Microeukaryotes	Tree	ASV_390	1	0	1	0	0	0	8	0.8390608	0.0288	Eukaryota	Opisthokonta	Nucletmycea	Fungi	Cryptomycota	LKM11
Microeukaryotes	Tree	ASV_398	1	0	0	0	0	1	11	0.8579692	0.0151	Eukaryota	Amoebozoa	Tubulinea	Arcellinida	Echinamoebida	Echinamoeba
Microeukaryotes	Tree	ASV_407	1	0	0	0	1	0	10	0.8993462	0.0170	Eukaryota	Opisthokonta	Nucletmycea	Fungi	NA	NA
Microeukaryotes	Tree	ASV_425	0	1	0	0	0	0	2	0.9534626	0.0078	Eukaryota	SAR	Alveolata	Ciliophora	Platyophryida	Platyophrya
Microeukaryotes	Tree	ASV_437	0	0	0	0	0	1	6	0.8424235	0.0270	Eukaryota	Opisthokonta	Nucletmycea	Fungi	Cryptomycota	LKM11
Microeukaryotes	Tree	ASV_446	0	1	0	0	0	0	2	0.9037444	0.0127	Eukaryota	SAR	Alveolata	Ciliophora	Platyophryida	Platyophrya
Microeukaryotes	Tree	ASV_452	0	1	0	0	0	0	2	0.9620714	0.0078	Eukaryota	SAR	Alveolata	Ciliophora	Platyophryida	Platyophrya
Microeukaryotes	Tree	ASV_476	1	0	1	0	0	0	8	0.8621156	0.0216	Eukaryota	Opisthokonta	Nucletmycea	Fungi	Cryptomycota	LKM11
Microeukaryotes	Tree	ASV_480	0	0	0	0	1	1	21	0.9128709	0.0102	Eukaryota	SAR	Stramenopiles	Peronosporomycetes	Pythium	Pythium_glomeratum
Microeukaryotes	Tree	ASV_488	1	0	0	1	0	0	9	0.8333333	0.0387	Eukaryota	Amoebozoa	Cavosteliida	Gephyramoeba_sp._ATCC50654	Gephyramoeba_sp._ATCC50654	Gephyramoeba_sp._ATCC50654
Microeukaryotes	Tree	ASV_529	0	0	0	0	0	1	6	0.8828430	0.0456	Eukaryota	Amoebozoa	Discosea	Flabellinia	Dactylopodida	Tubulinea_group_04_sp._CAL7
Microeukaryotes	Tree	ASV_532	0	0	0	0	0	1	6	1.0000000	0.0065	Eukaryota	Opisthokonta	Nucletmycea	Fungi	Clathraceae	Pseudocolus
Microeukaryotes	Tree	ASV_539	0	1	0	0	0	0	2	0.8982306	0.0177	Eukaryota	SAR	Alveolata	Ciliophora	Platyophryida	Platyophrya
Microeukaryotes	Tree	ASV_544	0	0	0	0	0	1	6	0.9229582	0.0065	Eukaryota	Opisthokonta	Nucletmycea	Fungi	Cryptomycota	LKM11
Microeukaryotes	Tree	ASV_605	1	0	0	0	0	0	1	1.0000000	0.0069	Eukaryota	Archaeplastida	Chloroplastida	Chlorophyta	Chlorophyceae	Incertae_Sedis
Microeukaryotes	Tree	ASV_635	0	0	0	0	0	1	6	0.9405399	0.0065	Eukaryota	Opisthokonta	Nucletmycea	Fungi	Cryptomycota	LKM11
Microeukaryotes	Tree	ASV_669	1	0	0	1	0	0	9	0.9128709	0.0150	Eukaryota	Opisthokonta	Nucletmycea	Fungi	Cryptomycota	LKM11
Microeukaryotes	Tree	ASV_706	0	1	0	0	0	0	2	0.8887722	0.0230	Eukaryota	SAR	Alveolata	Ciliophora	Platyophryida	Platyophrya
Microeukaryotes	Tree	ASV_720	0	1	0	0	0	0	2	0.9917694	0.0078	Eukaryota	SAR	Alveolata	Ciliophora	Platyophryida	Platyophrya
Microeukaryotes	Tree	ASV_738	0	1	0	0	0	0	2	0.9847319	0.0078	Eukaryota	SAR	Alveolata	Ciliophora	Platyophryida	Platyophrya
Microeukaryotes	Tree	ASV_743	0	0	0	1	0	0	4	1.0000000	0.0093	Eukaryota	Opisthokonta	Nucletmycea	Fungi	Cryptomycota	LKM11
Microeukaryotes	Tree	ASV_750	0	0	0	0	0	1	6	0.9258201	0.0140	Eukaryota	Opisthokonta	Nucletmycea	Fungi	Cryptomycota	LKM11
Microeukaryotes	Tree	ASV_751	1	0	0	0	0	1	11	0.9004503	0.0093	Eukaryota	Opisthokonta	Nucletmycea	Fungi	Rhizophydiaceae	Rhizophydium
Microeukaryotes	Tree	ASV_778	0	0	0	1	0	0	4	1.0000000	0.0093	Eukaryota	Opisthokonta	Nucletmycea	Fungi	Cryptomycota	LKM11
Microeukaryotes	Tree	ASV_784	0	1	0	0	0	0	2	0.9676588	0.0078	Eukaryota	SAR	Alveolata	Ciliophora	Platyophryida	Platyophrya
Microeukaryotes	Tree	ASV_810	0	0	1	0	0	0	3	0.8980265	0.0162	Eukaryota	Opisthokonta	Holozoa	Ichthyosporea	NA	NA
Microeukaryotes	Tree	ASV_839	0	0	0	1	0	0	4	1.0000000	0.0093	Eukaryota	Opisthokonta	Nucletmycea	Fungi	Cryptomycota	LKM11
Microeukaryotes	Tree	ASV_905	0	1	0	0	0	1	15	0.9128709	0.0205	Eukaryota	Opisthokonta	Nucletmycea	Fungi	Glomeromycetes	uncultured
Microeukaryotes	Tree	ASV_958	0	1	0	0	0	0	2	1.0000000	0.0078	Eukaryota	SAR	Alveolata	Ciliophora	Platyophryida	Platyophrya
Microeukaryotes	Tree	ASV_969	0	1	0	0	0	0	2	0.9192771	0.0078	Eukaryota	SAR	Alveolata	Ciliophora	Platyophryida	Platyophrya
Microeukaryotes	Tree	ASV_1008	0	0	0	1	0	0	4	1.0000000	0.0093	Eukaryota	Opisthokonta	Nucletmycea	Fungi	Cryptomycota	LKM11
Microeukaryotes	Tree	ASV_1052	0	0	0	1	0	0	4	1.0000000	0.0093	Eukaryota	Opisthokonta	Nucletmycea	Fungi	Cryptomycota	LKM11
Microeukaryotes	Tree	ASV_1069	0	0	0	1	0	0	4	1.0000000	0.0093	Eukaryota	Opisthokonta	Nucletmycea	Fungi	Cryptomycota	LKM11
Microeukaryotes	Tree	ASV_1181	0	1	0	0	0	0	2	1.0000000	0.0078	Eukaryota	SAR	Alveolata	Ciliophora	Platyophryida	Platyophrya
Microeukaryotes	Tree	ASV_1213	0	0	0	0	0	1	6	0.8735891	0.0216	Eukaryota	Archaeplastida	Chloroplastida	Chlorophyta	Chlorophyceae	Incertae_Sedis
Microeukaryotes	Tree	ASV_1254	0	1	0	0	0	0	2	0.9877296	0.0078	Eukaryota	SAR	Alveolata	Ciliophora	Platyophryida	Platyophrya
Microeukaryotes	Tree	ASV_1296	0	0	0	1	0	0	4	1.0000000	0.0093	Eukaryota	Opisthokonta	Nucletmycea	Fungi	Cryptomycota	LKM11
Microeukaryotes	Tree	ASV_1297	0	0	0	1	0	0	4	1.0000000	0.0093	Eukaryota	Opisthokonta	Nucletmycea	Fungi	Cryptomycota	LKM11
Microeukaryotes	Tree	ASV_1302	1	0	0	0	0	0	1	1.0000000	0.0069	Eukaryota	Opisthokonta	Nucletmycea	Fungi	Cryptomycota	LKM11
Microeukaryotes	Tree	ASV_1363	0	0	0	1	0	0	4	1.0000000	0.0093	Eukaryota	Opisthokonta	Nucletmycea	Fungi	Cryptomycota	LKM11
Microeukaryotes	Tree	ASV_1735	0	0	0	1	0	0	4	1.0000000	0.0093	Eukaryota	Opisthokonta	Nucletmycea	Fungi	Cryptomycota	LKM11
Microeukaryotes	Tree	ASV_2140	1	0	0	0	0	0	1	1.0000000	0.0069	Eukaryota	Amoebozoa	Cavosteliida	Gephyramoeba_sp._ATCC50654	Gephyramoeba_sp._ATCC50654	Gephyramoeba_sp._ATCC50654
Microeukaryotes	Tree	ASV_2238	1	0	0	0	0	0	1	1.0000000	0.0069	Eukaryota	Amoebozoa	Cavosteliida	Gephyramoeba_sp._ATCC50654	Gephyramoeba_sp._ATCC50654	Gephyramoeba_sp._ATCC50654
Microeukaryotes	Tree	ASV_2568	1	0	0	0	0	0	1	1.0000000	0.0069	Eukaryota	Amoebozoa	Cavosteliida	Gephyramoeba_sp._ATCC50654	Gephyramoeba_sp._ATCC50654	Gephyramoeba_sp._ATCC50654
Microeukaryotes	Tree	ASV_2646	1	0	0	0	0	0	1	1.0000000	0.0069	Eukaryota	Amoebozoa	Cavosteliida	Gephyramoeba_sp._ATCC50654	Gephyramoeba_sp._ATCC50654	Gephyramoeba_sp._ATCC50654
Microeukaryotes	Tree	ASV_3082	1	0	0	0	0	0	1	1.0000000	0.0069	Eukaryota	Opisthokonta	Nucletmycea	Fungi	Cryptomycota	LKM11
