# Supplementary material for: Metabarcoding and Metabolomics Reveal the Effect of the Invasive Alien Tree Miconia calvescens DC. on Soil Diversity on the Tropical Island of Mo’orea (French Polynesia)
Source: Microorganisms. 2023 Mar 24;11(4):832. doi: 10.3390/microorganisms11040832 (PMC10144827; doi:10.3390/microorganisms11040832)
Supplement: Supplementary file 1 [file microorganisms-11-00832-s001.zip › Table S9_v1.xlsx]

## Sheet: TableS9
Table S9. Metabolite annotations.
Characteristics					Sirius annotation
Code name	Endo/exometabolites	Mass (m/z)	Rt (min)	Fragmentation (top 5 m/z)	Formulas	Compound classes
M1180T1303	Endometabolite	1179.7713	21.91	x	x	x
M247T633	Endometabolite	247.098	10.55	203.1082; 173.0976; 219.1025; 116.9288; 97.9233; 91.2573	C14H16O4	Benzenoids
M263T486	Endometabolite	263.056	8.1	147.0819; 175.0404; 191.0720; 160.0166; 92.9289; 244.8799	C14H16O5	Phenolic Acids (C6-C1)
M265T683	Endometabolite	265.1447	11.39	x	x	x
M269T724	Endometabolite	269.0824	12.07	227.0720; 165.0197; 121.0298; 183.0813; 97.0294; 79.0185; 62.9637; 70.4392	C16H14O4	Flavanones
M279T562	Endometabolite	279.124	9.36	191.1447; 73.0291; 217.1237; 235.1341; 126.9053; 149.0975; 165.0930; 103.9202; 91.7333; 52.1278	C15H20O5	Sesquiterpenoids
M435T855	Endometabolite	435.2184	14.25	404.200; 269.0435; 155.7043; 138.1346; 262.2206; 363.2340; 355.6933; 123.8336	x	x
M471T765	Exometabolite	471.1821	12.75556132	409.1809; 229.0876; 241.0875; 453.1714; 425.1767; 427.1937	x	x
M497T802	Exometabolite	497.1617	13.36570435	x	x	x
M507T809	Exometabolite	507.2398	13.49120687	x	x	x
M507T843	Endometabolite	507.2396	14.09	249.1500; 257.0825; 259.0975; 205.1598; 231.1030; 463.2489; 435.2554; 72.1933; 296.2683	C30H36O7	Benzenoids
M507T872	Endometabolite	507.2396	14.64	257.0824; 231.1030; 286.0851; 259.0978; 286.0851; 285.0771; 287.0916; 71.4145; 96.9439; 435.2558; 346.4914	C30H36O7	Benzenoids
M508T843	Exometabolite	508.2429	14.04309082	x	x	x
M515T849	Exometabolite	515.1721	14.15306142	471.1791; 443.1866; 415.1909; 273.0772; 245.0823; 217.0876	x	x
M525T929	Exometabolite	525.3597	15.47623291	369.2079; 321.1867; 507.3490; 489.3389; 365.2491; 463.3593;	C33H50O5	Meroterpenoids
M527T931	Exometabolite	527.3654	15.51876933	x	x	x
M539T902	Exometabolite	539.3389	15.02708588	x	x	x
M541T828	Endometabolite	541.3178	13.7	x	x	x
M541T840	Exometabolite	541.3186	13.99498291	x	x	x
M541T876	Exometabolite	541.3547	14.59669596	455.3175; 479.3539; 437.3079; 523.3431; 247.1342	C33H50O6	Triterpenoids
M541T893	Endometabolite	541.3549	15.03	523.3441; 479.3536; 72.3295; 275.1290; 467.3165; 505.3332; 513.3588; 484.5988; 326.2242; 290.2358; 91.8371; 116.4012; 125.4223	x	x
M541T926	Endometabolite	541.3548	15.45	497.3647; 455.3181; 479.3552; 437.3079; 312.2101; 71.5955; 523.3425; 467.3129; 461.3452; 451.3180; 354.2543; 283.2714; 196.7753; 178.0059; 161.7707; 122.8107	x	Terpenoids
M542T925	Exometabolite	542.3579	15.42341614	x	x	x
M543T1055	Exometabolite	543.3694	17.57866821	543.3698; 219.1395; 525.3597; 359.2227; 341.2128; 355.2654	C33H52O6	Terpenoids
M543T943	Endometabolite	543.3702	15.86	499.3808; 457.3333; 439.3209; 481.3695; 469.3344; 463.3614; 506.8036; 373.2375; 387.9099; 73.0290; 208.0401; 173.5988; 195.5085; 167.6074; 96.5573	x	Terpenoids
M543T962	Endometabolite	543.37	16.11	525.3577; 219.1394; 171.1037; 359.2237; 411.2214; 481.2230; 328.6035; 295.2288; 258.0643; 153.7288; 111.0819; 199.0978; 507.3473; 499.3794; 371.2224; 396.2685	C33H52O6	Triterpenoids
M545T944	Exometabolite	545.3763	15.7308665	x	x	x
M556T898	Exometabolite	556.3734	14.96702881	x	x	x
M556T948	Exometabolite	556.3734	15.80552928	x	x	x
M557T1005	Endometabolite	557.3855	16.74	539.3748; 219.1397; 513.3691; 185.1182; 385.2387; 425.2328; 213.1132; 521.3642; 177.1284; 171.1029; 201.5075; 204.3820; 193.6043	C34H54O6	Triterpenoids
M557T847	Exometabolite	557.3498	14.11114248	x	x	x
M557T870	Exometabolite	557.3495	14.49530233	x	x	x
M557T964	Endometabolite	557.3854	16.45	219.1394; 539.3750; 373.2389; 355.2279; 396.2677; 513.3981; 495.3853; 456.3047; 337.2382; 309.2434; 183.1393; 283.1352; 248.2448; 155.1445; 110.4763	C34H54O6	Triterpenoids
M557T983	Endometabolite	557.3864	16.38	x	x	x
M559T829	Exometabolite	559.3649	13.81673991	497.3649; 541.3542; 455.3165; 559.3649; 479.3526; 437.3065	C33H52O7	Triterpenoids
M559T868	Exometabolite	559.3649	14.46725311	x	x	x
M559T887	Endometabolite	559.365	14.98	541.3555; 497.3653; 523.3449; 479.3519; 455.3179; 389.2309; 357.2441; 449.3062; 471.3911; 467.3198; 217.1241; 166.4939; 98.3670; 73.7457	C34H56O6	Triterpenoids
M559T915	Exometabolite	559.3651	15.24274902	x	x	x
M559T964	Exometabolite	559.3916	16.06875203	x	x	x
M560T866	Exometabolite	560.3683	14.43386637	x	x	x
M571T866	Endometabolite	571.3652	14.93	x	x	x
M571T950	Exometabolite	571.3651	15.83577677	x	x	x
M573T819	Exometabolite	573.3446	13.65795898	x	x	x
M573T848	Endometabolite	573.3806	14.18	555.3698; 511.3800; 493.3693; 469.3329; 451.3232; 325.2183; 312.2101; 342.1865; 347.2654; 216.1153; 141.6697; 185.1186; 108.1813; 97.8719; 91.9419; 87.3575; 79.5903; 73.6014	C34H54O7	Triterpenoids
M573T882	Endometabolite	573.3455	14.69	x	x	x
M573T903	Endometabolite	573.3807	15.27	555.3676; 537.3591; 511.3801; 493.3693; 481.3326; 519.3649; 403.2498; 183.9310; 373.2769; 359.2618; 323.2589; 339.2524; 345.9834; 227.9203; 205.1246; 215.0922; 181.9340; 185.9279; 158.4175; 122.5617; 95.8652; 89.6112	C34H54O7	Triterpenoids
M575T752	Exometabolite	575.3600	12.53968608	x	x	x
M575T787	Exometabolite	575.3600	13.10865885	x	x	x
M575T813_1	Exometabolite	575.3601	13.55664164	x	x	x
M583T837	Exometabolite	583.3287	13.95786743	x	x	x
M587T887	Exometabolite	587.3602	14.78691101	x	x	x
M588T1268	Endometabolite	587.5057	21.09	569.4952; 525.5054; 421.6281; 142.5104; 73.9563; 118.1003; 110.8106; 107.1123; 104.5365; 87.0813	C38H68O4	Triterpenoids
M589T780	Exometabolite	589.3755	13.00462392	x	x	x
M606T1119	Exometabolite	605.5161	18.65280762	401.3803; 587.5054; 569.4941; 433.4081; 463.3831; 171.1034	C38H70O5	Terpenoids
M618T911	Endometabolite	618.4101	15.19	x	x	x
M619T1053	Exometabolite	619.4950	17.55350647	513.5033; 575.5030; 601.4809; 557.4927; 113.0748	C38H68O6	Triterpenoids
M631T957	Exometabolite	631.4225	15.95651652	631.4227; 613.4105; 185.1181; 459.2760; 521.3646; 213.1124	C37H60O8	Triterpenoids
M643T944	Endometabolite	643.2949	15.72	x	x	x
M645T906	Exometabolite	645.4020	15.09469808	581.3859; 507.3471; 489.3371; 365.2498; 599.3993;	C37H58O9	Triterpenoids
M797T1004	Exometabolite	797.4284	16.72816162	x	x	x
M801T1056	Exometabolite	801.4595	17.60062764	543.3702; 257.0823; 259.0971; 525.3569; 457.3316; 231.1038	C48H66O10	Terpenoids
M811T1017	Exometabolite	811.4435	16.9464742	x	x	x
